# Supplementary material for: Quantitative Trait Loci and Transcriptome Analysis Reveal Genetic Basis of Fiber Quality Traits in CCRI70 RIL Population of Gossypium hirsutum
Source: Front Plant Sci. 2021 Dec 16;12:753755. doi: 10.3389/fpls.2021.753755 (PMC8716697; doi:10.3389/fpls.2021.753755)
Supplement: Supplementary file 4 [file Table_1.xlsx]

## Sheet: Table S1-1
Table s1-1. Phenotypic variation in the fiber quality traits
Trait	Environment	Parents			Recombination inbred line population
		sGK156	901-001	Range	Min.	Max.	Mean	Kurtosis	Skewness
FS	15ALE	28	32.65	4.65	25	34.1	29.8432	0.103292	-0.0327149
	15AY	29.4	34.65	5.25	25.1	37.7	32.4402	-0.191372	-0.319179
	15LQ	29.55	33.55	4	23.1	37.75	31.7352	0.762384	-0.268524
	16ALE	28.55	29.1	0.55	25.9	34.05	29.849	-0.234068	0.00470901
	16AY	29.2	30.3	1.1	26.85	36.7	31.5588	0.267007	-0.0963131
	16CD	31.6	33.85	2.25	27.65	35.1	31.7202	-0.442165	-0.0168641
	16KEL	28.4	29.1	0.7	25.55	33.8	30.161	0.0636046	-0.348331
	16LQ	31.85	32.55	0.7	27.1	37.25	32.517	-0.068309	-0.271562
	16SHZ	29.15	31.45	2.3	25.2	33.8	30.0288	0.505386	-0.091275
FL	15ALE	29.45	32.1	2.65	26.2	33	29.7806	0.494159	-0.146414
	15AY	28.2	30.5	2.3	25.8	33.95	29.8844	0.0983807	-0.0955946
	15LQ	30.25	32.4	2.15	25.85	34.8	30.709	1.0949	-0.266634
	16ALE	30.15	30.3	0.15	27.65	33.65	30.7148	0.0804965	0.0239339
	16AY	29.7	30.45	0.75	26.55	33.1	30.0996	0.595087	-0.496434
	16CD	31.2	31.7	0.5	26.8	33.25	30.5564	0.0578014	-0.195136
	16KEL	29.85	31.1	1.25	26.85	34	30.8214	0.405621	-0.214041
	16LQ	31.2	31.25	0.05	28	33.9	30.961	-0.17539	-0.0606312
	16SHZ	30.7	30.85	0.15	27	34.3	30.6548	0.478495	-0.23881
FM	15ALE	4.55	4.4	0.15	3.75	5.5	4.6042	0.200315	0.109128
	15AY	4.1	4.05	0.05	3.5	5.25	4.2782	-0.394895	0.166808
	15LQ	4.6	4.65	0.05	4.05	5.75	4.7618	-0.108117	0.19968
	16ALE	4.1	4.6	0.5	3.55	5.55	4.4326	0.32424	0.100911
	16AY	4.5	4.75	0.25	3.5	5.35	4.4408	-0.304017	-0.0612211
	16CD	4.7	4.95	0.25	4.35	5.95	5.093	-0.445206	-0.0113578
	16KEL	4.15	4.95	0.8	3.6	5.55	4.4516	0.17358	0.102348
	16LQ	4.65	4.6	0.05	3.65	5.65	4.5678	0.119357	0.0756871
	16SHZ	4.55	4.55	0	3.45	5.55	4.4112	0.849907	0.380341

## Sheet: Table S1-2
Table s1-2. Phenotypic data in the fiber quality traits of two extreme materials for RNA-seq
Material	Environment	FL	FS	FM
L1	15AY	33.5	35.65	4
L2	15AY	26.9	25.1	4.75
L1	16AY	32.1	35.6	4.05
L2	16AY	26.55	27	4.4
L1	15ALE	32.1	33.3	4.1
L2	15ALE	26.2	25	4.9
L1	16ALE	31.3	31.25	3.7
L2	16ALE	28.15	26.85	5.05
L1	16CD	32.8	35.05	4.4
L2	16CD	27.7	28.5	5.4
L1	16KEL	32.15	32.15	4.2
L2	16KEL	26.85	25.55	5.05
L1	15LQ	32.3	33.95	4.05
L2	15LQ	25.85	23.1	5.35
L1	16LQ	32.9	34.05	4.2
L2	16LQ	28.6	27.8	4.7
L1	16SHZ	32.6	33.8	4.15
L2	16SHZ	27	25.2	4.8

## Sheet: Table S1-3
Table S1-3. The variance analysis and heritability analysis of the fiber quality traits for the RIL population in 9 environments
Environment	Trait	DF_Error	DF_Block	DF_Genotype	MS_Error	MS_Block	MS_Genotype	VA_Error	VA_Block	VA_Genotype	P_Genotype	P_Block	Heritability per_plot	Heritability per_mean
15ALE	Fiber Strength (cN/tex)	249	1	249	1.3473	22.8988	4.5865	1.3473	0.0862	1.6196	0	4.47e-05	0.5459	0.7062
	Fiber Length (mm)	249	1	249	0.8691	5.0599	2.5037	0.8691	0.0168	0.8173	0	0.01654	0.4847	0.6529
	Micronaire	249	1	249	0.0585	0.0304	0.199	0.0585	0	0.0702	0	0.4716	0.5455	0.7059
15AY	Fiber Strength (cN/tex)	248	1	249	2.9768	0.011	10.7017	2.9768	0	3.8702	0	0.9515	0.5652	0.7218
	Fiber Length (mm)	248	1	249	1.1308	0.07	3.7073	1.1308	0	1.2908	0	0.8037	0.5331	0.695
	Micronaire	248	1	249	0.0723	0.239	0.2444	0.0723	0.0007	0.0862	0	0.07032	0.5438	0.7041
15LQ	Fiber Strength (cN/tex)	249	1	249	1.9605	0.1621	9.8606	1.9605	0	3.95	0	0.774	0.6683	0.8012
	Fiber Length (mm)	249	1	249	0.7324	3.5442	3.1668	0.7324	0.0112	1.2172	0	0.02873	0.6244	0.7687
	Micronaire	249	1	249	0.0457	0.0168	0.2228	0.0457	0	0.0885	0	0.5448	0.6594	0.7947
16ALE	Fiber Strength (cN/tex)	241	1	249	1.7987	15.3025	4.0669	1.7987	0.0549	1.1526	0	0.003875	0.3905	0.5577
	Fiber Length (mm)	241	1	249	0.9244	2.1629	2.2383	0.9244	0.005	0.6677	0	0.1274	0.4194	0.587
	Micronaire	241	1	249	0.0933	0.2941	0.214	0.0933	0.0008	0.0613	0	0.07708	0.3966	0.564
16AY	Fiber Strength (cN/tex)	249	1	249	2.1453	37.212	5.4655	2.1453	0.1403	1.6601	0	4.327e-05	0.4363	0.6075
	Fiber Length (mm)	249	1	249	0.6786	2.3661	2.2996	0.6786	0.0068	0.8105	0	0.06303	0.5443	0.7049
	Micronaire	249	1	249	0.0675	0.4147	0.2494	0.0675	0.0014	0.091	0	0.01382	0.5742	0.7295
16CD	Fiber Strength (cN/tex)	249	1	249	1.3637	1.6936	4.3018	1.3637	0.0013	1.4691	0	0.2662	0.5186	0.683
	Fiber Length (mm)	249	1	249	0.5055	4.4561	2.256	0.5055	0.0158	0.8753	0	0.003279	0.6339	0.7759
	Micronaire	249	1	249	0.0479	1.5792	0.2046	0.0479	0.0061	0.0784	0	2.384e-06	0.6209	0.7661
16KEL	Fiber Strength (cN/tex)	248	1	249	1.3394	0.923	4.5205	1.3394	0	1.5937	0	0.4073	0.5433	0.7037
	Fiber Length (mm)	248	1	249	0.808	0.4439	2.599	0.808	0	0.8973	0	0.4593	0.5262	0.6891
	Micronaire	248	1	249	0.061	0.5423	0.231	0.061	0.0019	0.0852	0	0.003147	0.5829	0.7361
16LQ	Fiber Strength (cN/tex)	247	1	249	2.392	7.6027	6.8136	2.392	0.0209	2.2197	0	0.07585	0.4813	0.6489
	Fiber Length (mm)	247	1	249	0.6367	9.6166	2.4802	0.6367	0.0361	0.9255	0	0.0001268	0.5924	0.7433
	Micronaire	247	1	249	0.0852	0.0153	0.2505	0.0852	0	0.0829	0	0.6717	0.4932	0.6597
16SHZ	Fiber Strength (cN/tex)	249	1	249	1.0771	50.3073	3.5637	1.0771	0.1969	1.2433	0	0	0.5358	0.6978
	Fiber Length (mm)	249	1	249	0.6574	0.1842	2.1274	0.6574	0	0.735	0	0.597	0.5279	0.691
	Micronaire	249	1	249	0.0418	1.4797	0.1921	0.0418	0.0058	0.0751	0	2.861e-06	0.6423	0.7822
