# Supplementary material for: Quantitative Trait Loci and Transcriptome Analysis Reveal Genetic Basis of Fiber Quality Traits in CCRI70 RIL Population of Gossypium hirsutum
Source: Front Plant Sci. 2021 Dec 16;12:753755. doi: 10.3389/fpls.2021.753755 (PMC8716697; doi:10.3389/fpls.2021.753755)
Supplement: Supplementary file 5 [file Table_2.XLSX]

## Sheet: Sheet1
Table S2. Summary of CCRI70 population sequencing files
Sample ID	Clean Reads	Clean Base	GC(%)	Q30(%)
Cotton_A001	25668346	5581574765	34.95	94.75
Cotton_A002	28412583	6267252979	34.8	94.42
Cotton_A003	18359099	3664926721	35.42	95.69
Cotton_A004	16438976	3282351742	35.06	95.11
Cotton_A005	22346823	4463051051	35.03	95.14
Cotton_A006	20884980	4171249794	34.87	94.84
Cotton_A007	24772059	4948236983	34.82	95.37
Cotton_A008	18124975	3619219004	34.3	95.65
Cotton_A009	15600990	3114977986	35.26	94.98
Cotton_A010	18200487	3634618662	34.84	95.37
Cotton_A011	22019330	4398009301	33.6	95.21
Cotton_A012	20918805	4177812993	35.83	95.48
Cotton_A013	20936531	4179051115	36	95.29
Cotton_A014	12777578	2865214986	35.92	94.69
Cotton_A015	15123441	3017324391	36.25	95.5
Cotton_A016	20868280	4167775988	36.18	95.46
Cotton_A017	15953737	3631394392	35.19	94.27
Cotton_A018	20155497	4024388656	34.56	94.72
Cotton_A019	20243772	4042572650	34.97	95.03
Cotton_A020	20081781	4011212460	35.15	95.49
Cotton_A021	17968250	3587539196	35.65	95.05
Cotton_A022	13311753	2656734752	35.76	95.2
Cotton_A023	15135830	3022787546	34.36	95.17
Cotton_A024	12966697	2588816543	36.11	94.67
Cotton_A025	17801121	3554224984	37.8	95.42
Cotton_A026	17475112	3486523318	36.68	95.26
Cotton_A027	16128667	3219240726	36.86	95.72
Cotton_A028	18891877	3771952385	36.57	95.04
Cotton_A029	21038308	4200024120	36.28	94.58
Cotton_A030	18065206	3607559036	36.58	95.43
Cotton_A031	19449426	3884411673	34.92	95.72
Cotton_A032	17044128	3403984844	36.08	95.46
Cotton_A033	19480206	3890326662	36.12	95.44
Cotton_A034	14048110	2805599601	36.08	95.29
Cotton_A035	15667252	3128115878	35.83	94.47
Cotton_A036	17914930	3577476459	36.19	95.31
Cotton_A037	13935952	2780931334	38.12	95.52
Cotton_A038	17838568	3560713353	37.29	95.51
Cotton_A039	17416061	3476119188	36.3	95.52
Cotton_A040	17591396	3513027760	36.2	95.27
Cotton_A041	15797260	3152342589	37.54	95.3
Cotton_A042	18748409	3743120688	36.05	95.45
Cotton_A043	15336647	3060616032	37.07	95.17
Cotton_A044	18997323	3793155953	36.75	94.68
Cotton_A045	17392207	3473401350	36.04	95.26
Cotton_A046	19884636	3970092815	36.47	94.98
Cotton_A047	16590521	3312750848	36.75	94.92
Cotton_A048	19457105	4350556941	35.03	94.42
Cotton_A049	15916050	3634545697	35.98	93.8
Cotton_A050	12982716	2592082690	35.9	95.29
Cotton_A051	20277264	4049005009	34.82	95.2
Cotton_A052	16712530	3336779739	35.75	94.63
Cotton_A053	15347946	3065106423	35.73	95.32
Cotton_A054	17228414	3438781553	36.13	94.9
Cotton_A055	17790626	4002971538	34.94	94
Cotton_A056	19346870	4372077586	35.75	94.55
Cotton_A057	14079185	2809558731	35.82	95.29
Cotton_A058	20787597	4150816216	35.76	95.27
Cotton_A059	14665016	2928170649	35.61	95.06
Cotton_A060	16718161	3337895573	36.07	95.15
Cotton_A061	17853967	4065825980	35.89	94.09
Cotton_A062	25900033	5173071563	35.62	95.67
Cotton_A063	13064553	2891208522	35.88	94.68
Cotton_A064	14870557	2967715149	36.21	95.46
Cotton_A065	16276471	3250156207	36.4	95.13
Cotton_A066	13355198	2665750190	35.84	95.04
Cotton_A067	15519907	3097903807	35.4	94.6
Cotton_A068	23592665	4710846826	34.86	95.15
Cotton_A069	18103060	4090292418	35.43	94.35
Cotton_A070	20439337	4081191313	34.59	95.05
Cotton_A071	15191175	3357745030	35.1	94.26
Cotton_A072	20669558	4126294758	34.94	95.66
Cotton_A073	18066164	4054857983	36.6	94.47
Cotton_A074	24621234	4917780973	34.3	95.52
Cotton_A075	17914481	3578020850	36.03	95.18
Cotton_A076	21123945	4218665275	34.93	95.21
Cotton_A077	18631432	3720334707	35.16	95.51
Cotton_A078	17255339	3443857433	35.64	95.37
Cotton_A079	23573187	4707080861	34.5	95.43
Cotton_A080	20794227	4151359050	35.87	94.98
Cotton_A081	21417870	4277240986	34.86	95.2
Cotton_A082	15618454	3117980116	34.53	95.78
Cotton_A083	14418009	3326606670	34.94	93.4
Cotton_A084	21184070	4231183690	34.01	95.28
Cotton_A085	18210777	3635396827	34.36	95.67
Cotton_A086	23459046	4684186640	34.31	95.38
Cotton_A087	20581448	4108851861	35.41	94.93
Cotton_A088	16156519	3226033233	33.89	95.31
Cotton_A089	14305130	3175999617	36.24	94.61
Cotton_A090	12277243	2451670871	35.09	95.52
Cotton_A091	11456595	2287132980	35.14	95.56
Cotton_A092	15069064	3338942306	36.25	94.8
Cotton_A093	14619007	2919332510	35.11	95.55
Cotton_A094	16775363	3349139364	35.29	95.26
Cotton_A095	14858051	2965348493	35.39	95.44
Cotton_A096	14463697	2886031111	35.69	94.94
Cotton_A097	20967960	4636088383	35.7	94.59
Cotton_A098	15193757	3032949686	35.62	94.91
Cotton_A099	18177699	3629401518	34.78	95.31
Cotton_A100	14526414	2899833508	35.6	94.52
Cotton_A101	16535345	3301893086	33.54	95.42
Cotton_A102	23120373	4617612473	35.98	95.25
Cotton_A103	18513677	3695911793	36.66	95.23
Cotton_A104	18046136	3603411810	36.1	95.17
Cotton_A105	13999197	3080235901	36.19	95.02
Cotton_A106	20908393	4175921572	35.03	95.23
Cotton_A107	22359106	4464849461	35.37	94.54
Cotton_A108	21719021	4337618449	35.7	95.28
Cotton_A109	16546422	3303659908	36.37	95.49
Cotton_A110	17461218	3486145929	35.66	95.45
Cotton_A111	16329705	3261093377	35.43	95.15
Cotton_A112	10630994	2123416946	35.25	95.21
Cotton_A113	17679757	3903988754	35.27	94.13
Cotton_A114	22286406	4451403469	35.57	95.45
Cotton_A115	19766962	3947165859	35.92	95.15
Cotton_A116	15803228	3154283449	35.51	95.39
Cotton_A117	21847707	4363360252	35.47	95.09
Cotton_A118	20141709	4022299252	35.2	94.96
Cotton_A119	20785642	4150076695	35.29	94.52
Cotton_A120	21283686	4250658904	34.97	95.21
Cotton_A121	19240679	3841577328	35.86	95.23
Cotton_A122	19381806	3869017584	36.01	95.04
Cotton_A123	20518437	4098126181	35.17	95.36
Cotton_A124	15554526	3106263975	35.61	95.77
Cotton_A125	36543176	7300389596	34.4	95.72
Cotton_A126	19632149	3919789717	35.7	95.47
Cotton_A127	19683293	3929022349	36.02	95.32
Cotton_A128	15744726	3144654848	34.07	95.19
Cotton_A129	21811602	4355571021	35.71	94.79
Cotton_A130	27625514	6325333438	35.62	94.75
Cotton_A131	16976857	3780566253	36.01	94.48
Cotton_A132	16081932	3540193457	36.06	94.94
Cotton_A133	20278558	4498149238	34.34	94.68
Cotton_A134	16890093	3789733356	35.62	94.66
Cotton_A135	16835909	3720275996	34.51	94.75
Cotton_A136	18461061	4178890674	35.15	93.1
Cotton_A137	16247572	3602309474	36.07	94.77
Cotton_A138	18358596	4111868247	35.14	94.32
Cotton_A139	16185830	3586808103	35.89	94.53
Cotton_A140	12078835	2726840872	34.56	94.3
Cotton_A141	18821567	4194984543	34.6	93.93
Cotton_A142	19080445	4308719419	35.18	94.39
Cotton_A143	16885992	3751154296	35.71	94.39
Cotton_A144	18244564	4063852948	35.6	94.2
Cotton_A145	17843574	3938610553	34.91	94.58
Cotton_A146	16103323	3556371035	34.56	94.03
Cotton_A147	17093404	3814794023	36.06	94.75
Cotton_A148	15960150	3524226376	34.92	94.41
Cotton_A149	20579942	4670306199	34.8	94.19
Cotton_A150	17277081	3849569486	35.34	94.22
Cotton_A151	18901791	4201735137	35.46	94.73
Cotton_A152	18313639	4040810963	34.69	94.59
Cotton_A153	18692769	4176625275	35.41	94.52
Cotton_A154	18347295	4154285672	34.77	93.55
Cotton_A155	18300376	4155259873	35.31	93.95
Cotton_A156	16322623	3650544272	35.27	94.48
Cotton_A157	24317052	5554577253	34.48	94.47
Cotton_A158	16998841	3845069279	35.69	94.42
Cotton_A159	15610225	3465573765	35.56	94.62
Cotton_A160	11792961	2681466488	36.87	94.07
Cotton_A161	9727503	2147329560	35.82	94.5
Cotton_A162	13130430	2965677713	35.95	93.65
Cotton_A163	16748720	3810362569	35.66	94.81
Cotton_A164	28604853	6060371866	33.97	95.44
Cotton_A165	9564059	2056694259	36.19	94.66
Cotton_A166	31118995	6716175169	34.65	94.65
Cotton_A167	14114794	3192219277	35.98	93.79
Cotton_A168	15276933	3506075965	36.25	94.22
Cotton_A169	20027037	4412684324	34.93	94.47
Cotton_A170	20877947	4601730588	34.22	94.53
Cotton_A171	11002082	2416903881	36.03	94.46
Cotton_A172	17470890	3973597141	36.5	94.16
Cotton_A173	15154973	3411308692	35.87	94.63
Cotton_A174	14675173	3338608598	36.77	94.43
Cotton_A175	19847277	4623155746	35.94	93.97
Cotton_A176	14720832	3414742434	36.21	93.14
Cotton_A177	17142951	3869650287	35.36	94.61
Cotton_A178	14956778	3360094638	36.46	94.72
Cotton_A179	17820828	4086964574	35.44	94.19
Cotton_A180	12244904	2757143270	36.18	94.3
Cotton_A181	15800069	3579390608	36.21	93.73
Cotton_A182	15433430	3548939527	35.32	94.66
Cotton_A183	12704348	2851997068	36.3	93.83
Cotton_A184	18895213	4202530064	34.72	94.06
Cotton_A185	10701954	2353149174	35.69	94.32
Cotton_A186	13626870	3076956499	36.56	94.08
Cotton_A187	12631663	2847302702	36.07	94.34
Cotton_A188	14548001	3313845188	35.58	94.38
Cotton_A189	18197543	4251967704	35.57	93.84
Cotton_A190	18803283	4209388199	34.48	94.62
Cotton_A191	16155825	3712194555	36.23	94.06
Cotton_A192	17191344	3950779415	35.73	94.06
Cotton_A193	11696368	2622047233	35.12	93.8
Cotton_A194	17699771	4047839815	35.34	94.53
Cotton_A195	16458503	3720838219	36.56	94.26
Cotton_A196	10189442	2238708485	34.58	94.81
Cotton_A197	13492257	3078900088	35.27	94.34
Cotton_A198	29212384	6158323902	33.32	95.6
Cotton_A199	16465602	3783856436	35.84	94.6
Cotton_A200	12067677	2720383657	36.22	94.7
Cotton_A201	16995249	3740298573	35.3	94.33
Cotton_A202	13340111	3013573335	35.27	94.37
Cotton_A203	20245450	4549629257	34.72	93.76
Cotton_A204	25927227	5717031543	33.9	94.92
Cotton_A205	17171204	3702104134	34.66	95.44
Cotton_A206	14746925	3262195247	34.34	94.87
Cotton_A207	15694035	3434034252	35.29	94.93
Cotton_A208	19137317	4183863727	33.78	94.4
Cotton_A209	11594164	2633000502	34.92	94.75
Cotton_A210	18401566	4005514843	33.98	95.2
Cotton_A211	19199220	4210613244	34.7	95.1
Cotton_A212	18227368	4140052111	35.48	93.86
Cotton_A213	17284313	3878477804	36.07	94.65
Cotton_A214	15205480	3210758165	34.3	94.92
Cotton_A215	20620134	4561113860	34.53	94.43
Cotton_A216	16344156	3625432895	35.96	94.49
Cotton_A217	15000894	3296599842	35.02	95.02
Cotton_A218	22268987	4996003308	35.06	94.48
Cotton_A219	16652392	3618475468	34.32	95.04
Cotton_A220	17620446	3858870373	34.59	94.85
Cotton_A221	19044464	4170560124	35.52	94.36
Cotton_A222	16273460	3717863597	36.44	94.68
Cotton_A223	14968997	3477120844	35.99	93.24
Cotton_A224	12189996	2768346423	36.58	94.53
Cotton_A225	12131367	2719929370	36.08	94.94
Cotton_A226	20981837	4591749889	35.25	94.73
Cotton_A227	19984298	4466364436	34.77	94.18
Cotton_A228	11012259	2506015207	35.85	94.28
Cotton_A229	18982651	4132887454	35.65	94.63
Cotton_A230	12117389	2702600730	35.13	94.83
Cotton_A231	11718715	2618202488	35.87	94.77
Cotton_A232	13649035	3102367522	35.83	94.66
Cotton_A233	14184811	3215445229	35.44	94.44
Cotton_A234	12728064	2840362720	34.91	94.35
Cotton_A235	14216343	3244332263	35.72	93.55
Cotton_A236	17852398	4132583243	35.68	94.46
Cotton_A237	11478511	2556463432	36.74	95
Cotton_A238	15276240	3446778884	36.08	94.95
Cotton_A239	24396274	5222860403	34.62	95.01
Cotton_A240	16221070	3694813067	35.94	94.4
Cotton_A241	14774290	3385870664	35.73	94.48
Cotton_A242	12700198	2858439609	36.47	94.78
Cotton_A243	18226825	4094550005	34.8	94.51
Cotton_A244	16113053	3603252305	34.67	93.68
Cotton_A245	12315277	2769762421	36.7	94.43
Cotton_A246	20770066	4684252878	35.06	94.18
Cotton_A247	12116333	2718142306	36.22	94.64
Cotton_A248	14381427	3276231886	35.61	93.72
Cotton_A249	13915231	3096153886	34.78	94.98
Cotton_A250	16187011	3722198612	35.61	94.07
Cotton_AP1	268466222	80008899652	35.21	91.82
Cotton_AP2	281924543	83998336291	34.94	91.62
