# Supplementary material for: Quantitative Trait Loci and Transcriptome Analysis Reveal Genetic Basis of Fiber Quality Traits in CCRI70 RIL Population of Gossypium hirsutum
Source: Front Plant Sci. 2021 Dec 16;12:753755. doi: 10.3389/fpls.2021.753755 (PMC8716697; doi:10.3389/fpls.2021.753755)
Supplement: Supplementary file 6 [file Table_3.XLSX]

## Sheet: Sheet1
Table S3. QTLs and stable QTLs for fiber quality distribution on the genome
NO.Chr	FS trait		FL trait		FM trait		Total
	Total	Stable	Total	Stable	Total	Stable	Total	Stable
chr01	6	0	6	0	4	0	16	0
chr02	4	0	7	0	6	1	17	1
chr03	2	0	5	0	4	1	11	1
chr04	6	0	3	0	3	0	12	0
chr05	2	0	4	2	2	0	8	2
chr06	6	3	3	1	2	0	11	4
chr07	3	1	4	1	2	0	9	2
chr08	1	0	1	0	5	1	7	1
chr09	4	0	3	0	4	0	11	0
chr10	10	1	6	2	2	0	18	3
chr11	2	0	2	1	1	0	5	1
chr12	4	0	3	0	5	0	12	0
chr13	4	0	8	0	5	0	17	0
chr14	3	2	5	1	5	0	13	3
chr15	2	1	3	0	0	0	5	1
chr16	7	2	3	1	0	0	10	3
chr17	3	1	3	0	6	1	12	2
chr18	7	2	2	0	4	1	13	3
chr19	4	0	6	0	4	0	14	0
chr20	3	1	1	0	4	0	8	1
chr21	3	0	2	0	2	1	7	1
chr22	1	0	0	0	2	1	3	1
chr23	1	0	2	0	6	0	9	0
chr24	9	2	5	1	4	0	18	3
chr25	10	1	8	1	2	1	20	3
chr26	1	0	1	0	1	0	3	0
Total	108	17	96	11	85	8	289	36
