# Supplementary material for: Quantitative Trait Loci and Transcriptome Analysis Reveal Genetic Basis of Fiber Quality Traits in CCRI70 RIL Population of Gossypium hirsutum
Source: Front Plant Sci. 2021 Dec 16;12:753755. doi: 10.3389/fpls.2021.753755 (PMC8716697; doi:10.3389/fpls.2021.753755)
Supplement: Supplementary file 7 [file Table_4.xlsx]

## Sheet: FS QTL
Table S4-1. Detailed information of QTLs for fiber strength trait
QTL Name	Chr	Genetic position start	Genetic position end	Environment	Position	LR	Additive	PVE(%)
qFS-chr01-1	chr01	25	31.2	16SHZ	27.81	14.13	-0.5012	5.1172
qFS-chr01-2	chr01	95.5	97.8	15ALE	96.31	13.26	-0.4553	4.874
qFS-chr01-3	chr01	104.1	105.8	15ALE	105.21	17.75	-0.493	6.5918
qFS-chr01-4	chr01	129.8	136.4	16SHZ	134.51	12.42	-0.3672	4.4984
qFS-chr01-5	chr01	137.4	142.4	16SHZ	140.31	15.68	-0.418	5.6404
qFS-chr01-6	chr01	169.6	176.7	16KEL	171.41	14.41	0.3932	5.7656
qFS-chr02-1	chr02	100.5	118.2	15ALE	105.21	11.24	0.6463	4.5815
				16LQ	111.21	10.96	0.666	4.8281
qFS-chr02-2	chr02	155	155	16AY	155.01	7.36	-0.7011	2.6864
qFS-chr02-3	chr02	164.9	174.8	16ALE	169.01	10.03	0.8868	4.6821
qFS-chr02-4	chr02	180	190.6	16KEL	184.11	9.76	1.0446	5.973
				16SHZ	185.41	7.19	0.5376	2.6691
qFS-chr03-1	chr03	50.6	53.7	16AY	51.91	17.7	-0.5172	6.8373
qFS-chr03-2	chr03	169.3	177.1	15ALE	172.61	12.57	0.4248	4.5445
qFS-chr04-1	chr04	36.1	38.8	15AY	37.31	14.73	-0.7453	5.5198
qFS-chr04-2	chr04	53.9	62.8	15LQ	58.71	12.78	-0.5502	4.5143
qFS-chr04-3	chr04	66.8	69.4	15LQ	67.81	10.1	-0.5708	3.5008
qFS-chr04-4	chr04	104.1	109	15LQ	106.61	12.71	-0.5857	4.3513
				16LQ	105.91	17.34	-0.8559	6.4491
qFS-chr04-5	chr04	111.9	114.9	15LQ	113.11	10.6	-0.5274	3.6483
qFS-chr04-6	chr04	202.3	204.8	16SHZ	202.41	13.92	-0.4941	5.0264
qFS-chr05-1	chr05	28.5	36.5	15ALE	31.31	13.11	-0.3455	4.9561
qFS-chr05-2	chr05	126.7	136.4	16ALE	131.21	10.36	0.2835	3.7951
qFS-chr06-1	chr06	61.8	68.1	16KEL	66.11	12.45	0.6392	5.2139
qFS-chr06-2	chr06	74.8	78.8	16CD	77.81	14.81	-0.7096	5.6819
qFS-chr06-3	chr06	74.8	93	16KEL	85.41	10.45	-0.5083	3.6906
				15LQ	85.41	13.68	-0.8004	5.2324
				16ALE	86.41	16.71	-0.7577	6.4825
				16CD	85.41	13.75	-0.6937	4.9246
qFS-chr06-4	chr06	95.5	113.9	16ALE	106.21	9.32	0.4281	3.5273
				15LQ	101.91	10.58	0.7887	3.9239
				16CD	113.21	10.83	0.4285	3.9691
qFS-chr06-5	chr06	198.2	206.2	16KEL	198.61	22.39	-0.487	8.0193
qFS-chr06-6	chr06	206.2	223.4	16KEL	209.81	23.64	-0.4919	8.4487
				16LQ	216.11	12.59	-0.9741	4.9196
				16AY	213.01	9.96	-0.7274	3.9737
				15ALE	215.01	14.67	-0.8568	5.5885
qFS-chr07-1	chr07	121.9	126.7	15LQ	123.71	10.42	-0.7945	4.0081
qFS-chr07-2	chr07	143.3	165.9	15ALE	154.31	24.09	-0.7955	9.7448
				16AY	154.31	9.64	-0.5677	3.9355
				16LQ	154.31	14.17	-0.9093	6.1019
				16KEL	154.31	11.27	-0.552	4.6156
qFS-chr07-3	chr07	177.5	180.6	16AY	177.81	9.57	0.6919	3.7266
				16LQ	177.81	10.66	0.6623	4.1757
qFS-chr08-1	chr08	140.9	150.1	16ALE	145.21	10.62	-0.4251	3.9959
qFS-chr09-1	chr09	13.6	19.5	16AY	16.41	11.2	-0.4231	4.3582
				15ALE	17.01	14.16	-0.3478	5.1469
qFS-chr09-2	chr09	18.8	22.6	16CD	20.71	11.2	-0.3013	4.0389
				16SHZ	20.01	19.46	-0.6003	7.0719
qFS-chr09-3	chr09	22.3	26.6	15ALE	24.21	13.25	-0.4458	4.7999
				16AY	23.51	13.42	-0.546	5.4509
qFS-chr09-4	chr09	159.4	167	15AY	160.61	11.07	-0.7301	4.2894
qFS-chr10-1	chr10	19.3	26.4	16SHZ	23.21	14.61	-0.5315	5.3443
qFS-chr10-2	chr10	29.7	32.2	16SHZ	30.81	11.07	-0.423	4.0814
qFS-chr10-3	chr10	78.3	81.3	15AY	79.71	11.99	-0.5373	4.6216
qFS-chr10-4	chr10	92.2	97.2	16LQ	95.41	10.66	-0.394	4.3041
qFS-chr10-5	chr10	98.9	108.3	16LQ	103.31	11.9	-0.4027	4.2732
qFS-chr10-6	chr10	104.4	114.3	16SHZ	111.41	10.52	-0.3429	4.1242
				16AY	112.21	13	-0.3846	4.726
				15LQ	111.41	17.73	-0.6366	6.9
				15ALE	111.41	21.48	-0.4722	8.3031
				16ALE	112.21	13.59	-0.3775	5.2621
qFS-chr10-7	chr10	113.9	116.7	16KEL	114.91	18.55	-0.4711	7.2573
qFS-chr10-8	chr10	117.3	123.5	15ALE	121.91	12.44	-0.3656	4.7053
qFS-chr10-9	chr10	127.6	137.1	16KEL	131.31	14.36	0.4496	5.3024
				15LQ	134.61	13.97	0.6454	5.7153
qFS-chr10-10	chr10	137.9	142.4	16KEL	139.91	9.96	0.3669	3.7428
				16AY	138.91	12.65	0.4727	4.7323
qFS-chr11-1	chr11	34.8	36.2	16AY	34.81	4.55	0.6437	1.7002
qFS-chr11-2	chr11	46.1	52.6	15AY	46.61	14.47	-0.7868	5.4745
				16LQ	49.61	14.98	-0.5696	5.4192
qFS-chr12-1	chr12	68.5	72.5	16LQ	69.31	11.69	-0.7022	4.2585
qFS-chr12-2	chr12	88.2	93	16SHZ	91.11	11.98	0.3791	4.5917
qFS-chr12-3	chr12	137.6	140.1	15ALE	139.71	17.35	-0.4286	6.9936
qFS-chr12-4	chr12	153.3	157.5	15ALE	154.51	9.96	-0.2943	3.6045
qFS-chr13-5	chr13	0	7.3	16KEL	1.01	11.25	-0.3312	4.7325
qFS-chr13-6	chr13	23.9	27.1	15LQ	24.81	10.33	-0.9036	3.8965
qFS-chr13-7	chr13	81.8	86.2	16KEL	83.71	10.97	-0.3605	4.1924
qFS-chr13-8	chr13	90.8	92.5	16LQ	91.21	16.08	-0.5815	6.2969
qFS-chr14-1	chr14	15.4	22.1	16AY	18.41	13.06	0.4586	4.1914
				16LQ	18.41	19.25	0.4881	6.9713
				16SHZ	21.21	11.67	0.304	4.1366
				15LQ	20.31	22.36	0.7564	7.6361
qFS-chr14-2	chr14	89.6	93.8	15AY	91.61	13.53	-0.7875	4.7827
qFS-chr14-3	chr14	126.9	134.8	16KEL	128.81	13.88	0.38	4.9853
				16AY	128.41	18.18	0.4277	6.3589
				16LQ	131.51	15.61	0.4485	5.5062
				15LQ	131.81	11.38	0.4571	3.9676
qFS-chr15-4	chr15	19.1	24.6	16LQ	19.81	10.74	-0.3875	4.1916
				16CD	21.31	17.58	-0.5068	6.6898
				16AY	22.51	16.22	-0.6055	5.7428
				16SHZ	23.41	18.41	-0.6253	6.8313
qFS-chr15-5	chr15	24.4	27.9	16LQ	26.81	12.45	-0.4095	4.8455
qFS-chr16-1	chr16	0	3.2	16KEL	0.01	14.19	-0.3398	4.8142
qFS-chr16-2	chr16	18.5	22	15ALE	19.41	22.8	-0.5967	7.9256
				15AY	20.41	16.6	-0.9803	7.6729
qFS-chr16-3	chr16	39.8	41.3	16LQ	40.21	17.97	-0.5243	6.3605
qFS-chr16-4	chr16	48.8	53.4	16SHZ	50.11	14.77	-0.3201	5.4098
				16AY	50.11	31.53	-0.6936	10.8085
				16LQ	50.71	37.41	-0.8565	12.8427
				15LQ	50.11	17.66	-0.7138	6.355
				16CD	52.41	21.82	-0.5796	8.0214
qFS-chr16-5	chr16	59.4	60.1	16LQ	59.91	14.54	-0.4464	5.375
qFS-chr16-6	chr16	122.1	124.6	16LQ	123.51	10.18	0.4145	3.374
				16KEL	123.51	15.15	0.4145	5.2129
				16SHZ	123.51	11.84	0.332	4.1717
qFS-chr16-7	chr16	133.4	137.1	16KEL	135.41	11.72	-0.3581	3.9683
				16SHZ	136.01	12.14	-0.3313	4.27
qFS-chr17-1	chr17	42	48.7	16CD	44.51	14.29	-0.3631	5.5001
				16LQ	47.41	11.53	-0.5399	4.4341
qFS-chr17-2	chr17	48.7	61.2	15AY	50.51	11.71	-0.5071	4.4139
				15LQ	52.41	10.05	-0.4865	3.5473
				15ALE	52.41	15.02	-0.3721	5.6494
				16ALE	56.11	12.69	-0.3759	6.344
qFS-chr17-3	chr17	152.7	156.3	16AY	153.71	10.01	-0.4155	3.7863
qFS-chr18-1	chr18	0	11	15ALE	1.11	10.33	-0.2908	3.4612
				15AY	0.01	17	-0.5647	5.7417
				15LQ	0.51	15.49	-0.5163	5.3131
				16ALE	1.61	14.4	-0.3127	4.6148
				16CD	0.51	15.44	-0.3378	5.1846
				16KEL	1.11	12.46	-0.3082	4.1613
				16LQ	1.11	16.98	-0.4483	5.72
				16SHZ	1.11	15.59	-0.3109	5.3368
qFS-chr18-2	chr18	5.6	11	16SHZ	8.71	14.92	-0.3118	5.3598
qFS-chr18-3	chr18	41.1	47.9	15AY	44.61	13.98	-0.5245	4.9666
qFS-chr18-4	chr18	47.9	61.7	15AY	50.91	12.79	-0.4995	4.5562
				16CD	51.81	18.09	-0.3827	6.4154
				16SHZ	58.51	11.84	-0.2847	4.2392
qFS-chr18-5	chr18	84.5	91.5	15LQ	89.31	14.71	-0.6074	5.4205
qFS-chr18-6	chr18	92.9	95.7	16KEL	95.11	11.95	0.4011	4.2014
qFS-chr18-7	chr18	98.6	105.6	16KEL	103.41	12.58	0.5326	4.5321
qFS-chr19-1	chr19	10.6	21.6	16KEL	17.61	11.03	-0.3404	3.9879
qFS-chr19-2	chr19	68.8	73.9	15AY	71.61	11.14	0.5828	4.1664
qFS-chr19-3	chr19	123.5	129.9	16CD	125.81	13	-0.3746	4.705
qFS-chr19-4	chr19	155.1	163	15LQ	159.71	11.29	-0.4887	4.5441
qFS-chr20-1	chr20	98.9	105.8	16KEL	101.51	10.95	-0.3085	4.0826
				15ALE	104.01	12.89	-0.7358	4.817
				16CD	104.01	14.32	-0.6954	5.457
				15LQ	104.01	17.51	-1.2574	6.6947
qFS-chr20-2	chr20	105.8	111.3	16KEL	108.51	9.65	-0.5154	3.5932
				16SHZ	107.91	13.65	-0.5901	5.332
qFS-chr20-3	chr20	180.7	185.6	16SHZ	183.91	11.09	-0.3104	4.0996
qFS-chr21-1	chr21	0.4	19.2	15AY	9.21	10.35	-0.5498	5.548
qFS-chr21-2	chr21	22.7	39.4	16CD	35.01	13.19	-0.3342	5.0768
qFS-chr21-3	chr21	96.6	103.8	16AY	103.11	11.68	0.5335	5.1107
qFS-chr22-1	chr22	43	52.2	16SHZ	47.11	11.52	-0.9231	4.2625
qFS-chr23-1	chr23	59	62	16ALE	61.21	10.7	0.2927	4.1195
				16AY	61.21	12.81	0.4957	4.9784
qFS-chr24-1	chr24	54.1	62.4	16KEL	56.41	12.26	-0.3616	4.1772
qFS-chr24-2	chr24	63.9	66.9	15ALE	64.81	12.45	-0.3533	4.1632
qFS-chr24-3	chr24	79.3	87.7	16AY	83.21	10.33	0.3296	3.7553
				15LQ	82.21	14.73	0.8354	5.3034
				15ALE	83.21	16.89	0.4231	5.8654
qFS-chr24-4	chr24	87	92.1	16LQ	87.61	10.77	0.3766	3.857
				15ALE	91.81	14.48	0.3836	5.0067
qFS-chr24-5	chr24	126.9	132.1	16LQ	129.01	10.92	-0.3816	4.0397
				15AY	129.71	19.28	-0.6376	6.5496
qFS-chr24-6	chr24	134.8	138.4	16LQ	137.31	13.49	-0.426	4.9667
qFS-chr24-7	chr24	140.7	144.1	16ALE	140.91	27.93	-0.4675	9.7488
qFS-chr24-8	chr24	146	151.6	16ALE	149.11	24.88	-0.4438	8.7327
qFS-chr24-9	chr24	170.5	181.2	15AY	172.81	12.95	-0.5014	4.1729
				16KEL	179.61	11.91	-0.3108	4.0291
				16SHZ	179.61	14.85	-0.3051	4.9737
qFS-chr25-1	chr25	0	1.6	16ALE	0.01	15.5	-0.342	5.5503
qFS-chr25-2	chr25	8.9	14	15AY	10.61	16.71	-0.5755	6.0002
qFS-chr25-3	chr25	14.9	19.3	15AY	16.81	14.28	-0.5425	5.3098
qFS-chr25-4	chr25	20.9	32.1	16SHZ	29.11	10.44	-0.2637	3.749
				16KEL	24.31	11.59	-0.3646	4.9857
qFS-chr25-5	chr25	104.8	108.1	16KEL	105.91	14.24	-0.5965	5.5205
qFS-chr25-6	chr25	112.6	116.3	16KEL	115.61	16.04	-0.4543	5.7962
qFS-chr25-7	chr25	141.5	144.2	15LQ	141.71	11.44	-0.8398	4.2923
qFS-chr25-8	chr25	148.6	151.2	16AY	149.91	11.61	-0.667	4.0982
				15LQ	149.61	11.46	-1.0761	4.5221
qFS-chr25-9	chr25	169.8	173.4	16KEL	170.11	9.66	-0.3095	3.3779
qFS-chr25-10	chr25	176.8	187.2	16KEL	180.71	17.56	-0.4003	6.0438
				16AY	182.71	13.05	-0.4886	4.7086
				16SHZ	185.91	12.47	-0.5777	4.4795
qFS-chr26-1	chr26	143.4	153.7	16AY	151.81	11.35	0.5551	4.7794

## Sheet: FL QTL
Table S4-2. Detailed information of QTLs for fiber length trait
QTL Name	Chr	Genetic position start	Genetic position end	Environment	Position	LR	Additive	PVE(%)
qFL-chr01-1	chr01	26.6	30.1	16ALE	27.81	21.74	-0.5896	7.7356
qFL-chr01-2	chr01	114.9	120.3	16LQ	118.21	16.74	-0.3131	6.1649
				15ALE	118.21	15.22	-0.2877	5.5628
qFL-chr01-3	chr01	121.6	127.6	16LQ	123.61	18.23	-0.3245	6.954
				16SHZ	123.61	14.2	-0.2926	5.4247
qFL-chr01-4	chr01	129.9	133.5	16SHZ	130.51	14.32	-0.3092	5.3038
qFL-chr01-5	chr01	157.8	165.5	16CD	158.31	11.76	0.2846	4.473
				16KEL	162.71	12.77	0.2731	4.6464
qFL-chr01-6	chr01	164.9	170.2	16ALE	168.01	14.92	0.27	5.317
qFL-chr02-1	chr02	9.1	9.1	16CD	9.11	7.57	-0.1805	2.8393
qFL-chr02-2	chr02	12.7	12.7	16KEL	12.71	7.83	-0.1963	2.8938
qFL-chr02-3	chr02	16.1	16.1	15AY	16.11	8.1	-0.2531	3.1466
qFL-chr02-4	chr02	35.5	71.1	16ALE	49.11	9.67	-0.2451	3.7607
qFL-chr02-5	chr02	107.6	112.3	15LQ	108.21	12.42	0.5799	7.7267
qFL-chr02-6	chr02	124.8	135.4	16KEL	124.81	7.54	0.3571	2.8024
				16SHZ	135.41	9.27	0.5212	3.7716
qFL-chr02-7	chr02	150	157	16AY	154.91	12.98	-0.7242	5.0242
qFL-chr03-1	chr03	51.1	53.7	16ALE	51.91	13.63	-0.3151	5.0948
qFL-chr03-2	chr03	61.7	68.8	15LQ	65.51	11.28	-0.3803	4.1463
qFL-chr03-3	chr03	68.8	73.9	15LQ	72.91	12.42	-0.5467	4.5173
qFL-chr03-4	chr03	123.3	132.4	16CD	125.41	10.82	0.3029	4.2343
qFL-chr03-5	chr03	136	138.6	16CD	136.61	10.4	-0.2799	3.8519
qFL-chr04-1	chr04	24.9	26.2	16ALE	24.91	2.59	0.3334	0.922
qFL-chr04-2	chr04	52.9	61.4	15LQ	56.71	11.85	-0.2794	4.5038
				16AY	60.51	21.13	-0.3274	7.707
qFL-chr04-3	chr04	199.5	201.1	16SHZ	201.11	23.11	-0.4487	8.4808
qFL-chr05-1	chr05	54.1	58.9	16ALE	57.61	11.43	-0.2519	4.0986
qFL-chr05-2	chr05	155.4	161.3	16AY	156.71	13.91	0.3064	5.3757
				16CD	156.71	23.12	0.3809	8.4844
				15AY	158.91	21.24	0.4873	7.7957
				15ALE	160.21	13.87	0.3305	5.1782
qFL-chr05-3	chr05	170.7	174.7	16SHZ	171.71	14.02	-0.2891	5.154
				15ALE	171.71	16.41	-0.3341	5.9202
				15AY	172.51	13	-0.655	4.6393
				16CD	171.71	11.56	-0.2634	4.0646
qFL-chr05-4	chr05	175.6	181.7	16SHZ	178.31	12.31	-0.255	4.451
qFL-chr06-1	chr06	0	7.2	16AY	2.01	11.07	-0.4316	4.1191
				16KEL	0.01	13.42	-0.3401	4.815
qFL-chr06-2	chr06	163.2	179.4	15LQ	164.81	13.02	-0.593	5.2178
				16ALE	164.81	11.35	-0.4689	4.6167
				16KEL	170.81	19.03	-0.4364	10.4159
qFL-chr06-3	chr06	209.6	221.3	15ALE	216.11	10.16	-0.5097	3.8798
				16LQ	216.11	12.17	-0.4612	4.6607
qFL-chr07-1	chr07	123.7	126.7	16SHZ	125.11	10.99	-0.2191	4.2702
qFL-chr07-2	chr07	126.7	141.1	16SHZ	135.81	12.12	-0.2363	4.9753
qFL-chr07-3	chr07	143.1	156.7	15ALE	147.31	16.92	-0.4132	9.2892
				16LQ	154.31	18.7	-0.5439	8.2131
				16ALE	154.51	8.61	-0.253	3.5026
qFL-chr07-4	chr07	177.8	177.8	16LQ	177.81	8.88	0.4509	3.4786
qFL-chr08-1	chr08	89.7	100.1	15ALE	92.41	13.02	-0.2781	4.8022
				15LQ	92.41	12.7	-0.3475	4.735
qFL-chr09-1	chr09	16.9	21.8	16SHZ	18.21	12.51	-0.3616	4.5774
qFL-chr09-2	chr09	97.2	102.6	15LQ	97.41	11.8	-0.4398	4.4012
qFL-chr09-3	chr09	104.5	107.4	16ALE	106.71	13.5	0.377	5.3995
qFL-chr10-1	chr10	72.7	78.3	15AY	77.21	11.57	-0.4408	4.2055
qFL-chr10-2	chr10	80.9	85.8	15AY	83.61	12.25	-0.4065	4.4598
qFL-chr10-3	chr10	94	100.2	16LQ	96.41	10.92	-0.2552	4.3532
qFL-chr10-4	chr10	100.2	108	16LQ	103.31	11.45	-0.2633	4.1256
				15LQ	106.41	10.22	-0.2778	3.6257
qFL-chr10-5	chr10	109.3	115.1	15LQ	111.41	21.48	-0.4019	8.5198
				16SHZ	112.21	17.97	-0.2999	6.9434
				16LQ	112.21	18.74	-0.3334	7.2943
				16ALE	113.91	21.38	-0.3298	8.0918
qFL-chr10-6	chr10	129.3	135.7	15LQ	130.71	19.66	0.4744	7.0399
				16SHZ	130.71	12.48	0.3123	4.5404
				16LQ	131.31	11.36	0.3193	4.1579
				16ALE	133.61	11.4	0.2956	4.1394
qFL-chr11-1	chr11	32	38.3	15AY	34.81	10.73	0.4906	4.0236
				15LQ	33.81	11.84	0.3381	4.3489
qFL-chr11-2	chr11	46.5	53.2	15LQ	49.61	18.32	-0.4176	6.632
				16LQ	49.61	11.31	-0.3009	4.1489
				15AY	49.61	15.94	-0.4495	6.0532
qFL-chr12-1	chr12	48	50.8	15ALE	48.91	19.03	-0.6163	6.6588
qFL-chr12-2	chr12	58.9	64.3	16AY	60.01	13.8	-0.5906	5.4108
				15ALE	60.01	21.02	-0.7325	7.6367
qFL-chr12-3	chr12	81.9	86.3	16LQ	84.31	10.79	0.3967	4.1235
qFL-chr13-1	chr13	0	6.9	16LQ	0.01	10.34	-0.2176	3.7221
				16SHZ	0.01	9.83	-0.2018	3.5999
qFL-chr13-2	chr13	42.1	43.1	16AY	42.21	0.02	-0.4172	0.0062
qFL-chr13-3	chr13	51	51	16LQ	51.01	9.19	0.2327	3.3337
				15ALE	51.01	9.08	0.298	3.496
qFL-chr13-4	chr13	63	68.4	15ALE	65.51	11.52	-0.3799	4.2764
qFL-chr13-5	chr13	73.4	76.2	15ALE	73.71	11.96	-0.3177	4.4715
qFL-chr13-6	chr13	82.7	92.1	16KEL	88.91	9.22	-0.2809	3.4724
				16ALE	88.91	15.31	-0.3173	5.7977
qFL-chr13-7	chr13	133.6	136.6	16AY	134.11	9.75	-0.4182	3.5589
qFL-chr13-8	chr13	165.3	168.9	15LQ	165.51	13.05	0.4478	4.8013
qFL-chr14-1	chr14	10.4	12.4	16ALE	11.31	11.9	0.2227	4.2259
qFL-chr14-2	chr14	14.6	19	15ALE	15.11	14.12	0.3433	4.994
				16ALE	17.01	19.41	0.2785	6.7895
				15AY	16.51	11.45	0.3759	4.1893
qFL-chr14-3	chr14	19.9	20.7	15LQ	20.31	19.89	0.4088	6.9408
qFL-chr14-4	chr14	24	25.9	15ALE	25.51	20.34	0.3409	7.1068
qFL-chr14-5	chr14	57	60.5	15AY	59.01	12.77	0.294	4.4569
qFL-chr15-1	chr15	17.6	20.7	15LQ	19.81	16.92	-0.368	6.0779
qFL-chr15-2	chr15	24.4	27.8	16SHZ	25.71	14.78	-0.4051	5.3766
				16LQ	26.81	14.07	-0.4622	5.4394
qFL-chr15-3	chr15	69.2	73	15ALE	71.41	12.87	0.4049	4.7497
qFL-chr16-1	chr16	25.7	28.8	15ALE	26.51	18.13	-0.5371	6.6212
qFL-chr16-2	chr16	44.2	47.9	15LQ	46.51	13.16	-0.3184	4.7722
				16ALE	45.31	13.89	-0.2481	5.2452
qFL-chr16-3	chr16	48.9	53.5	16SHZ	50.11	15.45	-0.3042	5.3746
				15LQ	51.81	19.74	-0.4582	7.2428
				16CD	53.41	16.94	-0.3823	6.3329
qFL-chr17-1	chr17	33.3	38.9	16KEL	34.91	13.81	0.3388	5.1847
qFL-chr17-2	chr17	68.6	71.4	15LQ	70.31	10.56	-0.2603	3.9135
qFL-chr17-3	chr17	145.4	155.4	16AY	151.71	12.89	-0.2609	5.732
qFL-chr18-1	chr18	0	5.6	15LQ	0.51	11.55	-0.2611	4.1742
				16LQ	0.01	11.58	-0.2268	4.0485
qFL-chr18-2	chr18	99.3	107	15ALE	102.41	11.26	0.3052	4.204
qFL-chr19-1	chr19	67.7	76.9	15AY	71.61	15.5	0.3363	5.7194
qFL-chr19-2	chr19	101.4	104.7	16CD	102.21	13.89	0.3774	5.1753
qFL-chr19-3	chr19	112	117.4	16SHZ	112.51	11.55	-0.2598	4.3504
				15ALE	113.61	10.75	-0.2276	4.0896
qFL-chr19-4	chr19	122.1	133.6	16CD	125.81	9.56	-0.229	3.5726
				15AY	127.11	9.85	-0.3105	3.6227
qFL-chr19-5	chr19	163.6	168.7	15LQ	164.61	12.44	-0.2726	4.5824
qFL-chr19-6	chr19	171.3	177	15LQ	174.41	14.52	-0.2955	5.3027
qFL-chr20-1	chr20	34.1	36.4	16KEL	35.71	9.8	-0.3221	3.8286
qFL-chr21-1	chr21	161.4	166.2	16LQ	164.81	14.26	-0.438	5.3813
qFL-chr21-2	chr21	175.2	179.1	16AY	175.21	5.79	0.4294	2.2925
qFL-chr23-1	chr23	14.5	18.7	15AY	15.01	12.3	-0.3671	4.6859
qFL-chr23-2	chr23	40.7	47.5	16ALE	41.71	14.18	0.3203	5.6879
qFL-chr24-1	chr24	79.1	85.1	16AY	82.21	11.97	0.3246	4.546
				15LQ	81.01	15.6	0.485	5.6301
				16ALE	82.21	16.73	0.2749	6.1005
				16KEL	81.01	11.6	0.336	4.1389
				16LQ	82.21	11.19	0.2423	4.2568
				16SHZ	82.21	13.87	0.2963	5.1383
qFL-chr24-2	chr24	86	89.1	16ALE	87.61	12.06	0.234	4.3502
qFL-chr24-3	chr24	127.1	132.1	15AY	129.71	16.76	-0.3451	5.293
				16ALE	130.31	16.05	-0.2664	5.9312
qFL-chr24-4	chr24	167.8	171.3	15AY	169.51	32.51	-0.4767	10.5441
qFL-chr24-5	chr24	178.2	181.2	16SHZ	179.61	11.7	-0.2141	4.1361
qFL-chr25-1	chr25	4.9	14.9	15AY	11.51	12.52	-0.2948	4.5548
qFL-chr25-2	chr25	14.9	31.1	15AY	16.81	14.01	-0.3139	5.1315
				16SHZ	16.81	12.22	-0.227	4.6569
				16KEL	21.31	11.94	-0.256	4.4289
				15LQ	20.91	13.91	-0.3119	5.4842
qFL-chr25-3	chr25	63.8	71.4	16CD	69.11	11.25	0.4351	4.0526
qFL-chr25-4	chr25	104.7	106.9	15LQ	105.91	12.46	-0.476	4.9194
qFL-chr25-5	chr25	112.6	116.7	16KEL	115.81	10.77	-0.2803	3.751
qFL-chr25-6	chr25	125.1	127.4	16SHZ	125.91	9.34	-0.2051	3.3866
qFL-chr25-7	chr25	144.2	148.6	16ALE	147.01	12.71	-0.5098	4.8595
				16LQ	147.31	13.68	-0.4718	4.8129
qFL-chr25-8	chr25	148.6	151.1	16AY	149.91	14.27	-0.4887	5.3113
qFL-chr26-1	chr26	166.3	169.6	15LQ	166.61	15.24	-0.4735	5.708

## Sheet: FM QTL
Table S4-3. Detailed information of QTLs for micronaire trait
QTL Name	Chr	Genetic position start	Genetic position end	Environment	Position	LR	Additive	PVE(%)
qFM-chr01-1	chr01	20.8	27.9	16LQ	23.21	14.88	0.113	5.5193
qFM-chr01-2	chr01	80.3	88	16SHZ	86.81	13.24	0.076	5.2942
qFM-chr01-3	chr01	164.9	170	15LQ	168.01	12.38	-0.0817	4.6961
				15AY	168.01	12.16	-0.0825	4.5917
qFM-chr01-4	chr01	186.3	189.1	15ALE	188.71	14.12	0.0734	5.228
qFM-chr02-1	chr02	0	20.4	15AY	9.11	15.75	0.1247	5.9253
				15LQ	9.11	10.71	0.099	4.0223
				16LQ	6.41	14.88	0.0864	5.5624
qFM-chr02-2	chr02	33.2	71.1	15AY	49.11	11.4	-0.1126	4.4447
qFM-chr02-3	chr02	169.8	169.8	15AY	169.81	9.13	-0.1985	3.3264
qFM-chr02-4	chr02	165	165	16AY	165.01	7.84	-0.2059	3.0111
qFM-chr02-5	chr02	185.1	185.1	15AY	185.11	8.26	-0.2006	3.2932
qFM-chr02-6	chr02	198	198	15ALE	198.01	7.52	0.1688	2.928
qFM-chr03-1	chr03	25.1	26.2	16AY	25.61	13.31	-0.1257	4.9473
qFM-chr03-2	chr03	123.1	129	15AY	125.91	10.87	-0.0894	3.9709
				15LQ	125.91	11.3	-0.0687	4.1106
				16CD	125.91	14.59	-0.0854	5.1285
				16LQ	125.91	15.6	-0.0942	6.0096
				16SHZ	125.91	11.74	-0.0664	4.2715
				16ALE	125.91	12.31	-0.0879	4.6924
qFM-chr03-3	chr03	133.3	135.8	16KEL	133.71	11.32	-0.072	4.2616
qFM-chr03-4	chr03	178.9	183.4	15ALE	179.41	12.78	0.0865	4.5905
qFM-chr04-1	chr04	17.8	27.2	15AY	21.31	10.39	-0.1419	3.8626
qFM-chr04-2	chr04	85.7	89.7	16CD	87.31	15.89	0.1338	6.4602
qFM-chr04-3	chr04	123.5	133.8	16CD	131.01	10.49	-0.0728	4.0014
				15LQ	131.01	11.96	-0.0792	4.5022
qFM-chr05-1	chr05	0	6.6	15LQ	4.31	11.25	0.0711	4.3723
qFM-chr05-2	chr05	122.3	127.8	15AY	126.21	12.53	-0.0802	4.6922
qFM-chr06-1	chr06	74.9	91.5	15LQ	85.41	8.8	0.1202	3.284
qFM-chr06-2	chr06	189.1	200.6	16SHZ	190.31	9.56	0.1878	3.5441
				15ALE	190.31	9.6	0.2005	3.5664
qFM-chr07-1	chr07	19.8	40.1	16AY	28.91	9.47	-0.0894	3.5277
qFM-chr07-2	chr07	188.5	191.9	16SHZ	189.01	15.78	0.1004	6.0743
qFM-chr08-1	chr08	45.3	52.5	16LQ	49.91	15.27	-0.1243	6.6601
qFM-chr08-2	chr08	65.9	74.1	15LQ	70.01	11.57	-0.0894	4.2566
qFM-chr08-3	chr08	90.4	100.4	15LQ	91.51	19.16	0.1339	7.5158
				16CD	92.41	14.38	0.0908	5.2108
				16LQ	91.51	17.56	0.1256	6.9876
				15ALE	92.41	15.53	0.0884	5.7072
qFM-chr08-4	chr08	118.2	121.2	15LQ	118.91	10.44	0.1045	3.7364
qFM-chr08-5	chr08	151.8	154.6	16KEL	152.01	16.73	-0.1661	6.6337
qFM-chr09-1	chr09	37.2	42.3	15AY	40.01	20.29	-0.0983	7.5056
				16KEL	40.01	11.11	-0.0694	4.1072
qFM-chr09-2	chr09	84.1	86	16AY	85.41	16.22	-0.1536	5.8352
qFM-chr09-3	chr09	95.8	97.6	16CD	97.41	14.07	0.118	5.0537
qFM-chr09-4	chr09	136.9	140.2	15LQ	139.21	12.11	-0.0982	4.5255
qFM-chr10-1	chr10	113.6	115.2	15LQ	113.91	13.25	0.0888	5.0639
qFM-chr10-2	chr10	126.5	134.6	15LQ	128.81	10.24	-0.0936	4.042
				16KEL	129.51	11.21	-0.0887	4.3627
qFM-chr11-1	chr11	46.6	50.6	16LQ	49.61	13.61	0.0829	5.1325
qFM-chr12-1	chr12	0	15ALE	16KEL	0.01	11.51	0.0742	4.4395
qFM-chr12-2	chr12	18.7	21.7	16SHZ	20.31	9.83	-0.0801	3.7002
qFM-chr12-3	chr12	25.8	28.8	16KEL	27.41	10.04	-0.0954	3.7502
qFM-chr12-4	chr12	37.4	40	16KEL	38.51	11.84	0.1353	4.6439
qFM-chr12-5	chr12	83.7	90.5	15LQ	88.21	14.94	-0.098	5.7152
qFM-chr13-1	chr13	36.7	45.4	15LQ	39.91	11.03	0.1363	4.1081
qFM-chr13-2	chr13	49.5	53.7	16CD	51.01	12.91	-0.0995	4.7728
				16KEL	51.01	9.68	-0.1109	3.6622
qFM-chr13-3	chr13	64.1	65.5	16KEL	64.21	15.29	0.1323	5.5229
qFM-chr13-4	chr13	68.4	73.2	16KEL	69.31	18.21	0.1227	6.5778
qFM-chr13-5	chr13	128.3	132.5	16SHZ	130.31	9.19	0.119	3.5671
qFM-chr14-1	chr14	16.5	18.9	16AY	17.81	24.35	-0.1331	8.778
qFM-chr14-2	chr14	89.7	93.5	15LQ	90.41	18.15	0.085	5.9793
				16CD	92.51	22.38	0.1001	8.3174
qFM-chr14-3	chr14	99.5	102	15LQ	100.41	16.68	0.0828	5.508
				16CD	100.41	17.22	0.0985	6.46
qFM-chr14-4	chr14	111.8	120	16LQ	113.21	18.83	0.0963	6.7375
				16SHZ	118.21	14.31	0.1481	5.26
				16LQ	118.21	25.77	0.2246	8.6577
qFM-chr14-5	chr14	140.1	144.3	15ALE	142.51	12.82	-0.0811	4.5882
				16LQ	143.11	11.91	-0.0786	3.9181
qFM-chr17-1	chr17	39	45.5	15ALE	41.81	25.98	0.1007	9.759
				16SHZ	41.81	13.71	0.0719	4.8568
qFM-chr17-2	chr17	45.5	51.6	16SHZ	47.41	13.22	0.0723	4.5906
				16ALE	49.71	19.33	0.1013	6.6485
				15ALE	49.71	23.77	0.0968	8.727
qFM-chr17-3	chr17	51.6	53.1	15LQ	52.41	28.12	0.1123	10.1962
qFM-chr17-4	chr17	54.4	64.3	16ALE	55.11	27.94	0.1219	12.7443
qFM-chr17-5	chr17	73.4	78	16LQ	74.91	13.4	0.0915	5.1087
				16AY	74.91	15.25	0.1059	5.8657
qFM-chr17-6	chr17	81.2	83.7	16AY	82.41	13.44	0.0813	5.2264
qFM-chr18-1	chr18	42.1	52.8	16ALE	50.91	11.08	-0.0806	4.027
				16AY	49.91	13.07	-0.0933	4.8469
qFM-chr18-2	chr18	64.6	73.8	16CD	67.51	13.36	0.0926	4.8945
				16KEL	67.51	16.14	0.1318	5.8601
				16ALE	72.21	12.83	0.1319	4.7558
qFM-chr18-3	chr18	82.4	87.3	16KEL	85.71	10.03	-0.104	3.7927
qFM-chr18-4	chr18	115.9	123.4	16CD	119.41	11.81	0.1023	4.279
qFM-chr19-1	chr19	105.3	110.3	16LQ	106.71	11.9	0.1026	5.1059
qFM-chr19-2	chr19	124.9	129.9	15LQ	127.11	13.6	0.0769	5.0004
qFM-chr19-3	chr19	130.9	139.1	16CD	135.41	9.23	0.0712	3.481
qFM-chr19-4	chr19	171.4	176.4	15LQ	173.91	11.21	0.0967	3.9668
				15AY	173.91	13.08	0.1134	4.9545
qFM-chr20-1	chr20	47.5	49.1	16SHZ	48.31	10.98	-0.1096	4.044
				16LQ	48.31	18.29	-0.1787	6.7734
qFM-chr20-2	chr20	64.6	74.1	16LQ	70.01	11.5	0.1201	4.2221
qFM-chr20-3	chr20	66	74.5	16SHZ	72.71	10.07	0.1003	3.6884
qFM-chr20-4	chr20	96.9	104	15AY	101.51	12.28	0.1114	4.5214
		116.6	128.4	15LQ	119.21	10.79	-0.1	4.0287
				15AY	121.21	12.94	-0.1262	6.7642
qFM-chr21-1	chr21	67.1	79.8	15LQ	74.31	10.91	0.1134	4.4852
				16ALE	75.71	16.25	0.1368	6.8126
				16LQ	74.71	9.79	0.0795	3.8039
qFM-chr21-2	chr21	147.1	156.6	15AY	155.41	9.83	-0.0797	3.8858
qFM-chr22-1	chr22	52.2	62.6	16SHZ	53.21	6.73	0.1234	3.0797
				16CD	57.61	10.17	0.1391	3.9412
				15ALE	57.61	8.91	0.1307	3.3658
				15LQ	57.61	7.77	0.1968	2.9866
qFM-chr22-2	chr22	65.8	69.3	16AY	66.31	8.3	0.1349	3.2877
qFM-chr23-1	chr23	44.3	47.3	16KEL	45.21	17.16	-0.0905	6.3328
qFM-chr23-2	chr23	53.7	58.1	16LQ	55.31	11.5	-0.0793	4.2844
qFM-chr23-3	chr23	60.4	61.8	16LQ	60.51	14.76	-0.0963	5.4569
qFM-chr23-4	chr23	72.6	76.1	16SHZ	73.11	17.71	0.1138	6.8062
qFM-chr23-5	chr23	76.8	81.4	15AY	78.81	11.45	0.0773	4.2665
				16SHZ	79.61	16.06	0.0976	6.2036
qFM-chr23-6	chr23	81.4	86.1	15AY	84.21	13.11	0.0812	4.871
qFM-chr24-1	chr24	32.4	38.2	16CD	33.71	10.32	-0.0765	3.8287
				16SHZ	34.41	12.46	-0.089	4.4513
qFM-chr24-2	chr24	81.4	84.5	16KEL	83.21	16.61	-0.1115	6.021
qFM-chr24-3	chr24	117.3	130	15AY	122.51	11.37	0.075	4.1729
				16KEL	126.41	15.39	0.0832	5.496
qFM-chr24-4	chr24	181.3	185.2	16AY	182.91	12.32	-0.0895	4.3888
qFM-chr25-1	chr25	21.3	33.9	15ALE	29.11	18.14	0.0902	7.0199
				16KEL	29.11	18.22	0.0902	6.713
				15LQ	33.11	13.35	0.1008	5.2068
qFM-chr25-2	chr25	39.9	45	16SHZ	41.21	14.78	0.0711	5.1541
qFM-chr26-1	chr26	126.3	133.4	15AY	129.91	9.42	-0.1539	3.6354
