# Supplementary material for: Quantitative Trait Loci and Transcriptome Analysis Reveal Genetic Basis of Fiber Quality Traits in CCRI70 RIL Population of Gossypium hirsutum
Source: Front Plant Sci. 2021 Dec 16;12:753755. doi: 10.3389/fpls.2021.753755 (PMC8716697; doi:10.3389/fpls.2021.753755)
Supplement: Supplementary file 8 [file Table_5.xlsx]

## Sheet: Sheet1
Table S5. Stable QTL for fiber quality traits
Trait	QTL Name	Chr	Genetic position(cM)	Physical position(bp)	Physical length(bp)	Starting Marker	Ending Marker	Environment	Position	LR	Additive	PVE(%)
FS	qFS-chr06-3	chr06	74.8-93	120553323-121010649	457326	chr06_121010649	chr06_120553614	16KEL	85.41	10.45	-0.5083	3.6906
								15LQ	85.41	13.68	-0.8004	5.2324
								16ALE	86.41	16.71	-0.7577	6.4825
								16CD	85.41	13.75	-0.6937	4.9246
	qFS-chr06-4	chr06	95.5-113.9	119831704-120585268	753564	chr06_120585268	chr06_119831704	16ALE	106.21	9.32	0.4281	3.5273
								15LQ	101.91	10.58	0.7887	3.9239
								16CD	113.21	10.83	0.4285	3.9691
	qFS-chr06-6	chr06	206.2-223.4	10733433-12742777	2009344	chr06_12740253	chr06_10733433	16KEL	209.81	23.64	-0.4919	8.4487
								16LQ	216.11	12.59	-0.9741	4.9196
								16AY	213.01	9.96	-0.7274	3.9737
								15ALE	215.01	14.67	-0.8568	5.5885
	qFS-chr07-2	chr07	143.3-165.9	8530519-8530519	0	chr07_8530519	chr07_8530519	15ALE	154.31	24.09	-0.7955	9.7448
								16AY	154.31	9.64	-0.5677	3.9355
								16LQ	154.31	14.17	-0.9093	6.1019
								16KEL	154.31	11.27	-0.552	4.6156
	qFS-chr10-6	chr10	104.4-114.3	105772626-107513317	1740691	chr10_107513272	chr10_105842988	16SHZ	111.41	10.52	-0.3429	4.1242
								16AY	112.21	13	-0.3846	4.726
								15LQ	111.41	17.73	-0.6366	6.9
								15ALE	111.41	21.48	-0.4722	8.3031
								16ALE	112.21	13.59	-0.3775	5.2621
	qFS-chr14-1	chr14	15.4-22.1	1979565-2689829	710264	chr14_1979565	chr14_2689829	16AY	18.41	13.06	0.4586	4.1914
								16LQ	18.41	19.25	0.4881	6.9713
								16SHZ	21.21	11.67	0.304	4.1366
								15LQ	20.31	22.36	0.7564	7.6361
	qFS-chr14-3	chr14	126.9-134.8	36286302-60551049	24264747	chr14_36286302	chr14_60551049	16KEL	128.81	13.88	0.38	4.9853
								16AY	128.41	18.18	0.4277	6.3589
								16LQ	131.51	15.61	0.4485	5.5062
								15LQ	131.81	11.38	0.4571	3.9676
	qFS-chr15-4	chr15	19.1-24.6	58181031-58821245	640214	chr15_58821245	chr15_58189675	16LQ	19.81	10.74	-0.3875	4.1916
								16CD	21.31	17.58	-0.5068	6.6898
								16AY	22.51	16.22	-0.6055	5.7428
								16SHZ	23.41	18.41	-0.6253	6.8313
	qFS-chr16-4	chr16	48.8-53.4	21327370-22355394	1028024	chr16_22355394	chr16_21327370	16SHZ	50.11	14.77	-0.3201	5.4098
								16AY	50.11	31.53	-0.6936	10.8085
								16LQ	50.71	37.41	-0.8565	12.8427
								15LQ	50.11	17.66	-0.7138	6.355
								16CD	52.41	21.82	-0.5796	8.0214
	qFS-chr16-6	chr16	122.1-124.6	6341281-6533236	191955	chr16_6470942	chr16_6341281	16LQ	123.51	10.18	0.4145	3.374
								16KEL	123.51	15.15	0.4145	5.2129
								16SHZ	123.51	11.84	0.332	4.1717
	qFS-chr17-2	chr17	48.7-61.2	35101521-42054654	6953133	chr17_42054654	chr17_35101521	15AY	50.51	11.71	-0.5071	4.4139
								15LQ	52.41	10.05	-0.4865	3.5473
								15ALE	52.41	15.02	-0.3721	5.6494
								16ALE	56.11	12.69	-0.3759	6.344
	qFS-chr18-1	chr18	0-11	63877822-64428895	551073	chr18_64376747	chr18_63877822	15ALE	1.11	10.33	-0.2908	3.4612
								15AY	0.01	17	-0.5647	5.7417
								15LQ	0.51	15.49	-0.5163	5.3131
								16ALE	1.61	14.4	-0.3127	4.6148
								16CD	0.51	15.44	-0.3378	5.1846
								16KEL	1.11	12.46	-0.3082	4.1613
								16LQ	1.11	16.98	-0.4483	5.72
								16SHZ	1.11	15.59	-0.3109	5.3368
	qFS-chr18-4	chr18	47.9-61.7	52735759-56428958	3693199	chr18_56428958	chr18_52814885	15AY	50.91	12.79	-0.4995	4.5562
								16CD	51.81	18.09	-0.3827	6.4154
								16SHZ	58.51	11.84	-0.2847	4.2392
	qFS-chr20-1	chr20	98.9-105.8	53978496-54685278	706782	chr20_54623172	chr20_53978496	16KEL	101.51	10.95	-0.3085	4.0826
								15ALE	104.01	12.89	-0.7358	4.817
								16CD	104.01	14.32	-0.6954	5.457
								15LQ	104.01	17.51	-1.2574	6.6947
	qFS-chr24-3	chr24	79.3-87.7	51071157-51513212	442055	chr24_51490417	chr24_51071157	16AY	83.21	10.33	0.3296	3.7553
								15LQ	82.21	14.73	0.8354	5.3034
								15ALE	83.21	16.89	0.4231	5.8654
	qFS-chr24-9	chr24	170.5-181.2	1677941-2678858	1000917	chr24_2636286	chr24_1677941	15AY	172.81	12.95	-0.5014	4.1729
								16KEL	179.61	11.91	-0.3108	4.0291
								16SHZ	179.61	14.85	-0.3051	4.9737
	qFS-chr25-10	chr25	176.8-187.2	382371-542722	160351	chr25_512095	chr25_382371	16KEL	180.71	17.56	-0.4003	6.0438
								16AY	182.71	13.05	-0.4886	4.7086
								16SHZ	185.91	12.47	-0.5777	4.4795
FL	qFL-chr05-2	chr05	155.4-161.3	5362170-5567147	204977	chr05_5539371	chr05_5367801	16AY	156.71	13.91	0.3064	5.3757
								16CD	156.71	23.12	0.3809	8.4844
								15AY	158.91	21.24	0.4873	7.7957
								15ALE	160.21	13.87	0.3305	5.1782
	qFL-chr05-3	chr05	170.7-174.7	3575885-3581085	5200	chr05_3576238	chr05_3581085	16SHZ	171.71	14.02	-0.2891	5.154
								15ALE	171.71	16.41	-0.3341	5.9202
								15AY	172.51	13	-0.655	4.6393
								16CD	171.71	11.56	-0.2634	4.0646
	qFL-chr06-2	chr06	163.2-179.4	15108675-16292516	1183841	chr06_16292516	chr06_15813129	15LQ	164.81	13.02	-0.593	5.2178
								16ALE	164.81	11.35	-0.4689	4.6167
								16KEL	170.81	19.03	-0.4364	10.4159
	qFL-chr07-3	chr07	143.1-156.7	8530519-86970112	78439593	chr07_86970112	chr07_8530519	15ALE	147.31	16.92	-0.4132	9.2892
								16LQ	154.31	18.7	-0.5439	8.2131
								16ALE	154.51	8.61	-0.253	3.5026
	qFL-chr10-5	chr10	109.3-115.1	105772626-106649716	877090	chr10_106649716	chr10_105842988	15LQ	111.41	21.48	-0.4019	8.5198
								16SHZ	112.21	17.97	-0.2999	6.9434
								16LQ	112.21	18.74	-0.3334	7.2943
								16ALE	113.91	21.38	-0.3298	8.0918
	qFL-chr10-6	chr10	129.3-135.7	94557440-100200745	5643305	chr10_100200745	chr10_94557440	15LQ	130.71	19.66	0.4744	7.0399
								16SHZ	130.71	12.48	0.3123	4.5404
								16LQ	131.31	11.36	0.3193	4.1579
								16ALE	133.61	11.4	0.2956	4.1394
	qFL-chr11-2	chr11	46.5-53.2	116806644-117254019	447375	chr11_117250130	chr11_116807401	15LQ	49.61	18.32	-0.4176	6.632
								16LQ	49.61	11.31	-0.3009	4.1489
								15AY	49.61	15.94	-0.4495	6.0532
	qFL-chr14-2	chr14	14.6-19	1752930-2485657	732727	chr14_1752930	chr14_2485657	15ALE	15.11	14.12	0.3433	4.994
								16ALE	17.01	19.41	0.2785	6.7895
								15AY	16.51	11.45	0.3759	4.1893
	qFL-chr16-3	chr16	48.9-53.5	21120462-22355394	1234932	chr16_22355394	chr16_21120462	16SHZ	50.11	15.45	-0.3042	5.3746
								15LQ	51.81	19.74	-0.4582	7.2428
								16CD	53.41	16.94	-0.3823	6.3329
	qFL-chr24-1	chr24	79.1-85.1	51179991-51513212	333221	chr24_51490417	chr24_51179991	16AY	82.21	11.97	0.3246	4.546
								15LQ	81.01	15.6	0.485	5.6301
								16ALE	82.21	16.73	0.2749	6.1005
								16KEL	81.01	11.6	0.336	4.1389
								16LQ	82.21	11.19	0.2423	4.2568
								16SHZ	82.21	13.87	0.2963	5.1383
	qFL-chr25-2	chr25	14.9-31.1	6843131-63917984	57074853	chr25_63914053	chr25_6843131	15AY	16.81	14.01	-0.3139	5.1315
								16SHZ	16.81	12.22	-0.227	4.6569
								16KEL	21.31	11.94	-0.256	4.4289
								15LQ	20.91	13.91	-0.3119	5.4842
FM	qFM-chr02-1	chr02	0-20.4	105580641-105626715	46074	chr02_105624613	chr02_105625953	15AY	9.11	15.75	0.1247	5.9253
								15LQ	9.11	10.71	0.099	4.0223
								16LQ	6.41	14.88	0.0864	5.5624
	qFM-chr03-2	chr03	123.1-129	89650511-92181826	2531315	chr03_89659222	chr03_92181194	15AY	125.91	10.87	-0.0894	3.9709
								15LQ	125.91	11.3	-0.0687	4.1106
								16CD	125.91	14.59	-0.0854	5.1285
								16LQ	125.91	15.6	-0.0942	6.0096
								16SHZ	125.91	11.74	-0.0664	4.2715
								16ALE	125.91	12.31	-0.0879	4.6924
	qFM-chr08-3	chr08	90.4-100.4	5750556-37348442	31597886	chr08_37348442	chr08_5750556	15LQ	91.51	19.16	0.1339	7.5158
								16CD	92.41	14.38	0.0908	5.2108
								16LQ	91.51	17.56	0.1256	6.9876
								15ALE	92.41	15.53	0.0884	5.7072
	qFM-chr17-2	chr17	45.5-51.6	41671501-43293711	1622210	chr17_43055556	chr17_41671501	16SHZ	47.41	13.22	0.0723	4.5906
								16ALE	49.71	19.33	0.1013	6.6485
								15ALE	49.71	23.77	0.0968	8.727
	qFM-chr18-2	chr18	64.6-73.8	52166802-52634690	467888	chr18_52562398	chr18_52217177	16CD	67.51	13.36	0.0926	4.8945
								16KEL	67.51	16.14	0.1318	5.8601
								16ALE	72.21	12.83	0.1319	4.7558
	qFM-chr21-1	chr21	67.1-79.8	17359764-18714415	1354651	chr21_18714415	chr21_17359764	15LQ	74.31	10.91	0.1134	4.4852
								16ALE	75.71	16.25	0.1368	6.8126
								16LQ	74.71	9.79	0.0795	3.8039
	qFM-chr22-1	chr22	52.2-62.6	54413825-54452127	38302	chr22_54413825	chr22_54452127	16SHZ	53.21	6.73	0.1234	3.0797
								16CD	57.61	10.17	0.1391	3.9412
								15ALE	57.61	8.91	0.1307	3.3658
								15LQ	57.61	7.77	0.1968	2.9866
	qFM-chr25-1	chr25	21.3-33.9	6841318-6853575	12257	chr25_6853575	chr25_6841318	15ALE	29.11	18.14	0.0902	7.0199
								16KEL	29.11	18.22	0.0902	6.713
								15LQ	33.11	13.35	0.1008	5.2068
