# Supplementary material for: Quantitative Trait Loci and Transcriptome Analysis Reveal Genetic Basis of Fiber Quality Traits in CCRI70 RIL Population of Gossypium hirsutum
Source: Front Plant Sci. 2021 Dec 16;12:753755. doi: 10.3389/fpls.2021.753755 (PMC8716697; doi:10.3389/fpls.2021.753755)
Supplement: Supplementary file 9 [file Table_6.XLSX]

## Sheet: Sheet1
Table S6. QTL clusters for fiber quality traits
Cluster Name	Chr	Genetic position(cM)	Physical position(bp)	Physical length(bp)	Starting Marker	Ending Marker	Containing QTL	Additive	R2（%)
qCl-chr07-1	chr07	143.3-156.7	8530519-8530519	0	chr07_8530519	chr07_8530519	qFS-chr07-2	-(0.552-0.9093)	3.94- 9.74
							qFL-chr07-3	-(0.253-0.5439)	3.50- 9.29
qCl-chr10-1	chr10	109.3-114.3	105772626-106649716	877090	chr10_106649716	chr10_105842988	qFL-chr10-5	-(0.2999-0.4019)	4.14- 7.04
							qFS-chr10-6	-(0.3429-0.6366)	4.12- 8.30
qCl-chr14-1	chr14	15.4-19	1979565-2485657	506092	chr14_1979565	chr14_2485657	qFS-chr14-1	0.304-0.7564	4.14- 7.64
							qFL-chr14-2	0.2785-0.3759	4.19- 6.79
qCl-chr16-1	chr16	48.9-53.4	21327370-22355394	1028024	chr16_22355394	chr16_21327370	qFL-chr16-3	-(0.3042-0.4582)	5.37- 7.24
							qFS-chr16-4	-(0.3201-0.8565)	5.41- 12.84
qCl-chr17-1	chr17	48.7-51.6	41671501-42054654	383153	chr17_42054654	chr17_41671501	qFS-chr17-2	-(0.3721-0.5071)	3.55- 6.34
							qFM-chr17-2	0.0723-0.1013	4.59- 8.73
qCl-chr24-1	chr24	79.3-85.1	51179991-51513212	333221	chr24_51490417	chr24_51179991	qFS-chr24-3	0.3296-0.8354	4.08- 6.69
							qFL-chr24-1	0.2423-0.485	4.14- 6.10
qCl-chr25-1	chr25	21.3-31.1	6843131-6853575	10444	chr25_6853575	chr25_6843131	qFM-chr25-1	0.0902-0.1008	5.21- 7.02
							qFL-chr25-2	-(0.227-0.3139)	4.43- 5.48
