# Supplementary material for: Quantitative Trait Loci and Transcriptome Analysis Reveal Genetic Basis of Fiber Quality Traits in CCRI70 RIL Population of Gossypium hirsutum
Source: Front Plant Sci. 2021 Dec 16;12:753755. doi: 10.3389/fpls.2021.753755 (PMC8716697; doi:10.3389/fpls.2021.753755)
Supplement: Supplementary file 10 [file Table_7.XLSX]

## Sheet: Sheet1
Table S7. Congruence with previously studies
Stable QTL Name	Chr	Genetic position(cM)	Physical position(bp)	Starting Marker	Former genome position	Ending Marker	Former genome position	QTL reported previously
qFL-chr05-2	chr05	155.4-161.3	5362170-5567147	chr05_5539371	5281696	chr05_5367801	5083407	cottonQTLdb
qFL-chr05-3	chr05	170.7-174.7	3575885-3581085	chr05_3576238	3203423	chr05_3581085	3208270	cottonQTLdb
qFL-chr06-2	chr06	163.2-179.4	15108675-16292516	chr06_16292516	15526758	chr06_15813129	-	novel
qFL-chr07-3	chr07	143.1-156.7	8530519-86970112	chr07_86970112	-	chr07_8530519	8049423	cottonQTLdb
qFL-chr10-5	chr10	109.3-115.1	105772626-106649716	chr10_106649716	92120701	chr10_105842988	91292959	novel
qFL-chr10-6	chr10	129.3-135.7	94557440-100200745	chr10_100200745	85331534	chr10_94557440	79404400	cottonQTLdb
qFL-chr11-2	chr11	46.5-53.2	116806644-117254019	chr11_117250130	88879763	chr11_116807401	88415161	novel
qFL-chr14-2	chr14	14.6-19	1752930-2485657	chr14_1752930	1987457	chr14_2485657	2826418	Fang et al.2017
qFL-chr16-3	chr16	48.9-53.5	21120462-22355394	chr16_22355394	22724983	chr16_21120462	-	cottonQTLdb
qFL-chr24-1	chr24	79.1-85.1	51179991-51513212	chr24_51490417	47724290	chr24_51179991	47404507	novel
qFL-chr25-2	chr25	14.9-31.1	6843131-63917984	chr25_63914053	62667182	chr25_6843131	-	novel
qFM-chr02-1	chr02	0-20.4	105580641-105626715	chr02_105624613	80939873	chr02_105625953	80941213	novel
qFM-chr03-2	chr03	123.1-129	89650511-92181826	chr03_89659222	78790744	chr03_92181194	81384027	cottonQTLdb
qFM-chr08-3	chr08	90.4-100.4	5750556-37348442	chr08_37348442	27942621	chr08_5750556	5308317	novel
qFM-chr17-2	chr17	45.5-51.6	41671501-43293711	chr17_43055556	35636244	chr17_41671501	34207021	Fang et al.2017
qFM-chr18-2	chr18	64.6-73.8	52166802-52634690	chr18_52562398	48223273	chr18_52217177	47854825	novel
qFM-chr21-1	chr21	67.1-79.8	17359764-18714415	chr21_18714415	18826652	chr21_17359764	17575421	Zhang et al.2019
qFM-chr22-1	chr22	52.2-62.6	54413825-54452127	chr22_54413825	48881419	chr22_54452127	48921615	cottonQTLdb
qFM-chr25-1	chr25	21.3-33.9	6841318-6853575	chr25_6853575	6280736	chr25_6841318	6269546	novel
qFS-chr06-3	chr06	74.8-93	120553323-121010649	chr06_121010649	91257	chr06_120553614	100020533	cottonQTLdb
qFS-chr06-4	chr06	95.5-113.9	119831704-120585268	chr06_120585268	100052809	chr06_119831704	-	novel
qFS-chr06-6	chr06	206.2-223.4	10733433-12742777	chr06_12740253	11893979	chr06_10733433	9787580	Zhang et al.2019
qFS-chr07-2	chr07	143.3-165.9	8530519-8530519	chr07_8530519	8049423	chr07_8530519	8049423	novel
qFS-chr10-6	chr10	104.4-114.3	105772626-107513317	chr10_107513272	92967964	chr10_105842988	91292959	novel
qFS-chr14-1	chr14	15.4-22.1	1979565-2689829	chr14_1979565	2224470	chr14_2689829	3068887	Fang et al.2017
qFS-chr14-3	chr14	126.9-134.8	36286302-60551049	chr14_36286302	33571980	chr14_60551049	58393088	cottonQTLdb
qFS-chr15-4	chr15	19.1-24.6	58181031-58821245	chr15_58821245	55553438	chr15_58189675	54817439	cottonQTLdb
qFS-chr16-4	chr16	48.8-53.4	21327370-22355394	chr16_22355394	22724983	chr16_21327370	21683727	novel
qFS-chr16-6	chr16	122.1-124.6	6341281-6533236	chr16_6470942	6420824	chr16_6341281	6289160	novel
qFS-chr17-2	chr17	48.7-61.2	35101521-42054654	chr17_42054654	34633915	chr17_35101521	27471778	Fang et al.2017
qFS-chr18-1	chr18	0-11	63877822-64428895	chr18_64376747	60477760	chr18_63877822	59967328	cottonQTLdb
qFS-chr18-4	chr18	47.9-61.7	52735759-56428958	chr18_56428958	52434568	chr18_52814885	48484458	novel
qFS-chr20-1	chr20	98.9-105.8	53978496-54685278	chr20_54623172	52066934	chr20_53978496	51416622	novel
qFS-chr24-3	chr24	79.3-87.7	51071157-51513212	chr24_51490417	47724290	chr24_51071157	47293121	novel
qFS-chr24-9	chr24	170.5-181.2	1677941-2678858	chr24_2636286	2754908	chr24_1677941	1769170	Zou et al.2018
qFS-chr25-10	chr25	176.8-187.2	382371-542722	chr25_512095	350409	chr25_382371	-	novel
