# Supplementary material for: Quantitative Trait Loci and Transcriptome Analysis Reveal Genetic Basis of Fiber Quality Traits in CCRI70 RIL Population of Gossypium hirsutum
Source: Front Plant Sci. 2021 Dec 16;12:753755. doi: 10.3389/fpls.2021.753755 (PMC8716697; doi:10.3389/fpls.2021.753755)
Supplement: Supplementary file 11 [file Table_8.xlsx]

## Sheet: Sheet1
Table S8. Summary of RNA-seq of the 72 tissues samples
Sample	DPA	Sample_ID	Clean_Reads	GC_Percent	Read_Length	Q30_Percent	Unique_Reads	Unique_Reads_Percent	Multi_Reads	Multi_Reads_Percent
L1	5DPA	L1_5D_1	36136154	44;44	150;150	97.26;92.47	26165468	72.408	3865743	10.6977
		L1_5D_2	42477674	46;45	150;150	96.67;94.54	28469509	67.0223	8793208	20.7008
		L1_5D_3	34447154	44;44	150;150	97.44;93.26	25589246	74.2855	3667069	10.6455
	10DPA	L1_10D_1	31631355	45;44	150;150	96.01;93.88	23039864	72.8387	4617417	14.5976
		L1_10D_2	36189139	45;45	150;150	96.44;94.37	25631944	70.8277	6596561	18.228
		L1_10D_3	28173003	45;45	150;150	96.47;93.97	20205680	71.72	4722325	16.7619
	15DPA	L1_15D_1	65635346	45;45	150;150	97.90;97.13	47763911	72.7716	10347980	15.7659
		L1_15D_2	40722653	45;45	150;150	97.35;94.84	29546319	72.555	5908749	14.5097
		L1_15D_3	45664427	44;44	150;150	97.68;96.45	34875512	76.3735	5836141	12.7805
	20DPA	L1_20D_1	29459961	46;46	150;150	95.27;91.24	16267454	55.2189	8122178	27.5702
		L1_20D_2	25961113	46;45	150;150	95.24;92.20	15623897	60.1819	5760451	22.1888
		L1_20D_3	34235289	45;45	150;150	97.26;93.17	23106244	67.4925	5588790	16.3246
	25DPA	L1_25D_1	43299382	46;46	150;150	94.37;92.44	27077971	62.5366	8264612	19.0871
		L1_25D_2	48765304	46;46	150;150	94.07;92.00	32150119	65.9283	9067626	18.5944
		L1_25D_3	37122985	45;45	150;150	94.53;93.16	24502107	66.0025	7099291	19.1237
	30DPA	L1_30D_1	38424292	44;44	150;150	96.52;93.88	29368083	76.431	5102840	13.2802
		L1_30D_2	28829191	44;44	150;150	96.39;93.39	22114934	76.7102	3326751	11.5395
		L1_30D_3	36266854	45;44	150;150	96.37;93.74	27023510	74.513	5352034	14.7574
L2	5DPA	L2_5D_1	38715195	45;45	150;150	96.52;95.26	27094673	69.9846	6584284	17.007
		L2_5D_2	29767666	45;45	150;150	96.84;92.19	20130315	67.6248	4982156	16.7368
		L2_5D_3	28524776	49;48	150;150	97.37;94.67	12846776	45.0373	11653177	40.8528
	10DPA	L2_10D_1	26994924	46;45	150;150	96.55;94.59	18130317	67.1619	5507222	20.401
		L2_10D_2	30603535	45;45	150;150	96.60;94.16	21333064	69.7078	5866336	19.1688
		L2_10D_3	31405445	46;46	150;150	96.17;93.97	20859934	66.4214	6726211	21.4173
	15DPA	L2_15D_1	44809813	45;45	150;150	97.64;95.96	33530548	74.8286	6054612	13.5118
		L2_15D_2	35005277	43;43	150;150	97.17;95.95	27154869	77.5736	4525433	12.9279
		L2_15D_3	59653893	44;44	150;150	97.92;96.93	46267415	77.5598	6657497	11.1602
	20DPA	L2_20D_1	22090328	46;46	150;150	96.15;91.60	12261733	55.5072	5783974	26.1833
		L2_20D_2	26197276	43;43	150;150	95.39;93.10	19882937	75.897	2554534	9.75114
		L2_20D_3	48321075	44;44	150;150	96.63;94.83	35828122	74.146	5775634	11.9526
	25DPA	L2_25D_1	48991449	46;46	150;150	94.54;92.22	30708930	62.6822	10150240	20.7184
		L2_25D_2	62531176	46;46	150;150	94.57;93.25	39781328	63.6184	13209854	21.1252
		L2_25D_3	48041110	45;45	150;150	94.62;91.66	31538019	65.648	9308939	19.377
	30DPA	L2_30D_1	33212920	44;44	150;150	96.42;93.00	24947841	75.1149	4667017	14.0518
		L2_30D_2	31758669	44;44	150;150	96.52;94.26	23993402	75.5491	4389390	13.8211
		L2_30D_3	29949095	45;44	150;150	95.78;91.50	21440848	71.591	4872336	16.2687
P1	5DPA	P1_5D_1	33747506	45;44	150;150	96.57;94.09	23593727	69.9125	4696806	13.9175
		P1_5D_2	53694672	46;46	150;150	96.91;93.67	33970880	63.2668	12025876	22.3968
		P1_5D_3	53921940	46;46	150;150	96.82;93.26	31463885	58.3508	14258011	26.4419
	10DPA	P1_10D_1	31260703	45;44	150;150	96.93;91.91	21921138	70.1236	3304322	10.5702
		P1_10D_2	24842363	45;45	150;150	96.46;94.64	17913782	72.1098	4146401	16.6908
		P1_10D_3	36238253	45;45	150;150	96.27;94.34	25216769	69.5861	6746809	18.6179
	15DPA	P1_15D_1	38716395	46;46	150;150	97.94;96.89	25241597	65.1961	9192934	23.7443
		P1_15D_2	37543559	45;45	150;150	98.02;97.02	27362137	72.881	5753886	15.3259
		P1_15D_3	35163015	44;43	150;150	95.51;93.78	26296160	74.7836	3707299	10.5432
	20DPA	P1_20D_1	34964921	44;43	150;150	94.22;91.45	7995494	22.8672	2159033	6.17485
		P1_20D_2	27535026	44;44	150;150	96.32;94.21	19516591	70.8791	3137187	11.3934
		P1_20D_3	29391722	44;44	150;150	96.01;92.56	20929396	71.2085	3661067	12.4561
	25DPA	P1_25D_1	68193805	46;46	150;150	93.80;92.33	42306066	62.038	13256717	19.4398
		P1_25D_2	36919587	44;44	150;150	95.41;94.28	26735827	72.4164	6124987	16.5901
		P1_25D_3	35771766	45;45	150;150	94.35;92.06	22881165	63.9643	7275289	20.3381
	30DPA	P1_30D_1	32301848	44;44	150;150	95.66;92.56	24371505	75.4493	4226992	13.0859
		P1_30D_2	29423491	45;44	150;150	95.64;91.31	20680113	70.2844	4920738	16.7238
		P1_30D_3	30412283	45;44	150;150	95.91;91.24	21252451	69.8811	5271453	17.3333
P2	5DPA	P2_5D_1	59535092	45;44	150;150	96.74;95.06	43287755	72.7096	8196984	13.7683
		P2_5D_2	32561654	46;45	150;150	96.43;92.07	21647497	66.4816	5970860	18.3371
		P2_5D_3	31892316	47;47	150;150	97.03;92.81	17363803	54.4451	9703795	30.4267
	10DPA	P2_10D_1	29906884	45;44	150;150	97.18;92.74	21721296	72.6298	3313807	11.0804
		P2_10D_2	29627026	45;45	150;150	96.28;95.01	20653184	69.7106	5289647	17.8541
		P2_10D_3	30556041	46;45	150;150	96.53;94.77	20866217	68.2884	6521299	21.3421
	15DPA	P2_15D_1	57858733	46;46	150;150	97.47;96.09	37508108	64.827	13145484	22.72
		P2_15D_2	51631342	45;45	150;150	97.94;97.19	38898630	75.3392	7972125	15.4405
		P2_15D_3	58360554	46;46	150;150	97.56;95.80	38238989	65.522	13462922	23.0685
	20DPA	P2_20D_1	29178759	45;44	150;150	96.42;92.54	19736474	67.6399	4232450	14.5052
		P2_20D_2	22102080	46;45	150;150	96.28;91.41	14186749	64.1874	4345677	19.6618
		P2_20D_3	47265141	44;44	150;150	96.76;94.68	36995119	78.2715	6069943	12.8423
	25DPA	P2_25D_1	60993624	46;46	150;150	94.30;92.50	38362008	62.8951	12558661	20.5901
		P2_25D_2	54805635	46;46	150;150	94.52;92.35	33897620	61.8506	12176799	22.2182
		P2_25D_3	42864757	46;46	150;150	94.25;92.45	27919630	65.1342	8070293	18.8273
	30DPA	P2_30D_1	33725103	44;43	150;150	95.66;92.30	25364166	75.2086	4516556	13.3923
		P2_30D_2	25776667	44;43	150;150	96.05;92.36	19121411	74.1811	3740929	14.5128
		P2_30D_3	31517959	44;44	150;150	96.07;92.34	22239448	70.5612	5660521	17.9597
