# Supplementary material for: Quantitative Trait Loci and Transcriptome Analysis Reveal Genetic Basis of Fiber Quality Traits in CCRI70 RIL Population of Gossypium hirsutum
Source: Front Plant Sci. 2021 Dec 16;12:753755. doi: 10.3389/fpls.2021.753755 (PMC8716697; doi:10.3389/fpls.2021.753755)
Supplement: Supplementary file 12 [file Table_9.xlsx]

## Sheet: Sheet1
Table S9. Genetic variants annotation
Variant Type			Variant Region
Type	Number	Percent	Type	Number	Percent
conservative_inframe_deletion	133	0.0002	DOWNSTREAM	185414	0.27761
conservative_inframe_insertion	127	0.00019	EXON	92620	0.13868
disruptive_inframe_deletion	99	0.00015	INTERGENIC	182463	0.27319
disruptive_inframe_insertion	71	0.0001	INTRON	63865	0.09562
downstream_gene_variant	185414	0.27246	SPLICE_SITE_ACCEPTOR	2097	0.00314
frameshift_variant	11257	0.01654	SPLICE_SITE_DONOR	3625	0.00543
initiator_codon_variant	14	2e-05	SPLICE_SITE_REGION	5114	0.00766
intergenic_region	182463	0.26812	UPSTREAM	132691	0.19867
intron_variant	74091	0.10887
missense_variant	52097	0.07655
splice_acceptor_variant	2098	0.00308
splice_donor_variant	3625	0.00533
splice_region_variant	6539	0.00961
start_lost	224	0.00033
stop_gained	2470	0.00363
stop_lost	205	0.0003
stop_retained_variant	28	4e-05
synonymous_variant	26881	0.0395
upstream_gene_variant	132691	0.19498
total	680527		total	667889
