# Supplementary material for: Quantitative Trait Loci and Transcriptome Analysis Reveal Genetic Basis of Fiber Quality Traits in CCRI70 RIL Population of Gossypium hirsutum
Source: Front Plant Sci. 2021 Dec 16;12:753755. doi: 10.3389/fpls.2021.753755 (PMC8716697; doi:10.3389/fpls.2021.753755)
Supplement: Supplementary file 13 [file Table_10.XLSX]

## Sheet: Elite10Dva5D
Table S10-1.The differentially expressed genes (DEGs) of each pair-wise comparison of 10DPA vs 5DPA
geneID	L1_FPKM	P2_FPKM	L1_FPKM	P2_FPKM	log2FoldChange	FDR	up or down regulated in high-quality group	Arabidopsis ID	ArabDesc
GH_D12G1298	0	0	0.37725	1.10671	52.0197	3.19629e-14	up	AT5G53130	cyclic nucleotide gated channel 1
GH_A09G0995	0	0	0.239309	0.698895	48.1926	4.35058e-107	up	AT2G25930	hydroxyproline-rich glycoprotein family protein
GH_A10G0308	0	0	0.938473	0.449943	47.9903	7.82458e-173	up	AT2G33880	homeobox-3
GH_D02G1388	0	0	0	1.05176	47.3453	2.99822e-126	up	AT1G26690	emp24/gp25L/p24 family/GOLD family protein
GH_A10G0004	0	0	0	0.633579	42.743	8.25649e-13	up	AT2G24100	unknown protein; BEST Arabidopsis thaliana protein match is: unknown protein (TAIR:AT4G30780.1); Has 101 Blast hits to 101 proteins in 16 species: Archae - 0; Bacteria - 0; Metazoa - 0; Fungi - 0; Plants - 95; Viruses - 0; Other Eukaryotes - 6 (source: NCBI BLink).
GH_D01G1046	0	0	0.577385	0	42.1227	2.51124e-10	up	AT4G38260	Protein of unknown function (DUF833)
GH_D01G0504	0	0	40.3548	154.447	42.0647	7.43644e-209	up	AT1G12740	cytochrome P450, family 87, subfamily A, polypeptide 2
GH_A01G1775	0	0	0	3.89399	41.7351	7.57017e-08	up	AT2G21060	glycine-rich protein 2B
GH_A13G1987	0	0	0.213654	0.501785	40.7661	1.26627e-53	up	AT4G14750	IQ-domain 19
GH_D05G0793	0	0	0.529957	0.315267	38.3954	1.06403e-89	up	AT2G35940	BEL1-like homeodomain 1
GH_D06G0287	0	0	0	0.606428	37.5565	1.32489e-26	up	AT5G64460	Phosphoglycerate mutase family protein
GH_A05G2675	0	0	0.496149	1.79008	37.4372	2.31566e-80	up	AT1G72230	Cupredoxin superfamily protein
GH_D02G0914	0	0	0.23226	0.687131	37.1694	3.13639e-25	up	AT1G22130	AGAMOUS-like 104
GH_A01G0524	0	0	0.494403	3.35903	37.0834	1.07294e-120	up	AT1G12740	cytochrome P450, family 87, subfamily A, polypeptide 2
GH_A13G0971	0	0	0.134348	0.975205	36.0572	1.78962e-55	up	AT5G01360	Plant protein of unknown function (DUF828)
GH_D05G0951	0	0	0	0.755922	35.7398	1.72331e-92	up	AT5G02390	Protein of unknown function (DUF3741)
GH_D03G1778	0	0	5.97999	0	35.605	0.000223042	up	AT4G12320	cytochrome P450, family 706, subfamily A, polypeptide 6
GH_A05G0964	0	0	0	1.12556	35.1802	9.71806e-119	up	AT5G02390	Protein of unknown function (DUF3741)
GH_A12G1750	0	0	2.49812	0	34.0014	0.000493721	up	AT3G01190	Peroxidase superfamily protein
GH_D11G3337	0	0	3.25727	0.372781	33.3542	7.77914e-06	up	AT4G00872	Plant invertase/pectin methylesterase inhibitor superfamily protein
GH_D08G2230	0	0	0.0968593	0.652891	33.0254	1.77422e-09	up	AT5G48740	Leucine-rich repeat protein kinase family protein
GH_A07G2248	0	0	0	3.80286	33.0167	1.45687e-25	up	AT4G13010	Oxidoreductase, zinc-binding dehydrogenase family protein
GH_D05G1875	0	0	1.2195	1.53424	32.7075	1.43328e-73	up	AT5G42180	Peroxidase superfamily protein
GH_D06G0162	0	0	0	0.764486	32.1345	2.86649e-124	up	AT4G33330	plant glycogenin-like starch initiation protein 3
GH_A09G1936	0	0	0.56773	1.23514	31.3064	3.93613e-06	up	AT5G51600	Microtubule associated protein (MAP65/ASE1) family protein
GH_D10G0384	0	0	2.49689	2.59236	29.1677	2.74471e-107	up	AT4G18780	cellulose synthase family protein
GH_D01G0049	0	0	2.04834	3.24963	26.9724	2.91175e-60	up	AT3G24550	proline extensin-like receptor kinase 1
GH_A10G0726	0	0	0	2.8652	26.8186	2.69168e-10	up	AT1G15780	unknown protein; BEST Arabidopsis thaliana protein match is: unknown protein (TAIR:AT2G10440.1); Has 103701 Blast hits to 43153 proteins in 1828 species: Archae - 30; Bacteria - 7385; Metazoa - 38639; Fungi - 11531; Plants - 7727; Viruses - 307; Other Eukaryotes - 38082 (source: NCBI BLink).
GH_A10G0783	0	0	2.51124	0.0125303	25.9929	0.0131056	up	AT1G52820	2-oxoglutarate (2OG) and Fe(II)-dependent oxygenase superfamily protein
GH_D05G3287	0	0	1.32414	1.0829	25.4467	5.90437e-37	up	AT1G68190	B-box zinc finger family protein
GH_A12G2062	0	0	0.900369	0.716601	25.2229	8.50072e-66	up	AT5G50260	Cysteine proteinases superfamily protein
GH_D06G1467	0	0	1.36293	0.216466	24.5525	7.9567e-42	up	AT1G61050	alpha 1,4-glycosyltransferase family protein
GH_D12G0069	0	0	1.0605	0	24.5339	2.59627e-25	up	AT1G05260	Peroxidase superfamily protein
GH_A08G0923	0	0	1.02569	1.26841	24.3801	2.066e-45	up	AT5G57420	indole-3-acetic acid inducible 33
GH_D08G2663	0	0	2.92688	0.281349	24.0002	1.25897e-17	up	AT4G10300	RmlC-like cupins superfamily protein
GH_D11G1695	0	0	0.26122	0.521249	23.9049	2.59842e-55	up	AT5G15630	COBRA-like extracellular glycosyl-phosphatidyl inositol-anchored protein family
GH_A11G1660	0	0	0.314134	0.500968	23.6793	4.85291e-48	up	AT5G15630	COBRA-like extracellular glycosyl-phosphatidyl inositol-anchored protein family
GH_A07G1582	0	0	0.824224	0	23.5483	2.79184e-32	up	AT2G45400	NAD(P)-binding Rossmann-fold superfamily protein
GH_A09G1576	0	0	0	0.575547	22.0522	0.0456633	up	AT3G52590	ubiquitin extension protein 1
GH_D02G0241	0	0	0.5485	0	21.2267	3.29247e-06	up	-	-
GH_A06G1575	0	0	0.369745	1.14153	20.969	2.52298e-34	up	AT5G46410	SCP1-like small phosphatase 4
GH_A06G0179	0	0	10.2815	31.9889	14.8321	2.07351e-36	up	AT4G33330	plant glycogenin-like starch initiation protein 3
GH_A11G0587	0	0	8.10157	23.7624	14.5426	4.15612e-51	up	AT3G18660	plant glycogenin-like starch initiation protein 1
GH_A03G1744	0	0	32.347	50.923	14.4618	6.35815e-11	up	AT2G30500	Kinase interacting (KIP1-like) family protein
GH_A01G0526	0	0	4.89669	9.67523	13.339	4.35564e-37	up	AT1G53270	ABC-2 type transporter family protein
GH_D11G2632	0	0	3.48815	7.21073	12.9464	4.1874e-23	up	AT5G04885	Glycosyl hydrolase family protein
GH_D01G0507	0.00578967	0	8.02399	16.6121	12.2485	2.9144e-41	up	AT1G53270	ABC-2 type transporter family protein
GH_A10G2349	0.00295133	0	7.74367	5.56639	11.949	3.7645e-06	up	AT5G04530	3-ketoacyl-CoA synthase 19
GH_D03G1178	0.009129	0	9.78076	21.3675	11.6137	1.78357e-43	up	AT1G06990	GDSL-like Lipase/Acylhydrolase superfamily protein
GH_A11G1105	0	0.0194073	14.8794	40.2648	11.3827	1.66824e-22	up	AT1G02310	Glycosyl hydrolase superfamily protein
GH_D11G3731	0.324827	0	155.078	300.72	10.7591	2.99087e-37	up	AT5G03170	FASCICLIN-like arabinogalactan-protein 11
GH_D07G2378	0	0	4.62017	0.934566	10.6955	9.73902e-10	up	AT5G15150	homeobox 3
GH_A06G0301	0	0	1.5494	2.67643	10.4697	4.39407e-17	up	AT5G64460	Phosphoglycerate mutase family protein
GH_A13G0205	0	0	1.33431	1.80561	10.4654	9.56097e-08	up	AT3G53750	actin 3
GH_A05G3782	0	0	0.335855	1.1587	10.3568	9.0835e-10	up	AT3G27960	Tetratricopeptide repeat (TPR)-like superfamily protein
GH_D06G0924	0	0	1.17291	1.05898	10.0975	3.75296e-11	up	AT5G12010	unknown protein; INVOLVED IN: response to salt stress; LOCATED IN: chloroplast, plasma membrane, membrane; EXPRESSED IN: 23 plant structures; EXPRESSED DURING: 13 growth stages; BEST Arabidopsis thaliana protein match is: unknown protein (TAIR:AT4G29780.1); Has 1807 Blast hits to 1807 proteins in 277 species: Archae - 0; Bacteria - 0; Metazoa - 736; Fungi - 347; Plants - 385; Viruses - 0; Other E…
GH_D07G1183	0	0	0.584403	1.28471	10.0103	1.07614e-12	up	AT1G08320	bZIP transcription factor family protein
GH_A11G1957	0	0	0.391746	0.645144	9.91828	8.25967e-10	up	AT4G36870	BEL1-like homeodomain 2
GH_A13G0251	0	0	7.49351	1.76581	9.88346	0.00757762	up	AT5G03120	unknown protein; FUNCTIONS IN: molecular_function unknown; INVOLVED IN: biological_process unknown; LOCATED IN: endomembrane system; EXPRESSED IN: 21 plant structures; EXPRESSED DURING: 13 growth stages; Has 14 Blast hits to 14 proteins in 4 species: Archae - 0; Bacteria - 0; Metazoa - 0; Fungi - 0; Plants - 14; Viruses - 0; Other Eukaryotes - 0 (source: NCBI BLink).
GH_A02G1178	0	0	0.524593	2.04603	9.73617	1.33864e-05	up	AT4G23550	WRKY family transcription factor
GH_A07G2432	0	0	2.26569	0.35096	9.61244	1.4146e-06	up	AT3G01220	homeobox protein 20
GH_A13G2444	0	0	0.299823	1.66216	9.45245	1.10288e-14	up	AT5G12870	myb domain protein 46
GH_A02G1636	6.66667e-07	6.66667e-07	7.86597	4.63879	9.37965	4.44942e-09	up	AT4G05400	copper ion binding
GH_D10G1810	0	0	0.96171	2.02922	9.35248	1.391e-13	up	AT3G21550	DUF679 domain membrane protein 2
GH_D06G0337	0.714247	0.156028	160.371	305.439	9.23441	6.09912e-36	up	AT1G72230	Cupredoxin superfamily protein
GH_A12G0608	0.0392183	0	13.3775	5.18694	9.15176	1.41782e-07	up	AT1G80160	Lactoylglutathione lyase / glyoxalase I family protein
GH_D05G3803	0	0	0	1.36854	9.12667	8.35561e-09	up	AT3G15510	NAC domain containing protein 2
GH_D01G1291	0.00156867	0	0.450287	0.611172	9.10054	1.48783e-05	up	AT1G58520	lipases;hydrolases, acting on ester bonds
GH_D07G1358	0	0	1.95684	0.619485	8.99857	0.00142063	up	AT4G02270	root hair specific 13
GH_D12G2901	0	0	1.62829	2.13912	8.87287	2.7417e-15	up	-	-
GH_A11G1296	0.0122057	0.066395	14.7286	20.4439	8.73135	7.69231e-20	up	AT2G48130	Bifunctional inhibitor/lipid-transfer protein/seed storage 2S albumin superfamily protein
GH_A09G2143	0.0144877	0	4.04959	2.03889	8.63964	4.10276e-11	up	AT5G38610	Plant invertase/pectin methylesterase inhibitor superfamily protein
GH_A11G3703	0.306267	0.0464273	24.0193	85.1455	8.54688	8.81474e-16	up	AT5G03170	FASCICLIN-like arabinogalactan-protein 11
GH_D07G2131	0	0	0.630082	0.798346	8.5145	8.95115e-15	up	AT3G07680	emp24/gp25L/p24 family/GOLD family protein
GH_A13G0145	0.00624633	0	1.83541	0.693128	8.48101	5.87116e-14	up	AT2G40320	TRICHOME BIREFRINGENCE-LIKE 33
GH_A05G3227	0	0	0.404284	0.894559	8.4562	2.27007e-14	up	AT1G67810	sulfur E2
GH_A06G0371	0	0	0.0785997	0.874235	8.44173	1.42092e-09	up	AT4G08980	F-BOX WITH WD-40 2
GH_D06G0019	0	0	0.390777	0.78712	8.43311	7.43071e-08	up	-	-
GH_D01G0440	0	0	0.652203	1.151	8.36503	1.84772e-07	up	AT4G26300	Arginyl-tRNA synthetase, class Ic
GH_D09G0324	0	0	1.12146	1.18461	8.35116	2.4785e-08	up	AT4G12040	A20/AN1-like zinc finger family protein
GH_D06G2346	0.005145	0	1.21941	0.474788	8.33815	0.016209	up	AT4G04910	AAA-type ATPase family protein
GH_D09G1607	0.293768	0.224005	76.4686	78.6375	8.2577	3.86634e-20	up	AT5G03290	isocitrate dehydrogenase V
GH_A07G0511	0	0	0.398905	0.621619	8.25154	5.47614e-14	up	AT4G17600	Chlorophyll A-B binding family protein
GH_D01G1678	0	0	1.11454	0.1542	8.24029	6.81396e-08	up	AT1G70670	Caleosin-related family protein
GH_A05G2685	0	0	0.176525	0.569332	8.15044	0.0182753	up	AT1G34670	myb domain protein 93
GH_A02G0350	0.322589	0.564262	77.295	144.859	8.08807	5.72715e-22	up	AT3G22600	Bifunctional inhibitor/lipid-transfer protein/seed storage 2S albumin superfamily protein
GH_D11G1322	0.151397	0.0590187	24.0041	24.7745	8.0793	1.71938e-12	up	AT4G14815	Bifunctional inhibitor/lipid-transfer protein/seed storage 2S albumin superfamily protein
GH_A08G2605	0	0	1.0964	0.182539	8.05635	1.23291e-08	up	AT1G65480	PEBP (phosphatidylethanolamine-binding protein) family protein
GH_A12G1907	0	0	1.24372	0.889864	8.02011	1.13399e-05	up	AT3G25655	inflorescence deficient in abscission (idA)-like 1
GH_A10G1415	0.0301227	0.110264	8.02678	28.0697	8.00408	5.64745e-30	up	AT4G20820	FAD-binding Berberine family protein
GH_D06G1876	0.000350333	0.000363333	2.05304	0.000644333	7.99355	0.000198918	up	AT3G10980	PLAC8 family protein
GH_A02G0486	0.28265	0.209775	60.2439	46.7223	7.93019	3.14776e-18	up	AT4G15610	Uncharacterised protein family (UPF0497)
GH_A05G3182	0	0	0.537715	0.528112	7.89511	5.11369e-10	up	AT1G24620	EF hand calcium-binding protein family
GH_A08G2379	0.00405	0	0.261101	0.797738	7.86927	1.45548e-08	up	AT1G55020	lipoxygenase 1
GH_D11G2521	0.044122	0.063287	11.8565	16.0491	7.8635	1.23534e-17	up	-	-
GH_A12G2605	0	0.0183057	1.79066	2.9976	7.80729	4.4802e-25	up	AT2G46770	NAC (No Apical Meristem) domain transcriptional regulator superfamily protein
GH_D01G0506	0	0.0103697	0.95501	1.49419	7.79404	2.00863e-06	up	AT1G12740	cytochrome P450, family 87, subfamily A, polypeptide 2
GH_D13G2302	0.000228333	0.00348933	1.39146	0.621166	7.77096	1.38479e-05	up	AT5G25270	Ubiquitin-like superfamily protein
GH_A11G3158	0.155966	0.0171097	12.5267	21.4955	7.72923	2.61762e-28	up	AT5G64620	cell wall / vacuolar inhibitor of fructosidase 2
GH_D13G0171	0.0121087	0	1.44895	1.11247	7.7186	8.00126e-05	up	-	-
GH_A03G0656	0	0	0.512869	0.685341	7.66077	2.10549e-05	up	AT1G76650	calmodulin-like 38
GH_A07G1392	0.0707983	0.0157147	3.39721	11.6262	7.6005	0.000940743	up	AT1G02640	beta-xylosidase 2
GH_D08G0924	0	0	0.308783	0.641644	7.58404	1.03094e-08	up	AT5G57420	indole-3-acetic acid inducible 33
GH_D11G1136	0.036907	0.063499	5.90134	11.7036	7.56007	9.74261e-23	up	AT1G02310	Glycosyl hydrolase superfamily protein
GH_A11G1044	0	0	0.313858	0.990578	7.55471	0.0181796	up	-	-
GH_A09G1686	0.130117	0.0850577	14.0029	20.1083	7.51356	3.96826e-18	up	AT2G37090	Nucleotide-diphospho-sugar transferases superfamily protein
GH_A08G0595	0.124496	0.0831383	16.5654	20.7312	7.48728	1.67747e-35	up	AT2G44500	O-fucosyltransferase family protein
GH_A07G1204	0	0.009505	0.70828	1.06503	7.4786	0.00368211	up	AT1G08320	bZIP transcription factor family protein
GH_A05G2112	0	0	0.323391	0.629768	7.47652	0.00355817	up	AT5G67590	NADH-ubiquinone oxidoreductase-related
GH_D13G1418	0	0	0.603257	0.654872	7.3875	0.000657303	up	-	-
GH_D09G2370	0.0277153	0.0377637	4.12383	5.79162	7.36108	0.000186758	up	AT4G14550	indole-3-acetic acid inducible 14
GH_D02G0374	0.233714	0.110483	36.2299	15.655	7.23773	6.58376e-14	up	AT3G22600	Bifunctional inhibitor/lipid-transfer protein/seed storage 2S albumin superfamily protein
GH_A05G4032	0	0	0.478646	0.672136	7.19634	0.000300418	up	AT2G46690	SAUR-like auxin-responsive protein family
GH_A09G0451	0	0.0586593	3.77345	4.81074	7.18395	5.78845e-18	up	AT5G14180	Myzus persicae-induced lipase 1
GH_A06G0909	0.515977	0.563179	69.3779	80.6674	7.16884	1.24245e-63	up	AT1G02180	ferredoxin-related
GH_A11G1295	1.24394	2.18382	245.393	245.425	7.1633	1.18805e-26	up	AT4G14815	Bifunctional inhibitor/lipid-transfer protein/seed storage 2S albumin superfamily protein
GH_A05G1964	0.159557	0.218121	14.0584	38.3464	7.15635	2.15823e-26	up	AT1G75050	Pathogenesis-related thaumatin superfamily protein
GH_A10G1814	0	0	0.733093	0.41014	7.13819	0.0301116	up	-	-
GH_D04G0881	0.0280447	0.006184	1.59486	2.95527	7.1343	5.46853e-19	up	AT5G57670	Protein kinase superfamily protein
GH_D03G1566	0	0.008582	0.539765	0.972642	7.12542	1.81356e-10	up	AT2G28080	UDP-Glycosyltransferase superfamily protein
GH_D05G1880	0	0.0321513	1.76666	2.42855	7.09807	0.00213677	up	AT1G75900	GDSL-like Lipase/Acylhydrolase superfamily protein
GH_D01G1253	0.03723	0.0218113	2.74093	5.45626	7.06052	7.10574e-22	up	AT3G47570	Leucine-rich repeat protein kinase family protein
GH_A02G1970	0	0.0197767	1.13194	1.70721	7.02004	0.000775223	up	AT2G17940	Plant protein of unknown function (DUF827)
GH_A07G1234	0.040177	0.0852343	7.30288	7.63269	6.988	3.52326e-06	up	AT2G35940	BEL1-like homeodomain 1
GH_D12G1745	0.0274217	0	3.43054	0.134788	6.98492	0.0386903	up	AT3G01190	Peroxidase superfamily protein
GH_scaffold7323_objG0001	0.092333	0.188053	20.6176	16.0667	6.9641	6.34738e-21	up	AT5G55620	unknown protein; BEST Arabidopsis thaliana protein match is: unknown protein (TAIR:AT3G09950.1); Has 30201 Blast hits to 17322 proteins in 780 species: Archae - 12; Bacteria - 1396; Metazoa - 17338; Fungi - 3422; Plants - 5037; Viruses - 0; Other Eukaryotes - 2996 (source: NCBI BLink).
GH_A09G0317	0	0	0.583367	0.310434	6.9613	0.00724345	up	AT4G12040	A20/AN1-like zinc finger family protein
GH_D10G2112	0.0708987	0.0985573	7.60746	14.35	6.91331	4.79547e-07	up	AT5G13810	Glutaredoxin family protein
GH_A12G2262	0.102789	0.097885	17.1785	8.02534	6.88045	1.98499e-09	up	AT1G32210	Defender against death (DAD family) protein
GH_A02G1055	0.0118263	0	0.582186	1.067	6.85043	1.41915e-07	up	AT3G44326	F-box family protein
GH_A09G0019	0.006893	0	0.346818	0.618903	6.80887	8.10255e-06	up	AT2G34740	Protein phosphatase 2C family protein
GH_D10G2445	0	0.0116237	0.757291	0.620745	6.77352	1.27871e-07	up	AT5G04530	3-ketoacyl-CoA synthase 19
GH_D07G1195	0.0980007	0.0644877	8.14282	8.71444	6.7579	2.28701e-06	up	AT1G08380	photosystem I subunit O
GH_A12G2035	0.116255	0.13727	15.6803	12.3435	6.70464	7.48295e-17	up	AT5G60830	basic leucine-zipper 70
GH_A05G1434	0	0	0.54807	0.135786	6.68878	0.000331673	up	AT1G04360	RING/U-box superfamily protein
GH_D11G2631	0.167021	0.128673	7.23911	21.5514	6.6687	4.6192e-48	up	AT5G20950	Glycosyl hydrolase family protein
GH_D08G0407	0.020914	0	0.851538	1.61587	6.64462	3.40088e-11	up	AT2G46690	SAUR-like auxin-responsive protein family
GH_D07G2384	0.000693333	0.000835	0.87057	0.000947333	6.59244	7.47605e-05	up	AT2G03820	nonsense-mediated mRNA decay NMD3 family protein
GH_D05G0884	0.0726253	0.0234583	11.2458	0.0415243	6.57842	2.33481e-05	up	AT2G29950	ELF4-like 1
GH_D05G1623	0.0343723	0	1.00314	1.8458	6.54467	4.69263e-06	up	AT4G28500	NAC domain containing protein 73
GH_D05G2441	0.227134	0.170544	16.3186	17.4597	6.48187	4.37468e-14	up	-	-
GH_D08G0760	0.130626	0.0382797	7.86624	6.58813	6.44817	8.53868e-18	up	-	-
GH_A07G0195	0.0509787	0.059202	3.93016	5.3183	6.39751	5.48796e-08	up	AT2G05940	Protein kinase superfamily protein
GH_D11G1124	0.0726723	0.117607	9.69184	4.60332	6.38263	2.20586e-05	up	AT3G62100	indole-3-acetic acid inducible 30
GH_D06G2332	0.0741803	0.123396	7.88821	8.87384	6.38094	1.06077e-26	up	AT5G46060	Protein of unknown function, DUF599
GH_A08G1369	1.5599	1.21116	123.083	97.9495	6.37792	1.89529e-51	up	-	-
GH_A04G1100	0	0.101507	5.73496	3.10036	6.34401	1.68646e-29	up	AT3G11210	SGNH hydrolase-type esterase superfamily protein
GH_D05G0338	0.020527	0.00654167	1.67808	0.789711	6.28414	0.017266	up	AT3G14690	cytochrome P450, family 72, subfamily A, polypeptide 15
GH_D03G1671	0.165162	0.082794	7.6354	10.4069	6.28161	1.43461e-19	up	AT1G63910	myb domain protein 103
GH_D05G1529	0	0	0.763028	0.221368	6.27248	0.00527808	up	-	-
GH_A06G0432	0.116161	0.0425507	6.74823	6.10135	6.26135	2.54794e-26	up	-	-
GH_A03G0764	0.036078	0	0.699209	1.66946	6.25407	1.44793e-10	up	AT1G06990	GDSL-like Lipase/Acylhydrolase superfamily protein
GH_A04G0575	0.15678	0	8.35382	2.37375	6.21994	5.15347e-06	up	AT1G80160	Lactoylglutathione lyase / glyoxalase I family protein
GH_D13G0886	0.00502933	0.00769567	1.31508	0.00496933	6.20087	5.3396e-08	up	AT2G03810	18S pre-ribosomal assembly protein gar2-related
GH_D10G1822	0.011889	0.028996	2.15839	1.12263	6.13954	1.46528e-09	up	AT5G18840	Major facilitator superfamily protein
GH_A11G0503	0.132238	0.0380563	9.3745	2.02331	6.13509	4.20057e-18	up	AT5G67210	Protein of unknown function (DUF579)
GH_A01G1513	0	0.0410913	1.21276	1.55533	6.07835	1.39126e-07	up	AT1G14700	purple acid phosphatase 3
GH_D05G2321	0.114262	0.0692057	7.90391	5.0014	6.07521	7.58647e-09	up	-	-
GH_A09G1953	0	0.0176893	1.31136	0	6.05901	0.0197155	up	AT4G20820	FAD-binding Berberine family protein
GH_A06G2294	0.427449	0.0429653	11.7518	15.9602	6.05112	1.87762e-11	up	AT5G46060	Protein of unknown function, DUF599
GH_A09G1889	0.31972	0.266871	16.7478	20.5304	6.0423	8.90238e-05	up	AT2G44130	Galactose oxidase/kelch repeat superfamily protein
GH_A09G1604	0	0.0649323	2.54597	1.68871	6.0213	3.34796e-11	up	AT2G27930	PLATZ transcription factor family protein
GH_A12G2665	0.193882	0.251436	14.1686	15.4562	6.00998	7.53471e-57	up	AT2G46690	SAUR-like auxin-responsive protein family
GH_D11G1455	0.02271	0.00669533	0.684245	1.33981	6.00392	3.70723e-05	up	AT5G48850	Tetratricopeptide repeat (TPR)-like superfamily protein
GH_D08G1906	0.0267657	0	0.593631	1.19838	5.96892	0.0151613	up	-	-
GH_D12G0251	0.0760577	0.254015	9.16594	12.6866	5.96057	2.31209e-10	up	AT2G23610	methyl esterase 3
GH_D03G1298	0.037975	0.0576283	4.21615	1.86152	5.95854	3.7434e-17	up	AT4G24910	Protein of unknown function (DUF579)
GH_D10G1472	0.070953	0.0304733	3.3672	2.91059	5.95653	9.7776e-10	up	AT4G20820	FAD-binding Berberine family protein
GH_D09G1783	0.00668867	0.0141263	0.561331	1.06319	5.9526	9.57691e-06	up	AT1G66350	RGA-like 1
GH_D06G1436	0	0	0.761598	0.0346677	5.92685	0.00604146	up	AT4G05070	Wound-responsive family protein
GH_A03G2423	0.0822383	0.0693347	8.36039	1.13767	5.92015	6.37697e-06	up	AT1G57680	FUNCTIONS IN: molecular_function unknown; INVOLVED IN: biological_process unknown; LOCATED IN: endomembrane system; EXPRESSED IN: 24 plant structures; EXPRESSED DURING: 15 growth stages; CONTAINS InterPro DOMAIN/s: Uncharacterised conserved protein UCP031277 (InterPro:IPR016971); Has 35333 Blast hits to 34131 proteins in 2444 species: Archae - 798; Bacteria - 22429; Metazoa - 974; Fungi - 991; Pl…
GH_A07G2574	0.0486633	0	2.89561	0.203923	5.91364	6.23871e-06	up	AT3G27200	Cupredoxin superfamily protein
GH_D04G0607	0	0.023445	0.497059	0.877645	5.8363	1.60012e-13	up	AT3G27440	uridine kinase-like 5
GH_D10G0297	0.0415263	0.0114873	0.827029	1.88326	5.82819	9.12831e-09	up	AT5G44310	Late embryogenesis abundant protein (LEA) family protein
GH_D13G2433	0.0465553	0	0.851491	1.31417	5.81944	1.06223e-06	up	AT3G08500	myb domain protein 83
GH_D11G1327	0.0177887	0	0.383339	0.500091	5.81298	7.4655e-11	up	AT3G22750	Protein kinase superfamily protein
GH_A10G0976	0.004827	0.013148	0.998178	0.018815	5.78794	0.0160492	up	AT2G21320	B-box zinc finger family protein
GH_D02G1964	0.0545227	0.0319843	1.51072	3.57642	5.78654	1.12255e-12	up	AT4G03510	RING membrane-anchor 1
GH_A07G2591	0.100017	0.094922	7.48374	4.31838	5.77981	0.000246236	up	AT5G50460	secE/sec61-gamma protein transport protein
GH_A13G1650	0	0.0291523	1.28325	0.275994	5.76607	0.00774283	up	AT4G26340	F-box/RNI-like/FBD-like domains-containing protein
GH_A05G0201	0	0.031272	0.506626	1.64699	5.72804	0.00087006	up	-	-
GH_A06G1108	0.562004	0.496269	23.383	29.2936	5.70201	1.72489e-121	up	AT5G25110	CBL-interacting protein kinase 25
GH_D05G4006	34.0757	46.5235	2263.7	1937.37	5.69843	3.23456e-47	up	AT5G55620	unknown protein; BEST Arabidopsis thaliana protein match is: unknown protein (TAIR:AT3G09950.1); Has 30201 Blast hits to 17322 proteins in 780 species: Archae - 12; Bacteria - 1396; Metazoa - 17338; Fungi - 3422; Plants - 5037; Viruses - 0; Other Eukaryotes - 2996 (source: NCBI BLink).
GH_D07G0555	0.051829	0.212415	7.26206	6.99921	5.67918	6.65995e-26	up	AT5G50760	SAUR-like auxin-responsive protein family
GH_A01G0060	0.090408	0.0391733	2.08611	5.03675	5.64788	0.0134667	up	AT3G19000	2-oxoglutarate (2OG) and Fe(II)-dependent oxygenase superfamily protein
GH_D05G2246	0.10344	0.390042	13.6765	10.9675	5.63497	1.73039e-10	up	AT1G28220	purine permease 3
GH_D11G0493	0.005708	0.0303487	1.26999	0.540815	5.63169	3.24809e-06	up	AT4G36670	Major facilitator superfamily protein
GH_D07G1719	0.943054	1.28768	94.7249	13.1969	5.6151	2.39984e-10	up	-	-
GH_A10G1073	0.0688547	0.161974	4.27858	7.20294	5.61364	6.92242e-11	up	AT3G21550	DUF679 domain membrane protein 2
GH_D05G1892	0.117514	0.275628	4.91599	15.5196	5.59191	0.000116799	up	AT4G38660	Pathogenesis-related thaumatin superfamily protein
GH_A05G3247	0	0.0300203	0.666716	0.797227	5.5854	8.03976e-06	up	AT1G23390	Kelch repeat-containing F-box family protein
GH_A11G0992	0.0557333	0.0280493	1.74293	2.1328	5.57941	1.01634e-12	up	AT2G46370	Auxin-responsive GH3 family protein
GH_A06G1551	0	0.0243873	0.52861	0.69005	5.57928	3.7051e-05	up	AT4G28500	NAC domain containing protein 73
GH_A12G0244	0.34816	0.563129	20.1673	23.6077	5.54926	7.11719e-05	up	AT2G23610	methyl esterase 3
GH_A04G1774	0.007779	0.0175927	0.603308	0.638908	5.54181	1.29453e-07	up	AT2G02720	Pectate lyase family protein
GH_D11G0127	0	0.0249983	0.317075	1.04912	5.51935	1.82662e-05	up	AT5G52900	unknown protein; Has 30201 Blast hits to 17322 proteins in 780 species: Archae - 12; Bacteria - 1396; Metazoa - 17338; Fungi - 3422; Plants - 5037; Viruses - 0; Other Eukaryotes - 2996 (source: NCBI BLink).
GH_D10G0490	0.245658	0.501479	24.2891	10.1947	5.51187	3.19955e-09	up	AT1G31260	zinc transporter 10 precursor
GH_A10G2024	0.522745	0.241539	15.6085	16.7348	5.51165	1.3711e-09	up	AT3G54450	Major facilitator superfamily protein
GH_A13G0486	0.086832	0.045245	5.81082	0.409006	5.49537	0.00134699	up	-	-
GH_D06G1870	0.141136	0	5.44792	0.29272	5.48059	1.45383e-05	up	AT1G29050	TRICHOME BIREFRINGENCE-LIKE 38
GH_A13G1519	0.310833	0.316209	17.3889	9.06623	5.40649	4.29612e-06	up	AT5G56170	LORELEI-LIKE-GPI-ANCHORED PROTEIN 1
GH_A09G2185	0.032589	0.027897	1.54564	1.16394	5.39536	2.96463e-13	up	-	-
GH_A12G0906	0.0508827	0.189429	5.44866	6.01623	5.393	2.10969e-08	up	AT3G49760	basic leucine-zipper 5
GH_A02G1746	0.09519	0	1.24488	2.2794	5.35985	2.6165e-05	up	AT5G65730	xyloglucan endotransglucosylase/hydrolase 6
GH_A08G0558	1.3535	0.028531	10.1248	36.1524	5.35898	1.32092e-05	up	AT2G04780	FASCICLIN-like arabinoogalactan 7
GH_D11G1554	0.660908	0.947012	27.2668	35.6468	5.34865	1.15591e-55	up	AT3G07570	Cytochrome b561/ferric reductase transmembrane with DOMON related domain
GH_D03G0164	0.022722	0.0413243	2.83292	0.673905	5.33396	3.80329e-11	up	AT2G27150	abscisic aldehyde oxidase 3
GH_D11G0467	0.510478	0.545816	17.5013	24.9586	5.32378	5.43498e-68	up	AT2G17880	Chaperone DnaJ-domain superfamily protein
GH_A05G0996	0.00483033	0.0122903	0.784792	0.00712967	5.29039	0.00187837	up	AT1G07705	NOT2 / NOT3 / NOT5 family
GH_A05G2233	0.309123	0.314679	16.4986	7.54575	5.28177	8.84309e-08	up	AT1G72230	Cupredoxin superfamily protein
GH_D08G2083	0.35733	0.239551	12.4877	10.6939	5.27909	6.61167e-08	up	AT3G25270	Ribonuclease H-like superfamily protein
GH_A06G1606	0.0457697	0.042428	2.63301	0.510886	5.27413	0.000141	up	AT1G30100	nine-cis-epoxycarotenoid dioxygenase 5
GH_A05G2625	0.0166023	0.0100757	0.520433	0.441403	5.27308	0.0322777	up	-	-
GH_A11G0616	0.0390593	0	0.582472	0.823115	5.27149	0.0107973	up	AT1G47710	Serine protease inhibitor (SERPIN) family protein
GH_A11G3295	0.0159	0	0.551312	0.0731643	5.25302	0.0001009	up	AT2G30900	TRICHOME BIREFRINGENCE-LIKE 43
GH_D03G0439	0.0352213	0	0.731002	0.614249	5.24025	0.0168968	up	-	-
GH_D06G2327	0.094467	0.144748	3.66371	5.03888	5.23511	1.15981e-13	up	AT5G45970	RAC-like 2
GH_D10G1491	0.002007	0.031189	0.600269	0.590951	5.23097	2.34691e-13	up	AT4G13990	Exostosin family protein
GH_A09G0685	0.443609	0.460293	14.6193	18.4652	5.23081	0.000463412	up	AT3G18180	Glycosyltransferase family 61 protein
GH_D02G2436	0.333898	0.307279	12.0732	11.42	5.22846	2.34645e-10	up	AT4G34840	Phosphorylase superfamily protein
GH_D08G0593	0.078031	0.0746627	3.28512	2.06515	5.21581	2.82704e-20	up	AT2G44500	O-fucosyltransferase family protein
GH_A10G1032	0.846549	0.247939	19.9484	18.8322	5.20987	6.27647e-29	up	AT5G18650	CHY-type/CTCHY-type/RING-type Zinc finger protein
GH_A02G0325	0.830221	0.957036	32.052	32.8376	5.20925	4.62394e-42	up	AT3G06145	unknown protein; Has 15 Blast hits to 15 proteins in 7 species: Archae - 0; Bacteria - 0; Metazoa - 0; Fungi - 0; Plants - 15; Viruses - 0; Other Eukaryotes - 0 (source: NCBI BLink).
GH_D05G1340	0	0.0199507	0.257737	0.532515	5.20119	0.00850436	up	AT2G30395	ovate family protein 17
GH_D08G0484	0.50993	0.584926	19.718	21.9104	5.19674	1.20005e-09	up	AT4G02380	senescence-associated gene 21
GH_A03G1338	0	0.0504067	1.62969	0.659861	5.18178	4.81366e-10	up	AT3G48660	Protein of unknown function (DUF 3339)
GH_A09G1325	0.0939333	0.112218	2.86373	5.59732	5.16031	0.00337727	up	-	-
GH_D09G1017	0.21727	0.10373	5.30603	5.7722	5.14183	4.79886e-45	up	AT2G28200	C2H2-type zinc finger family protein
GH_A09G2381	0.583622	0.636047	23.0839	22.1952	5.12648	3.85649e-05	up	AT3G22600	Bifunctional inhibitor/lipid-transfer protein/seed storage 2S albumin superfamily protein
GH_A04G0043	0.0140157	0.000931333	0.649335	0.0604057	5.10882	0.000254397	up	AT5G55850	RPM1-interacting protein 4 (RIN4) family protein
GH_D04G1457	0.040902	0.0914823	1.52144	2.5001	5.09848	0.00813641	up	AT3G51830	SAC domain-containing protein 8
GH_A02G0838	0.177364	0.17748	5.48684	6.31389	5.08052	7.12288e-37	up	AT1G72200	RING/U-box superfamily protein
GH_D09G2216	0.0128443	0.0215733	0.309792	0.919312	5.07583	3.19061e-08	up	AT3G59530	Calcium-dependent phosphotriesterase superfamily protein
GH_A10G0847	0.104919	0.082744	6.14483	0.463052	5.07408	0.000799195	up	-	-
GH_D10G1993	0.159715	0.497431	11.8661	10.1952	5.0691	3.0652e-09	up	AT1G47960	cell wall / vacuolar inhibitor of fructosidase 1
GH_D11G1586	0.049772	0.00665967	0.34798	1.83021	5.06809	3.6668e-09	up	AT2G01050	zinc ion binding;nucleic acid binding
GH_D05G3212	0.029865	0	0.841749	0.276198	5.06501	0.000772697	up	-	-
GH_D13G1331	0.020736	0.0115287	0.668958	0.316351	5.06308	0.0013853	up	AT5G36110	cytochrome P450, family 716, subfamily A, polypeptide 1
GH_D10G2484	0.0463783	0.011872	0.697918	1.27572	5.06247	1.77478e-12	up	AT5G02500	heat shock cognate protein 70-1
GH_D09G2441	0.7065	0.375637	13.6043	20.6993	5.05626	4.85585e-24	up	AT4G14380	unknown protein; Has 22 Blast hits to 22 proteins in 8 species: Archae - 0; Bacteria - 0; Metazoa - 1; Fungi - 1; Plants - 18; Viruses - 0; Other Eukaryotes - 2 (source: NCBI BLink).
GH_D05G0259	0.237047	0.0927503	3.74984	6.80561	5.05317	7.72243e-05	up	AT4G28840	unknown protein; FUNCTIONS IN: molecular_function unknown; INVOLVED IN: biological_process unknown; LOCATED IN: chloroplast; BEST Arabidopsis thaliana protein match is: unknown protein (TAIR:AT2G20080.1); Has 71 Blast hits to 69 proteins in 15 species: Archae - 0; Bacteria - 0; Metazoa - 2; Fungi - 0; Plants - 67; Viruses - 0; Other Eukaryotes - 2 (source: NCBI BLink).
GH_A13G1441	0.299216	0.211262	11.7612	4.35062	5.03569	3.29889e-19	up	AT1G22710	sucrose-proton symporter 2
GH_A05G1698	0.138525	0.163251	9.17097	0.54052	5.00777	1.00346e-07	up	AT4G04860	DERLIN-2.2
GH_A13G1394	0.0344017	0.0153547	0.672947	0.885642	4.99035	0.0265869	up	AT5G36110	cytochrome P450, family 716, subfamily A, polypeptide 1
GH_D06G1132	0.537837	0.493922	14.0801	17.5051	4.99033	1.09197e-54	up	AT5G25110	CBL-interacting protein kinase 25
GH_D10G0542	0.030878	0.022838	0.75077	0.911128	4.9648	0.000659993	up	AT1G53903	Protein of unknown function (DUF581)
GH_D06G0407	7.62434	8.58179	197.173	302.723	4.95533	0.0107246	up	AT4G01950	glycerol-3-phosphate acyltransferase 3
GH_D11G3248	0.303515	0.123422	7.59443	5.13588	4.9433	2.92982e-08	up	AT3G15353	metallothionein 3
GH_D08G1813	0.239417	0.334433	7.40282	8.76454	4.94003	0.000214489	up	AT1G32170	xyloglucan endotransglucosylase/hydrolase 30
GH_A11G0322	0.163404	0.121376	3.77375	4.77654	4.92992	0.000212411	up	AT3G47730	ATP-binding cassette A2
GH_D07G1939	0.011129	0.0399227	1.36434	0.429262	4.9235	2.58858e-05	up	AT5G38290	Peptidyl-tRNA hydrolase family protein
GH_D06G1930	0.00610633	0.0188047	0.330625	0.582429	4.92249	0.0251912	up	AT3G54000	unknown protein; Has 35333 Blast hits to 34131 proteins in 2444 species: Archae - 798; Bacteria - 22429; Metazoa - 974; Fungi - 991; Plants - 531; Viruses - 0; Other Eukaryotes - 9610 (source: NCBI BLink).
GH_A11G0392	0.0584363	0.0278263	0.543626	1.9931	4.91967	2.19737e-10	up	AT4G24910	Protein of unknown function (DUF579)
GH_D11G1067	0.913879	0.599251	26.2884	18.3066	4.91689	5.20458e-06	up	AT2G46640	unknown protein; FUNCTIONS IN: molecular_function unknown; INVOLVED IN: biological_process unknown; LOCATED IN: cellular_component unknown; EXPRESSED IN: 20 plant structures; EXPRESSED DURING: 11 growth stages; Has 26 Blast hits to 26 proteins in 11 species: Archae - 0; Bacteria - 0; Metazoa - 2; Fungi - 0; Plants - 23; Viruses - 0; Other Eukaryotes - 1 (source: NCBI BLink).
GH_A07G1144	0.313603	0.130425	6.20079	5.93135	4.91317	1.04622e-11	up	AT5G05580	fatty acid desaturase 8
GH_D01G0040	0.027772	0.068146	1.29844	1.39623	4.9083	0.0242459	up	AT4G39050	Kinesin motor family protein
GH_A06G1744	0.224958	0.182852	0.245179	12.2193	4.90706	1.94049e-05	up	AT5G42570	B-cell receptor-associated 31-like
GH_A08G1361	0.0821877	0	0.960458	1.0355	4.9031	0.00421329	up	AT1G63910	myb domain protein 103
GH_A12G2790	0.932613	0.73504	29.2011	20.4584	4.89086	1.23637e-12	up	-	-
GH_A12G0386	0.209066	0.125842	0.18777	10.0629	4.88805	4.19046e-08	up	AT4G38790	ER lumen protein retaining receptor family protein
GH_A06G0524	0.288703	1.16678	14.7579	32.8832	4.88555	1.88009e-15	up	AT2G25680	molybdate transporter 1
GH_A01G0348	0.0686573	0.0764117	4.23494	0.279808	4.87218	0.000134468	up	AT1G56070	Ribosomal protein S5/Elongation factor G/III/V family protein
GH_A05G3620	0.061029	0.0414213	0.807106	1.9123	4.86592	5.67978e-06	up	AT5G57670	Protein kinase superfamily protein
GH_A03G1715	0.112055	0	1.39192	1.3093	4.86472	0.000967159	up	AT1G68200	Zinc finger C-x8-C-x5-C-x3-H type family protein
GH_D11G2717	0.345474	0.491777	9.94726	14.9289	4.85672	1.73743e-07	up	AT5G18280	apyrase 2
GH_D03G1522	2.1021	3.61313	73.2835	95.5481	4.84744	1.0393e-19	up	AT5G23530	carboxyesterase 18
GH_D11G0146	0.0967687	0.0937363	2.88822	2.22883	4.81636	6.33927e-08	up	AT4G27740	Yippee family putative zinc-binding protein
GH_A02G1037	0.168038	0.1345	3.57306	5.3272	4.81232	1.06901e-05	up	AT1G30630	Coatomer epsilon subunit
GH_D05G0129	0.053931	0.107754	2.63344	2.00395	4.80245	1.97491e-07	up	AT5G11090	serine-rich protein-related
GH_A12G0174	0.0238877	0.0567463	2.57607	0.00464567	4.80169	0.00455605	up	AT1G49975	INVOLVED IN: photosynthesis; LOCATED IN: photosystem I, chloroplast, thylakoid membrane; EXPRESSED IN: 20 plant structures; EXPRESSED DURING: 13 growth stages; CONTAINS InterPro DOMAIN/s: Photosystem I reaction centre subunit N (InterPro:IPR008796); Has 34 Blast hits to 34 proteins in 14 species: Archae - 0; Bacteria - 0; Metazoa - 0; Fungi - 0; Plants - 34; Viruses - 0; Other Eukaryotes - 0 (sou…
GH_D04G1044	0.0819437	0.0227347	1.29752	1.4691	4.80007	0.0150978	up	AT3G61175	low-molecular-weight cysteine-rich 52
GH_D10G2558	0.472523	0.24289	9.01387	9.98233	4.7812	7.67388e-05	up	AT5G06090	glycerol-3-phosphate acyltransferase 7
GH_D05G3828	0.0425663	0.0146313	1.45733	0.411972	4.76686	0.00587482	up	AT1G11360	Adenine nucleotide alpha hydrolases-like superfamily protein
GH_A10G0124	0.0542693	0.101105	1.34167	2.75737	4.74904	3.31371e-05	up	AT3G20340	Expression of the gene is downregulated in the presence of paraquat, an inducer of photoxidative stress.
GH_D06G0235	9.19248	11.6662	334.085	237.341	4.74573	4.16472e-19	up	AT4G10810	unknown protein; FUNCTIONS IN: molecular_function unknown; INVOLVED IN: biological_process unknown; LOCATED IN: chloroplast; EXPRESSED IN: 23 plant structures; EXPRESSED DURING: 15 growth stages; BEST Arabidopsis thaliana protein match is: unknown protein (TAIR:AT4G24026.1); Has 1807 Blast hits to 1807 proteins in 277 species: Archae - 0; Bacteria - 0; Metazoa - 736; Fungi - 347; Plants - 385; Vi…
GH_D13G0941	0.224424	0.357491	7.31994	8.81613	4.73789	7.5794e-21	up	AT2G43290	Calcium-binding EF-hand family protein
GH_A07G2578	0.0704897	0.0392177	1.20354	1.36536	4.73761	0.00109026	up	AT3G26430	GDSL-like Lipase/Acylhydrolase superfamily protein
GH_A07G0332	0.161512	0.202126	2.64055	6.79452	4.71982	5.54663e-10	up	AT3G11760	unknown protein; FUNCTIONS IN: molecular_function unknown; INVOLVED IN: biological_process unknown; LOCATED IN: cellular_component unknown; EXPRESSED IN: 23 plant structures; EXPRESSED DURING: 14 growth stages; BEST Arabidopsis thaliana protein match is: unknown protein (TAIR:AT5G04860.1); Has 84 Blast hits to 73 proteins in 13 species: Archae - 0; Bacteria - 0; Metazoa - 0; Fungi - 0; Plants - 8…
GH_A03G0455	2.02911	5.05998	75.5324	120.269	4.71923	2.3324e-18	up	AT5G23530	carboxyesterase 18
GH_A11G1498	0.21808	0.287075	7.91397	4.76876	4.69722	1.27393e-09	up	AT2G43060	ILI1 binding bHLH 1
GH_D10G0320	0.481757	0.472256	15.7578	7.91925	4.68657	0.00121169	up	AT2G33880	homeobox-3
GH_D08G2817	0.0588177	0.074906	0.0834163	3.64236	4.67066	0.000110894	up	-	-
GH_A06G2384	0.348066	0.135124	4.5715	6.25734	4.65821	0.016503	up	AT5G47800	Phototropic-responsive NPH3 family protein
GH_D05G0346	0.419356	0.354123	13.5136	5.64573	4.65738	6.07585e-05	up	AT3G45310	Cysteine proteinases superfamily protein
GH_D08G1647	1.75529	1.7633	44.3629	41.9941	4.65698	1.25757e-37	up	AT3G60550	cyclin p3;2
GH_A05G2021	0.0812057	0.198662	2.21485	4.87178	4.6464	2.16407e-18	up	AT1G47480	alpha/beta-Hydrolases superfamily protein
GH_D10G1750	0.242648	0.0538613	2.96709	3.6879	4.63912	3.28664e-06	up	AT4G28570	Long-chain fatty alcohol dehydrogenase family protein
GH_D13G1014	0.0585747	0	0.539259	0.630072	4.60616	0.00603211	up	AT5G01360	Plant protein of unknown function (DUF828)
GH_D05G0842	0	0.032872	0.33835	0.524352	4.60471	0.023744	up	AT4G21105	cytochrome-c oxidases;electron carriers
GH_D12G0029	0.146488	0.086875	2.37114	3.27541	4.59779	5.46935e-05	up	AT3G51895	sulfate transporter 3;1
GH_D02G0138	0.107766	0.141869	2.41669	3.69894	4.59668	1.3238e-08	up	AT3G48560	chlorsulfuron/imidazolinone resistant 1
GH_D07G1071	0.249673	0.34797	7.70682	6.5448	4.59635	1.55562e-05	up	AT2G39700	expansin A4
GH_A09G1610	0	0.0351783	0.212575	0.613466	4.57817	0.0016682	up	AT2G36710	Pectin lyase-like superfamily protein
GH_A09G2563	4.53359	2.51878	65.9441	84.9691	4.55438	1.14265e-15	up	AT5G49360	beta-xylosidase 1
GH_A11G0678	0.129337	0.11769	2.96547	2.53163	4.55227	2.70155e-07	up	AT5G40690	CONTAINS InterPro DOMAIN/s: EF-Hand 1, calcium-binding site (InterPro:IPR018247); BEST Arabidopsis thaliana protein match is: unknown protein (TAIR:AT2G41730.1); Has 1807 Blast hits to 1807 proteins in 277 species: Archae - 0; Bacteria - 0; Metazoa - 736; Fungi - 347; Plants - 385; Viruses - 0; Other Eukaryotes - 339 (source: NCBI BLink).
GH_D02G1901	0.623954	0.514165	11.3698	14.4145	4.5498	1.48772e-16	up	AT2G47920	Kinase interacting (KIP1-like) family protein
GH_D04G0346	0.0315577	0.0263683	0.514443	0.818725	4.54535	1.12664e-06	up	AT4G34240	aldehyde dehydrogenase 3I1
GH_D13G0647	0.0528203	0.0567413	1.24813	1.55951	4.53599	0.00059946	up	AT2G01050	zinc ion binding;nucleic acid binding
GH_A03G0650	0.166943	0.125412	5.50799	1.3099	4.53435	1.29731e-08	up	AT4G24910	Protein of unknown function (DUF579)
GH_A08G0744	0.0141227	0.0260457	0.358626	0.56337	4.52514	0.00566864	up	AT4G02830	unknown protein; FUNCTIONS IN: molecular_function unknown; INVOLVED IN: biological_process unknown; LOCATED IN: cellular_component unknown.
GH_D12G2628	0.367647	0.750247	12.1739	15.0909	4.5224	1.22325e-10	up	AT2G46770	NAC (No Apical Meristem) domain transcriptional regulator superfamily protein
GH_A10G1816	0.0610033	0.0188303	1.05504	0.717844	4.5218	0.00524098	up	-	-
GH_A06G1021	0.0103727	0.0221857	0.0195057	0.993447	4.51353	0.000955335	up	AT5G25760	peroxin4
GH_A11G3308	0.0380803	0.0460123	2.32142	0.093243	4.51048	2.23423e-06	up	AT3G55160	unknown protein; EXPRESSED IN: 11 plant structures; EXPRESSED DURING: 4 anthesis, F mature embryo stage, petal differentiation and expansion stage, E expanded cotyledon stage, D bilateral stage; CONTAINS InterPro DOMAIN/s: Protein of unknown function DUF2428, death-receptor-like (InterPro:IPR019442); Has 357 Blast hits to 330 proteins in 163 species: Archae - 0; Bacteria - 0; Metazoa - 144; Fungi…
GH_A03G2410	0.0467967	0.0268257	0.807019	1.02356	4.5086	0.00631751	up	AT4G34940	armadillo repeat only 1
GH_A12G1695	0.494039	0.517541	11.4505	11.0801	4.50021	1.37339e-05	up	AT1G71050	Heavy metal transport/detoxification superfamily protein
GH_D02G0497	0.226219	0.649654	9.49424	9.3418	4.49534	3.09059e-08	up	AT4G15610	Uncharacterised protein family (UPF0497)
GH_A01G1992	0.091959	0.207637	2.65819	4.02154	4.4911	8.26692e-08	up	AT3G02430	Protein of unknown function (DUF679)
GH_A03G0304	0.0339803	0.0279937	0.258053	1.0574	4.48004	1.51241e-07	up	AT1G63910	myb domain protein 103
GH_A13G2676	0.0415873	0.0458057	1.41325	0.59557	4.47848	2.50813e-06	up	AT4G26340	F-box/RNI-like/FBD-like domains-containing protein
GH_A01G0547	0.302085	0	1.8854	4.60812	4.47826	8.51604e-05	up	AT3G15050	IQ-domain 10
GH_D07G1468	0.384841	0.434237	8.15033	9.57969	4.47146	2.4546e-23	up	AT1G01200	RAB GTPase homolog A3
GH_D05G1225	0.419054	1.47522	22.433	19.0944	4.47142	1.9449e-29	up	AT5G11090	serine-rich protein-related
GH_D08G0786	0.0413633	0.158651	2.16409	2.0696	4.47108	0.00210478	up	AT5G23660	homolog of Medicago truncatula MTN3
GH_A11G3272	0.0257127	0.00914467	0.359597	0.511369	4.46992	0.00726628	up	AT2G31130	unknown protein; Has 116 Blast hits to 113 proteins in 44 species: Archae - 0; Bacteria - 3; Metazoa - 21; Fungi - 2; Plants - 40; Viruses - 0; Other Eukaryotes - 50 (source: NCBI BLink).
GH_D07G1421	4.03942	1.57334	69.2669	50.2634	4.46579	1.16355e-12	up	AT3G05890	Low temperature and salt responsive protein family
GH_D04G1791	0.078266	0.0406133	1.43877	1.14837	4.46414	0.00357143	up	AT1G49570	Peroxidase superfamily protein
GH_D09G1886	0.23052	0.336534	6.206	6.25382	4.46057	7.10706e-14	up	AT4G22680	myb domain protein 85
GH_A06G0225	0.0610243	0.151819	4.5247	0.071846	4.45843	0.000229206	up	AT2G39540	Gibberellin-regulated family protein
GH_A12G1813	0.0485893	0.0578637	0.312826	2.10088	4.44552	0.0017606	up	AT1G26610	C2H2-like zinc finger protein
GH_D03G1005	0.156744	0.0214673	1.94755	1.99099	4.4391	7.15464e-05	up	AT3G44326	F-box family protein
GH_D12G0131	0.007834	0.021085	0.098854	0.519589	4.43247	0.0244176	up	AT2G17290	Calcium-dependent protein kinase family protein
GH_D13G0673	0.059582	0	1.04362	0	4.4307	0.00458222	up	AT4G21450	PapD-like superfamily protein
GH_A09G0515	0.309298	0.597165	9.87517	9.95626	4.42887	0.0474895	up	AT5G52400	cytochrome P450, family 715, subfamily A, polypeptide 1
GH_D13G1729	0.117409	0.194104	4.20667	1.94102	4.41648	1.91804e-05	up	AT1G78610	mechanosensitive channel of small conductance-like 6
GH_A10G0261	0	0.0538873	0.463058	0.696879	4.41206	0.00169694	up	AT2G20740	Tetraspanin family protein
GH_D06G0200	2.27158	1.83633	42.1358	44.5597	4.40825	5.62006e-09	up	AT3G53010	Domain of unknown function (DUF303)
GH_D04G1762	3.52723	4.38241	61.419	102.201	4.38573	1.34778e-45	up	AT1G10200	GATA type zinc finger transcription factor family protein
GH_A09G1065	0.73016	0.687019	8.98298	19.6755	4.38077	6.52936e-06	up	AT2G28200	C2H2-type zinc finger family protein
GH_A13G1697	0.0290307	0.0268143	0.587221	0.499443	4.37904	0.000249182	up	AT3G15510	NAC domain containing protein 2
GH_D05G0945	0.127877	0.088255	1.32729	3.20283	4.37481	7.48295e-17	up	AT2G29040	Exostosin family protein
GH_A05G0646	0.324126	1.03538	13.5173	13.6793	4.37415	1.77957e-18	up	AT5G24910	cytochrome P450, family 714, subfamily A, polypeptide 1
GH_A06G0252	0.639427	0.299373	19.4035	1.16899	4.37346	0.00487253	up	AT4G10810	unknown protein; FUNCTIONS IN: molecular_function unknown; INVOLVED IN: biological_process unknown; LOCATED IN: chloroplast; EXPRESSED IN: 23 plant structures; EXPRESSED DURING: 15 growth stages; BEST Arabidopsis thaliana protein match is: unknown protein (TAIR:AT4G24026.1); Has 1807 Blast hits to 1807 proteins in 277 species: Archae - 0; Bacteria - 0; Metazoa - 736; Fungi - 347; Plants - 385; Vi…
GH_D05G2254	0.107863	0.0917527	1.37758	2.89748	4.36983	0.000691378	up	AT1G72220	RING/U-box superfamily protein
GH_D09G0686	0.350746	0.284255	6.08505	6.54981	4.36276	2.52801e-08	up	AT2G33380	Caleosin-related family protein
GH_D08G0465	0.131069	0.0194797	0.95435	1.6994	4.34976	7.69252e-06	up	AT2G47360	unknown protein; BEST Arabidopsis thaliana protein match is: unknown protein (TAIR:AT1G02570.1); Has 58 Blast hits to 55 proteins in 6 species: Archae - 0; Bacteria - 0; Metazoa - 0; Fungi - 0; Plants - 58; Viruses - 0; Other Eukaryotes - 0 (source: NCBI BLink).
GH_A10G1027	0.123767	0.0699987	1.80763	2.06261	4.3432	0.000232667	up	AT1G02680	TBP-associated factor 13
GH_D01G0057	0.216364	0.0326537	1.61611	3.41005	4.33571	6.99623e-08	up	AT3G19000	2-oxoglutarate (2OG) and Fe(II)-dependent oxygenase superfamily protein
GH_D11G0905	0.076472	0.361223	3.94324	5.52749	4.33433	5.9977e-09	up	AT4G25433	peptidoglycan-binding LysM domain-containing protein
GH_A08G2306	0.841081	0.955773	19.5736	15.5443	4.33295	0.000476456	up	AT1G06980	unknown protein; FUNCTIONS IN: molecular_function unknown; INVOLVED IN: biological_process unknown; LOCATED IN: endomembrane system; EXPRESSED IN: sepal, male gametophyte, carpel; EXPRESSED DURING: 4 anthesis; BEST Arabidopsis thaliana protein match is: unknown protein (TAIR:AT2G30230.1); Has 159 Blast hits to 159 proteins in 13 species: Archae - 0; Bacteria - 0; Metazoa - 0; Fungi - 0; Plants - …
GH_D06G0905	3.46055	3.70258	52.2344	91.121	4.32857	2.86717e-43	up	AT1G02180	ferredoxin-related
GH_D04G1815	0.21776	0.309579	5.28147	5.49148	4.32107	0.00224302	up	AT2G21140	proline-rich protein 2
GH_D13G1947	0.00757033	0.0532843	0.39369	0.819343	4.30552	0.00281837	up	AT4G14750	IQ-domain 19
GH_D13G1352	1.10546	0.752773	17.3944	17.4876	4.27519	1.89931e-16	up	AT1G22540	Major facilitator superfamily protein
GH_A01G1242	0.201879	0.0544753	1.9414	2.99541	4.26702	2.6915e-08	up	AT4G24510	HXXXD-type acyl-transferase family protein
GH_A08G0692	1.10682	0.602019	11.1087	19.3506	4.25932	2.8137e-05	up	AT3G63430	unknown protein; BEST Arabidopsis thaliana protein match is: unknown protein (TAIR:AT1G74160.1); Has 135 Blast hits to 119 proteins in 22 species: Archae - 0; Bacteria - 2; Metazoa - 3; Fungi - 3; Plants - 119; Viruses - 0; Other Eukaryotes - 8 (source: NCBI BLink).
GH_D07G2103	0.938731	0.80177	11.5691	21.3165	4.25449	0.00389343	up	AT5G35735	Auxin-responsive family protein
GH_D13G0493	0.213356	0.407258	5.83138	6.25873	4.25141	9.8943e-09	up	AT5G10530	Concanavalin A-like lectin protein kinase family protein
GH_D09G2394	0.184867	0.129976	2.60858	3.14975	4.22816	0.00273999	up	-	-
GH_A08G1211	0.0291583	0.0770347	1.01516	1.23277	4.22538	0.00249155	up	AT5G62350	Plant invertase/pectin methylesterase inhibitor superfamily protein
GH_D05G0153	0.515776	1.07459	14.1178	16.238	4.2162	2.4531e-06	up	AT5G20230	blue-copper-binding protein
GH_D12G1953	0.165494	0.175461	2.64689	3.63089	4.2107	5.04221e-09	up	AT2G02950	phytochrome kinase substrate 1
GH_D07G1833	0.0755057	0.0694167	1.74178	1.08141	4.21054	0.00988626	up	AT4G13520	small acidic protein 1
GH_A08G2075	0.0590593	0.0479513	0.0842333	2.11987	4.20252	0.0289434	up	AT4G00680	actin depolymerizing factor 8
GH_D03G1594	2.78565	2.95315	53.038	51.0674	4.19901	1.33839e-05	up	AT3G16720	TOXICOS EN LEVADURA 2
GH_D03G0591	0.0756307	0.0239767	0.162074	1.52441	4.19012	0.00492918	up	AT1G17665	unknown protein; FUNCTIONS IN: molecular_function unknown; INVOLVED IN: biological_process unknown; LOCATED IN: endomembrane system; EXPRESSED IN: 15 plant structures; EXPRESSED DURING: 11 growth stages; Has 149 Blast hits to 146 proteins in 39 species: Archae - 0; Bacteria - 4; Metazoa - 21; Fungi - 5; Plants - 30; Viruses - 0; Other Eukaryotes - 89 (source: NCBI BLink).
GH_A07G0051	0.682323	0.487479	7.96092	13.5401	4.18999	0.000357331	up	AT4G28940	Phosphorylase superfamily protein
GH_D10G2132	0.972312	1.05105	14.7411	19.2791	4.18189	1.0206e-14	up	AT3G54450	Major facilitator superfamily protein
GH_D03G0319	3.19166	3.67209	52.427	69.094	4.17407	8.6865e-06	up	AT5G65730	xyloglucan endotransglucosylase/hydrolase 6
GH_D10G0658	2.45646	2.97104	33.0522	59.6238	4.17199	8.73386e-11	up	AT1G17710	Pyridoxal phosphate phosphatase-related protein
GH_A08G2825	7.95618	7.22403	59.2445	193.945	4.17002	0.0225416	up	-	-
GH_D05G0643	0.054768	0.212806	2.15368	2.38644	4.16916	1.27932e-14	up	AT5G24910	cytochrome P450, family 714, subfamily A, polypeptide 1
GH_D05G3205	0.202379	0.16636	3.47375	3.17609	4.16762	1.89473e-15	up	AT1G24620	EF hand calcium-binding protein family
GH_D02G0352	0.379218	0.671159	9.30669	9.07111	4.16621	2.41863e-07	up	AT3G06145	unknown protein; Has 15 Blast hits to 15 proteins in 7 species: Archae - 0; Bacteria - 0; Metazoa - 0; Fungi - 0; Plants - 15; Viruses - 0; Other Eukaryotes - 0 (source: NCBI BLink).
GH_A03G1912	0.24752	0.254128	8.95771	0.201991	4.16524	0.000248021	up	AT3G20000	translocase of the outer mitochondrial membrane 40
GH_D11G1529	0.036165	0.336895	2.93419	4.08009	4.16272	0.0044382	up	AT2G43060	ILI1 binding bHLH 1
GH_D05G0230	0.019966	0.0302317	0.631986	0.292428	4.16266	1.58943e-06	up	AT5G19600	sulfate transporter 3;5
GH_A05G0278	0.233769	0.093934	2.1147	3.21719	4.13401	0.000198694	up	AT4G29190	Zinc finger C-x8-C-x5-C-x3-H type family protein
GH_D07G2101	0.321222	0.27354	3.37422	6.74801	4.12148	2.06955e-16	up	AT2G04850	Auxin-responsive family protein
GH_A05G4142	0.191987	0.334622	3.86063	5.53224	4.11264	2.8088e-11	up	-	-
GH_D09G1261	0.0266737	0.058406	0.618239	0.864998	4.10892	0.00383649	up	AT5G12870	myb domain protein 46
GH_D01G2342	3.36431	6.94568	88.6809	89.5021	4.10781	4.91577e-14	up	AT2G27770	Plant protein of unknown function (DUF868)
GH_A09G2097	0.0779853	0.011425	0.671586	0.741316	4.10744	0.00237352	up	AT2G45570	cytochrome P450, family 76, subfamily C, polypeptide 2
GH_D02G1281	0.0315827	0.00944967	0.004181	1.02791	4.1022	0.0496961	up	-	-
GH_D12G2816	1.69715	1.65267	33.5034	23.2848	4.09863	7.3892e-12	up	-	-
GH_D05G0203	0.280466	1.15417	9.04939	17.4847	4.09696	1.75991e-06	up	-	-
GH_A07G0327	0.052961	0	0.523976	0.199947	4.09098	0.0094885	up	AT5G25390	Integrase-type DNA-binding superfamily protein
GH_A05G1302	0.118247	0.0683203	2.84158	0.219131	4.08053	0.00629772	up	AT1G15260	unknown protein; BEST Arabidopsis thaliana protein match is: unknown protein (TAIR:AT3G16070.1); Has 28 Blast hits to 28 proteins in 7 species: Archae - 0; Bacteria - 0; Metazoa - 0; Fungi - 0; Plants - 28; Viruses - 0; Other Eukaryotes - 0 (source: NCBI BLink).
GH_A11G2135	0.0146287	0.0357623	0.759017	0.28113	4.08032	0.00635704	up	AT2G22370	unknown protein; Has 127 Blast hits to 127 proteins in 48 species: Archae - 0; Bacteria - 0; Metazoa - 87; Fungi - 0; Plants - 39; Viruses - 0; Other Eukaryotes - 1 (source: NCBI BLink).
GH_D03G0330	0.0462623	0.0380117	0.494904	1.04714	4.07157	0.0351078	up	AT4G37850	basic helix-loop-helix (bHLH) DNA-binding superfamily protein
GH_D05G1087	0.0954193	0	0.887612	0.526866	4.06808	0.0466913	up	AT1G07050	CCT motif family protein
GH_D06G1548	4.7286	3.93976	69.0802	75.3298	4.05957	4.7553e-24	up	AT1G29195	unknown protein; FUNCTIONS IN: molecular_function unknown; INVOLVED IN: biological_process unknown; LOCATED IN: chloroplast; EXPRESSED IN: 13 plant structures; EXPRESSED DURING: 4 anthesis, C globular stage, 4 leaf senescence stage, petal differentiation and expansion stage; BEST Arabidopsis thaliana protein match is: unknown protein (TAIR:AT2G30230.1); Has 180 Blast hits to 180 proteins in 14 sp…
GH_A12G1551	0.153964	0.193206	2.03987	3.39203	4.0566	0.00572878	up	AT2G20815	Family of unknown function (DUF566)
GH_D11G0664	0.0910313	0.086476	2.55949	0.316923	4.05503	0.00142649	up	AT2G42940	Predicted AT-hook DNA-binding family protein
GH_D13G0976	0.0647097	0.0255073	1.37698	0.177587	4.04722	1.46096e-06	up	AT3G54040	PAR1 protein
GH_D02G0912	0.0855167	0.052903	0.965558	1.31198	4.03754	0.00653496	up	AT4G37370	cytochrome P450, family 81, subfamily D, polypeptide 8
GH_A12G0238	1.58825	1.97606	31.3251	28.1326	4.01984	3.6012e-06	up	AT2G15780	Cupredoxin superfamily protein
GH_D06G0468	0.785767	0.352338	7.24252	9.69887	4.01664	0.000265773	up	AT1G44170	aldehyde dehydrogenase 3H1
GH_A06G0037	0.174506	0.185149	2.76876	3.38794	4.0137	5.1238e-11	up	AT2G18420	Gibberellin-regulated family protein
GH_D13G0510	0.0633387	0.0786377	1.60072	0.798116	4.01214	0.046004	up	-	-
GH_D03G0876	0.178264	0.0253177	3.13511	0.0535937	4.01057	0.00504691	up	ATCG00480	ATP synthase subunit beta
GH_D07G1426	0.0731347	0.165238	1.42647	1.97521	4.00595	0.0159246	up	AT1G09540	myb domain protein 61
GH_D08G2851	0.473882	0.322757	7.46622	4.65563	4.00147	7.47605e-05	up	AT5G57910	unknown protein; BEST Arabidopsis thaliana protein match is: unknown protein (TAIR:AT4G30630.1); Has 30201 Blast hits to 17322 proteins in 780 species: Archae - 12; Bacteria - 1396; Metazoa - 17338; Fungi - 3422; Plants - 5037; Viruses - 0; Other Eukaryotes - 2996 (source: NCBI BLink).
GH_A02G1160	0.0565363	0.111179	1.09896	1.62706	3.98064	1.216e-06	up	AT4G23690	Disease resistance-responsive (dirigent-like protein) family protein
GH_A07G1386	0.038717	0.061162	0.701208	0.781598	3.9793	0.00606096	up	AT5G38700	unknown protein; FUNCTIONS IN: molecular_function unknown; INVOLVED IN: biological_process unknown; LOCATED IN: mitochondrion; EXPRESSED IN: 10 plant structures; EXPRESSED DURING: LP.04 four leaves visible, LP.10 ten leaves visible, petal differentiation and expansion stage, LP.08 eight leaves visible, LP.12 twelve leaves visible; BEST Arabidopsis thaliana protein match is: unknown protein (TAIR:…
GH_A07G2148	0.0134917	0.0329393	0.538817	0.33862	3.97635	0.00567599	up	AT1G12780	UDP-D-glucose/UDP-D-galactose 4-epimerase 1
GH_D11G2046	0.798386	0.941164	13.3436	13.9963	3.97601	4.68134e-07	up	AT4G29140	MATE efflux family protein
GH_D13G0601	0.240196	0.40145	4.58654	5.59366	3.97553	0.0318729	up	AT5G08370	alpha-galactosidase 2
GH_D11G2209	0.269668	0.4684	5.22822	5.55785	3.96714	0.000421074	up	AT5G65730	xyloglucan endotransglucosylase/hydrolase 6
GH_A01G2119	0.0423983	0.030112	0.577223	0.543567	3.96255	0.0173331	up	AT5G06900	cytochrome P450, family 93, subfamily D, polypeptide 1
GH_A10G2445	0.142406	0.00849333	0.797367	1.28909	3.95876	0.000299755	up	AT5G02220	unknown protein; Has 30201 Blast hits to 17322 proteins in 780 species: Archae - 12; Bacteria - 1396; Metazoa - 17338; Fungi - 3422; Plants - 5037; Viruses - 0; Other Eukaryotes - 2996 (source: NCBI BLink).
GH_D12G1559	0.603094	0.195283	12.4269	0.116719	3.94538	0.0492963	up	-	-
GH_D09G0737	0.142723	0.02857	1.40265	0.978446	3.94178	0.00158979	up	-	-
GH_A12G1064	0.0371757	0.118457	1.44685	0.980904	3.94084	0.00440437	up	AT5G65207	unknown protein; BEST Arabidopsis thaliana protein match is: unknown protein (TAIR:AT5G10040.1); Has 30201 Blast hits to 17322 proteins in 780 species: Archae - 12; Bacteria - 1396; Metazoa - 17338; Fungi - 3422; Plants - 5037; Viruses - 0; Other Eukaryotes - 2996 (source: NCBI BLink).
GH_D05G2143	0.0111763	0.345471	3.88833	2.16708	3.93852	0.00017311	up	AT5G67590	NADH-ubiquinone oxidoreductase-related
GH_D12G1347	1.0516	3.15454	33.8877	35.0324	3.9377	2.58769e-20	up	-	-
GH_D02G2146	1.43417	1.73517	24.0992	22.2958	3.93396	2.47902e-17	up	AT5G64210	alternative oxidase 2
GH_D10G0298	0.741329	0.405925	8.41685	8.35582	3.92977	0.000109951	up	AT3G52440	Dof-type zinc finger DNA-binding family protein
GH_D01G1361	0.600177	0.587457	0.945873	17.5735	3.91593	0.00181577	up	AT3G52300	ATP synthase D chain, mitochondrial
GH_A01G2205	4.26403	4.81631	78.3643	60.3159	3.91321	1.83375e-20	up	AT3G11600	unknown protein; FUNCTIONS IN: molecular_function unknown; INVOLVED IN: response to karrikin; EXPRESSED IN: 21 plant structures; EXPRESSED DURING: 12 growth stages; BEST Arabidopsis thaliana protein match is: unknown protein (TAIR:AT5G06270.1); Has 171 Blast hits to 171 proteins in 15 species: Archae - 0; Bacteria - 0; Metazoa - 0; Fungi - 0; Plants - 171; Viruses - 0; Other Eukaryotes - 0 (sourc…
GH_A13G0072	2.6553	2.38395	71.4104	3.60874	3.91168	2.1624e-06	up	AT2G40590	Ribosomal protein S26e family protein
GH_D10G1752	0.103692	0.125655	1.50314	1.6949	3.90044	3.2272e-13	up	AT3G23430	phosphate 1
GH_D01G0594	1.11098	1.69903	25.9528	15.8685	3.90038	1.32693e-07	up	AT3G15353	metallothionein 3
GH_A03G0302	0.789491	0.696752	11.3837	10.1256	3.8963	2.47893e-12	up	AT5G52640	heat shock protein 90.1
GH_D13G1905	0.0749957	0.169229	1.61028	1.81692	3.89019	0.00788579	up	AT3G04300	RmlC-like cupins superfamily protein
GH_D11G3752	0.00535867	0.185014	1.81025	0.995345	3.8751	0.00652751	up	AT5G02280	SNARE-like superfamily protein
GH_D11G0524	0.185528	0.110777	3.17427	0.939398	3.86437	1.00294e-07	up	AT5G67210	Protein of unknown function (DUF579)
GH_D05G0282	0.244607	0.223759	2.33781	3.96508	3.85291	7.3027e-05	up	AT4G29190	Zinc finger C-x8-C-x5-C-x3-H type family protein
GH_D09G2150	1.76039	1.51267	22.4026	22.5527	3.84685	3.83134e-40	up	AT4G13620	Integrase-type DNA-binding superfamily protein
GH_D05G2258	0.711645	0.671663	14.0814	4.98602	3.84648	0.00525635	up	AT1G72230	Cupredoxin superfamily protein
GH_A04G0938	0.121128	0	0.582293	0.944484	3.84433	0.0338688	up	AT2G42760	unknown protein; CONTAINS InterPro DOMAIN/s: Protein of unknown function DUF1685 (InterPro:IPR012881); Has 170 Blast hits to 164 proteins in 34 species: Archae - 0; Bacteria - 1; Metazoa - 26; Fungi - 10; Plants - 107; Viruses - 0; Other Eukaryotes - 26 (source: NCBI BLink).
GH_D07G0881	0.598727	0.46997	7.91764	7.81504	3.84266	1.42821e-08	up	AT3G29780	ralf-like 27
GH_D08G2046	0.584865	0.62002	8.08205	9.09955	3.83911	4.28104e-06	up	AT4G22920	non-yellowing 1
GH_D03G0074	0.035085	0.0407383	0.437006	0.686258	3.83508	0.0111034	up	AT1G75900	GDSL-like Lipase/Acylhydrolase superfamily protein
GH_A09G1339	0.122832	0.00746033	1.33507	0.243227	3.83165	0.00738756	up	AT1G71910	unknown protein; Has 28 Blast hits to 28 proteins in 10 species: Archae - 0; Bacteria - 0; Metazoa - 0; Fungi - 0; Plants - 28; Viruses - 0; Other Eukaryotes - 0 (source: NCBI BLink).
GH_A12G2491	2.01187	1.7778	10.4153	40.5234	3.82209	0.0052574	up	AT2G45970	cytochrome P450, family 86, subfamily A, polypeptide 8
GH_A03G0856	0.436728	0.421295	6.78455	5.12003	3.80598	5.58974e-08	up	AT5G60910	AGAMOUS-like 8
GH_D10G0748	0.0586807	0.0759293	1.21615	0.589098	3.79432	0.0102098	up	AT1G15260	unknown protein; BEST Arabidopsis thaliana protein match is: unknown protein (TAIR:AT3G16070.1); Has 28 Blast hits to 28 proteins in 7 species: Archae - 0; Bacteria - 0; Metazoa - 0; Fungi - 0; Plants - 28; Viruses - 0; Other Eukaryotes - 0 (source: NCBI BLink).
GH_A12G2634	0.838159	1.06456	10.9506	14.3097	3.78643	0.00087006	up	AT1G33260	Protein kinase superfamily protein
GH_D09G2478	0.518293	1.51679	15.3455	11.8585	3.78438	5.18802e-05	up	AT4G15610	Uncharacterised protein family (UPF0497)
GH_D03G0241	0.0526493	0.136715	1.43865	1.09727	3.76379	6.08827e-08	up	AT5G67140	F-box/RNI-like superfamily protein
GH_A03G0193	1.691	0.833876	20.2407	12.884	3.76281	0.0268171	up	AT4G12320	cytochrome P450, family 706, subfamily A, polypeptide 6
GH_D10G2410	0.248928	0.0776913	2.43847	1.60511	3.75719	0.00603177	up	AT2G39370	unknown protein; BEST Arabidopsis thaliana protein match is: unknown protein (TAIR:AT2G37380.1); Has 184 Blast hits to 178 proteins in 53 species: Archae - 0; Bacteria - 58; Metazoa - 9; Fungi - 0; Plants - 103; Viruses - 0; Other Eukaryotes - 14 (source: NCBI BLink).
GH_A13G1429	1.28736	2.82651	27.3222	31.3833	3.75439	0.0001419	up	AT4G10250	HSP20-like chaperones superfamily protein
GH_D04G1349	2.5081	5.33105	42.5701	56.0489	3.74152	2.02134e-18	up	AT5G02230	Haloacid dehalogenase-like hydrolase (HAD) superfamily protein
GH_A12G2209	0.275741	0.0475853	1.91194	2.09062	3.73634	3.51143e-08	up	AT5G45320	FUNCTIONS IN: molecular_function unknown; INVOLVED IN: biological_process unknown; LOCATED IN: endomembrane system; EXPRESSED IN: inflorescence meristem, root, flower; EXPRESSED DURING: petal differentiation and expansion stage; CONTAINS InterPro DOMAIN/s: Late embryogenesis abundant protein, group 2 (InterPro:IPR004864); BEST Arabidopsis thaliana protein match is: unknown protein (TAIR:AT3G26350…
GH_A05G1039	1.23264	4.2754	41.0607	30.8195	3.73362	0.000406167	up	AT5G60660	plasma membrane intrinsic protein 2;4
GH_D02G2223	18.1086	22.8741	267.657	285.119	3.7313	2.6435e-07	up	AT4G33800	unknown protein; Has 30201 Blast hits to 17322 proteins in 780 species: Archae - 12; Bacteria - 1396; Metazoa - 17338; Fungi - 3422; Plants - 5037; Viruses - 0; Other Eukaryotes - 2996 (source: NCBI BLink).
GH_A01G1209	0.0168397	0.0439993	0.798569	0.350965	3.72459	0.00312117	up	-	-
GH_A08G2250	0.0872977	0.0678333	0.940098	1.18408	3.71779	2.02317e-05	up	AT3G45230	hydroxyproline-rich glycoprotein family protein
GH_A02G0137	0	0.438869	1.27364	5.58579	3.71763	0.00107914	up	AT1G05990	EF hand calcium-binding protein family
GH_A13G2185	0.149632	0.165413	3.34324	0.58939	3.71634	0.0124521	up	AT5G20820	SAUR-like auxin-responsive protein family
GH_D11G2486	0.733557	0.66037	10.1135	7.69772	3.71593	0.00107287	up	AT5G02280	SNARE-like superfamily protein
GH_A13G0848	0.156316	0.218262	2.66943	2.2518	3.71389	0.000317741	up	AT1G69080	Adenine nucleotide alpha hydrolases-like superfamily protein
GH_A05G1715	0.535725	0.279908	4.59946	6.21566	3.71241	2.14428e-08	up	AT1G11740	ankyrin repeat family protein
GH_A13G1937	6.07057	4.97776	59.4638	89.1792	3.70921	0.00242576	up	AT5G33370	GDSL-like Lipase/Acylhydrolase superfamily protein
GH_D03G1707	6.19385	6.01805	51.9125	103.848	3.70806	3.84007e-16	up	AT5G12250	beta-6 tubulin
GH_A05G4171	63.2949	44.273	706.452	681.389	3.70441	3.80985e-06	up	AT4G39490	cytochrome P450, family 96, subfamily A, polypeptide 10
GH_D11G3354	1.02307	0.299317	13.3224	2.26375	3.69972	4.93535e-05	up	AT4G11650	osmotin 34
GH_D01G0295	0.0827737	0.0488327	1.23047	0.28708	3.69895	0.00131523	up	AT1G02400	gibberellin 2-oxidase 6
GH_D03G0601	0.343906	0.253116	2.22115	5.23158	3.69365	0.00544141	up	AT3G21330	basic helix-loop-helix (bHLH) DNA-binding superfamily protein
GH_D05G4013	0.227257	0.223538	5.00668	0.691461	3.68112	0.000156199	up	AT5G55640	unknown protein; Has 30201 Blast hits to 17322 proteins in 780 species: Archae - 12; Bacteria - 1396; Metazoa - 17338; Fungi - 3422; Plants - 5037; Viruses - 0; Other Eukaryotes - 2996 (source: NCBI BLink).
GH_D03G1282	0.406886	0.257878	3.34415	4.89819	3.67721	1.29941e-08	up	AT5G50710	unknown protein; BEST Arabidopsis thaliana protein match is: unknown protein (TAIR:AT5G50610.1); Has 30201 Blast hits to 17322 proteins in 780 species: Archae - 12; Bacteria - 1396; Metazoa - 17338; Fungi - 3422; Plants - 5037; Viruses - 0; Other Eukaryotes - 2996 (source: NCBI BLink).
GH_D10G1751	0.428599	0.177178	3.31446	4.1156	3.67538	0.000251479	up	-	-
GH_A11G1019	0.087132	0.181575	1.31428	1.72938	3.66465	2.48141e-05	up	AT2G46550	unknown protein; BEST Arabidopsis thaliana protein match is: unknown protein (TAIR:AT1G01240.3); Has 72 Blast hits to 68 proteins in 13 species: Archae - 0; Bacteria - 0; Metazoa - 1; Fungi - 0; Plants - 71; Viruses - 0; Other Eukaryotes - 0 (source: NCBI BLink).
GH_D11G1587	0.0667317	0.0612543	0.543758	1.09535	3.66428	4.1449e-08	up	-	-
GH_D12G0262	0.0508157	0.167477	1.75258	0.962588	3.66016	0.0161416	up	AT1G60950	2Fe-2S ferredoxin-like superfamily protein
GH_D12G1844	0.272248	0.319349	6.68569	0.715505	3.65586	1.67249e-06	up	AT1G14290	sphingoid base hydroxylase 2
GH_A05G0923	5.41192	7.01042	87.3695	65.7165	3.65262	8.55323e-08	up	AT1G53540	HSP20-like chaperones superfamily protein
GH_A04G1137	0.117363	0.0786553	2.26886	0.139639	3.64676	0.000375735	up	AT3G08947	ARM repeat superfamily protein
GH_A11G3691	2.77954	5.1979	97.7847	2.68884	3.64421	0.000230633	up	AT2G36830	gamma tonoplast intrinsic protein
GH_A08G0846	0.109208	0.118265	1.89416	1.04149	3.64232	0.0101772	up	AT5G19900	PRLI-interacting factor, putative
GH_D11G2136	0.0924063	0.0629713	0.913012	1.21211	3.64114	1.44765e-05	up	AT2G33690	Late embryogenesis abundant protein, group 6
GH_A11G3120	0.414779	0.0472713	3.09619	2.25861	3.63772	5.14868e-05	up	AT5G48670	AGAMOUS-like 80
GH_A08G2073	2.77158	0.841692	23.829	17.5548	3.63606	0.000338414	up	AT1G63430	Leucine-rich repeat protein kinase family protein
GH_D02G1664	1.73705	1.01365	21.3357	11.2314	3.63476	0.000493806	up	AT1G67620	Lojap-related protein
GH_D13G0152	0	0.101767	0.84979	0.323155	3.6298	0.0246264	up	AT2G40320	TRICHOME BIREFRINGENCE-LIKE 33
GH_A10G0641	0.051873	0.0421883	0.426312	0.663274	3.62526	0.0478525	up	AT1G14520	myo-inositol oxygenase 1
GH_D12G2065	0.193367	0	0.708349	1.52989	3.62259	0.0366044	up	AT5G50260	Cysteine proteinases superfamily protein
GH_A02G1827	0.0417653	0.255014	1.07898	2.49991	3.61839	0.000103236	up	AT4G33985	Protein of unknown function (DUF1685)
GH_D13G2183	0.0405147	0.0594623	0.442903	0.677004	3.61704	0.000922777	up	AT2G06025	Acyl-CoA N-acyltransferases (NAT) superfamily protein
GH_A11G0767	0.0530413	0	0.563788	0.0918267	3.61448	0.046801	up	AT5G47070	Protein kinase superfamily protein
GH_A07G0415	0.017512	0.0626633	0.583054	0.406583	3.60806	0.0424751	up	AT1G15360	Integrase-type DNA-binding superfamily protein
GH_A11G0830	0.272322	0.512053	0.726722	9.04007	3.60229	0.0282292	up	AT2G45380	FUNCTIONS IN: molecular_function unknown; INVOLVED IN: biological_process unknown; LOCATED IN: cellular_component unknown; EXPRESSED IN: inflorescence meristem, flower, cultured cell; EXPRESSED DURING: petal differentiation and expansion stage; BEST Arabidopsis thaliana protein match is: Calcium-binding EF-hand family protein (TAIR:AT4G34070.1); Has 171 Blast hits to 170 proteins in 31 species: A…
GH_A10G0383	0.096655	0.0951643	1.42288	1.06544	3.60169	0.00419617	up	AT1G29195	unknown protein; FUNCTIONS IN: molecular_function unknown; INVOLVED IN: biological_process unknown; LOCATED IN: chloroplast; EXPRESSED IN: 13 plant structures; EXPRESSED DURING: 4 anthesis, C globular stage, 4 leaf senescence stage, petal differentiation and expansion stage; BEST Arabidopsis thaliana protein match is: unknown protein (TAIR:AT2G30230.1); Has 180 Blast hits to 180 proteins in 14 sp…
GH_A10G1390	0.157502	0.170592	1.50191	2.14459	3.59486	0.0162322	up	AT5G43490	unknown protein; Has 1807 Blast hits to 1807 proteins in 277 species: Archae - 0; Bacteria - 0; Metazoa - 736; Fungi - 347; Plants - 385; Viruses - 0; Other Eukaryotes - 339 (source: NCBI BLink).
GH_A06G0542	0.221493	0.243004	3.03677	2.53404	3.59128	0.000239023	up	AT2G15580	RING/U-box superfamily protein
GH_D05G0915	2.89602	4.91692	53.3707	40.1325	3.58856	2.2106e-05	up	AT1G07400	HSP20-like chaperones superfamily protein
GH_D04G1183	0	0.254553	1.91073	1.67399	3.58452	0.0166195	up	AT3G02700	NC domain-containing protein-related
GH_A12G1352	0.0684637	0.124105	1.45551	0.811985	3.57375	0.000720284	up	AT5G03050	unknown protein; Has 33 Blast hits to 33 proteins in 10 species: Archae - 0; Bacteria - 0; Metazoa - 0; Fungi - 0; Plants - 33; Viruses - 0; Other Eukaryotes - 0 (source: NCBI BLink).
GH_D05G3950	0.0466087	0.393561	0.798118	4.65008	3.57071	0.0129684	up	AT1G74100	sulfotransferase 16
GH_D08G0013	1.06118	0.558677	10.5472	8.02301	3.57048	3.04443e-06	up	AT2G37170	plasma membrane intrinsic protein 2
GH_A02G2001	1.44748	1.41297	8.81591	22.6922	3.56995	0.0213677	up	AT5G42180	Peroxidase superfamily protein
GH_D13G2614	0.0161263	0.0828637	0.623958	0.537471	3.56911	9.82246e-06	up	AT1G07090	Protein of unknown function (DUF640)
GH_A07G1434	0.782107	0.319399	5.9285	6.32971	3.56893	0.00262866	up	AT1G09540	myb domain protein 61
GH_D07G0664	0.07	0.0627777	0.80391	0.757068	3.56513	0.00604004	up	AT3G18230	Octicosapeptide/Phox/Bem1p family protein
GH_D02G1897	1.41093	2.12862	20.292	20.534	3.55989	3.80268e-07	up	AT5G13200	GRAM domain family protein
GH_D02G1499	11.6568	10.5328	123.796	126.853	3.5515	1.20209e-22	up	AT1G14720	xyloglucan endotransglucosylase/hydrolase 28
GH_D08G2257	0.462194	0.247428	4.30354	3.73736	3.54945	2.42405e-05	up	AT2G37170	plasma membrane intrinsic protein 2
GH_D10G2351	0.0512663	0.018106	0.231756	0.514771	3.54817	0.00179731	up	AT5G03250	Phototropic-responsive NPH3 family protein
GH_D06G2392	0.94227	0.116056	6.19147	6.18246	3.54082	0.000395303	up	AT1G12060	BCL-2-associated athanogene 5
GH_D12G2735	0.847154	1.10757	17.5088	5.77982	3.53327	0.00261087	up	AT5G53180	polypyrimidine tract-binding protein 2
GH_scaffold15293_objG0001	0.0293623	0.170357	1.09073	1.11512	3.52195	0.00226168	up	-	-
GH_A06G0035	1.98451	3.93586	58.2647	7.0962	3.51538	1.47307e-05	up	AT1G75750	GAST1 protein homolog 1
GH_D12G0634	0.058051	0.041322	0.214455	0.875085	3.50789	0.0438105	up	AT4G08850	Leucine-rich repeat receptor-like protein kinase family protein
GH_A09G1503	0	0.28149	0	2.97414	3.50671	0.01633	up	AT2G35940	BEL1-like homeodomain 1
GH_A12G2277	0.096816	0.043035	0.415418	1.09379	3.50198	2.47565e-07	up	AT4G25960	P-glycoprotein 2
GH_D09G1871	0.0813347	0.095662	1.25019	0.688177	3.49894	0.000645222	up	AT5G38260	Protein kinase superfamily protein
GH_A06G0347	0.098769	0.005353	0.380594	0.680384	3.49679	0.0002191	up	-	-
GH_D11G2652	0.894116	2.54222	16.4666	20.2784	3.49303	3.10528e-15	up	AT3G03870	unknown protein; BEST Arabidopsis thaliana protein match is: unknown protein (TAIR:AT5G18130.1); Has 47 Blast hits to 47 proteins in 13 species: Archae - 0; Bacteria - 0; Metazoa - 2; Fungi - 0; Plants - 45; Viruses - 0; Other Eukaryotes - 0 (source: NCBI BLink).
GH_D12G2395	0.366401	0.309009	3.28957	3.77107	3.48793	1.44287e-33	up	AT1G62710	beta vacuolar processing enzyme
GH_D06G0919	1.33012	3.6348	26.5817	29.3983	3.48568	0.00143644	up	AT5G12020	17.6 kDa class II heat shock protein
GH_A02G1214	1.40099	2.22235	20.9922	21.8091	3.48506	7.07215e-06	up	AT1G21390	embryo defective 2170
GH_D13G1380	3.053	2.70057	34.3833	25.4687	3.48224	7.87636e-23	up	AT1G22710	sucrose-proton symporter 2
GH_A05G1021	0.283113	0.254295	0.336903	5.8438	3.46841	0.000568872	up	AT5G21070	unknown protein; Has 115 Blast hits to 115 proteins in 34 species: Archae - 1; Bacteria - 36; Metazoa - 0; Fungi - 0; Plants - 60; Viruses - 0; Other Eukaryotes - 18 (source: NCBI BLink).
GH_A12G0103	0.173222	0.114513	0.143278	2.79913	3.46289	0.00969959	up	AT5G23450	long-chain base (LCB) kinase 1
GH_D12G2035	1.18725	1.55236	17.7768	12.6337	3.46009	6.70619e-15	up	AT5G60830	basic leucine-zipper 70
GH_D07G0515	0.0851613	0	0.599948	0.290906	3.45414	0.0010767	up	AT4G17600	Chlorophyll A-B binding family protein
GH_D02G1553	0.0437627	0.0987323	1.04406	0.60869	3.45382	0.000108512	up	AT1G70780	unknown protein; FUNCTIONS IN: molecular_function unknown; INVOLVED IN: biological_process unknown; LOCATED IN: mitochondrion; EXPRESSED IN: sperm cell, male gametophyte, pollen tube; EXPRESSED DURING: L mature pollen stage, M germinated pollen stage; BEST Arabidopsis thaliana protein match is: unknown protein (TAIR:AT1G23150.1); Has 143 Blast hits to 143 proteins in 17 species: Archae - 0; Bacte…
GH_A09G2506	0.258817	0.394238	3.88864	3.20061	3.45354	8.92095e-06	up	AT4G14380	unknown protein; Has 22 Blast hits to 22 proteins in 8 species: Archae - 0; Bacteria - 0; Metazoa - 1; Fungi - 1; Plants - 18; Viruses - 0; Other Eukaryotes - 2 (source: NCBI BLink).
GH_A07G1186	0.379079	0.357326	7.68332	0.501819	3.4513	0.00836853	up	AT2G27740	Family of unknown function (DUF662)
GH_D06G1553	0.151358	0.0164223	0.773755	0.914584	3.44378	0.00059784	up	AT2G38300	myb-like HTH transcriptional regulator family protein
GH_D12G2305	0.275757	0.216974	2.93996	2.19667	3.44048	0.000162052	up	AT4G17870	Polyketide cyclase/dehydrase and lipid transport superfamily protein
GH_D06G0688	0.348386	0.562428	6.56891	3.23716	3.43218	0.000859001	up	AT1G77210	sugar transporter 14
GH_D05G0139	0.196409	0.522361	3.77813	3.99665	3.42939	5.95173e-06	up	AT5G20410	monogalactosyldiacylglycerol synthase 2
GH_A11G3292	0.196331	0.198548	2.02973	2.03009	3.42906	0.0148645	up	AT3G14840	Leucine-rich repeat transmembrane protein kinase
GH_A08G1933	0.0556243	0.10131	0.619127	1.10192	3.42058	0.00815403	up	AT2G35700	ERF family protein 38
GH_A07G1978	1.25904	3.35185	23.1838	25.5849	3.41547	1.56045e-13	up	AT2G24762	glutamine dumper 4
GH_A01G1102	0.09823	0.0691597	1.20712	0.507858	3.40868	7.32369e-05	up	AT5G42520	basic pentacysteine 6
GH_A08G0447	0.158854	0.181873	1.69882	2.0635	3.40308	8.47793e-06	up	AT2G47360	unknown protein; BEST Arabidopsis thaliana protein match is: unknown protein (TAIR:AT1G02570.1); Has 58 Blast hits to 55 proteins in 6 species: Archae - 0; Bacteria - 0; Metazoa - 0; Fungi - 0; Plants - 58; Viruses - 0; Other Eukaryotes - 0 (source: NCBI BLink).
GH_D08G2810	0.956978	0.453254	7.81915	6.42755	3.40088	1.88889e-13	up	AT4G33040	Thioredoxin superfamily protein
GH_D11G0435	0.051864	0.0279847	0.212513	0.746385	3.39771	0.015034	up	AT5G51040	unknown protein; CONTAINS InterPro DOMAIN/s: Protein of unknown function DUF339 (InterPro:IPR005631); Has 532 Blast hits to 532 proteins in 207 species: Archae - 0; Bacteria - 285; Metazoa - 16; Fungi - 41; Plants - 40; Viruses - 0; Other Eukaryotes - 150 (source: NCBI BLink).
GH_A05G0338	74.4959	66.5058	861.541	567.461	3.39475	5.99879e-07	up	AT5G20630	germin 3
GH_D05G1449	0.209055	0.32827	1.22196	4.50327	3.39326	8.15113e-05	up	AT1G33480	RING/U-box superfamily protein
GH_A11G0470	0.0741087	0.0992683	1.03637	0.72166	3.38476	0.0262477	up	AT4G36670	Major facilitator superfamily protein
GH_A01G1586	0.57206	0.731114	4.87637	8.72126	3.37791	5.72338e-06	up	AT1G14870	PLANT CADMIUM RESISTANCE 2
GH_D09G1534	0.533764	0.427069	0.347638	8.93879	3.37129	0.0016198	up	AT2G36530	Enolase
GH_A03G0382	2.95707	3.6351	37.838	31.6606	3.36375	0.00106177	up	AT3G16720	TOXICOS EN LEVADURA 2
GH_D11G0531	0.555691	0.461128	7.29126	2.44581	3.36274	0.00435402	up	AT2G14960	Auxin-responsive GH3 family protein
GH_A09G2366	0.154836	0.267334	2.01031	2.37515	3.36157	0.0264529	up	AT3G22430	CONTAINS InterPro DOMAIN/s: Domain of unknown function XS (InterPro:IPR005380); BEST Arabidopsis thaliana protein match is: XS domain-containing protein / XS zinc finger domain-containing protein-related (TAIR:AT5G23570.1); Has 565 Blast hits to 510 proteins in 121 species: Archae - 2; Bacteria - 90; Metazoa - 191; Fungi - 32; Plants - 51; Viruses - 4; Other Eukaryotes - 195 (source: NCBI BLink).
GH_A03G2357	0.141347	0.133361	1.77347	1.04398	3.35755	0.000993686	up	AT5G23570	XS domain-containing protein / XS zinc finger domain-containing protein-related
GH_D06G1442	0.62087	0.476246	4.26196	6.63009	3.35755	6.66065e-11	up	AT4G05020	NAD(P)H dehydrogenase B2
GH_D12G1037	1.37145	0.846338	11.5648	9.97401	3.35438	2.11071e-05	up	-	-
GH_A08G1635	3.03977	3.15279	29.7495	33.3127	3.35423	0.00227426	up	AT3G60550	cyclin p3;2
GH_A10G2071	0.6672	0.58175	9.13463	3.38289	3.35253	0.00358929	up	AT3G15140	Polynucleotidyl transferase, ribonuclease H-like superfamily protein
GH_D10G0321	0.101259	0.156661	1.12335	1.51874	3.34985	2.03911e-07	up	AT5G45970	RAC-like 2
GH_A03G2411	0.015053	0.198461	0.664967	1.60886	3.34974	0.0220383	up	-	-
GH_A02G1743	0.140118	0.289676	2.19689	2.12354	3.34543	0.000825489	up	-	-
GH_A03G1591	0.196437	0.051706	1.24235	1.17896	3.34333	5.62356e-09	up	AT1G10660	unknown protein; LOCATED IN: endomembrane system; EXPRESSED IN: 24 plant structures; EXPRESSED DURING: 15 growth stages; BEST Arabidopsis thaliana protein match is: unknown protein (TAIR:AT5G62960.1); Has 155 Blast hits to 154 proteins in 22 species: Archae - 0; Bacteria - 0; Metazoa - 10; Fungi - 4; Plants - 139; Viruses - 0; Other Eukaryotes - 2 (source: NCBI BLink).
GH_A05G2698	0.0859383	0.080193	1.01005	0.689968	3.34006	0.0195571	up	AT4G08540	DNA-directed RNA polymerase II protein
GH_D02G0567	0.13576	0.332592	2.16484	2.59332	3.32755	0.0171545	up	AT1G24020	MLP-like protein 423
GH_A13G1159	0.0645333	0.0598763	0.558294	0.784846	3.32287	0.0338688	up	AT5G08139	RING/U-box superfamily protein
GH_D11G3771	0.171961	0.108263	1.04331	1.69717	3.31716	1.79068e-05	up	AT2G38080	Laccase/Diphenol oxidase family protein
GH_D07G1647	0.124247	0.340096	2.05154	2.46002	3.31648	0.0088195	up	AT2G20420	ATP citrate lyase (ACL) family protein
GH_D13G0722	0.213628	0.331011	4.00576	1.0861	3.31265	9.96635e-08	up	AT1G25530	Transmembrane amino acid transporter family protein
GH_D10G0271	4.02518	9.95581	62.7002	71.2873	3.31022	6.70619e-15	up	AT4G27450	Aluminium induced protein with YGL and LRDR motifs
GH_A08G2476	0.366882	0.374572	3.07598	3.92058	3.30883	7.48225e-13	up	AT5G17850	Sodium/calcium exchanger family protein
GH_D05G2339	26.0659	21.5612	176.735	287.023	3.30412	0.00404582	up	AT1G77780	Glycosyl hydrolase superfamily protein
GH_D10G2520	5.52357	6.08201	57.9982	55.8228	3.30206	1.57194e-30	up	AT3G55420	unknown protein; Has 21 Blast hits to 21 proteins in 8 species: Archae - 0; Bacteria - 0; Metazoa - 0; Fungi - 0; Plants - 21; Viruses - 0; Other Eukaryotes - 0 (source: NCBI BLink).
GH_A02G1351	0.209172	0.263738	1.94626	2.57507	3.29227	0.000133473	up	AT3G56930	DHHC-type zinc finger family protein
GH_D12G0871	0.335952	0.251077	0.822045	4.50471	3.29187	1.55683e-07	up	AT2G22620	Rhamnogalacturonate lyase family protein
GH_A12G2641	5.13659	2.50964	31.3687	39.4354	3.28932	1.60299e-19	up	AT5G24600	Protein of unknown function, DUF599
GH_D08G2269	0.250658	0.0625097	2.33387	0.781366	3.28906	0.00773245	up	AT5G42300	ubiquitin-like protein 5
GH_A01G1629	18.1607	17.7821	203.292	138.302	3.2839	8.58783e-09	up	AT1G70830	MLP-like protein 28
GH_D05G0649	0.563564	0.16606	5.41674	1.14559	3.28257	1.52901e-08	up	-	-
GH_D09G2495	2.37652	1.43278	15.1267	18.9934	3.27814	0.00110493	up	AT5G49360	beta-xylosidase 1
GH_A05G0200	0.0300613	0.057341	0.184952	0.731678	3.27796	0.00233594	up	-	-
GH_A12G2375	1.50478	1.33803	10.8258	15.7574	3.27209	7.98314e-13	up	AT2G35710	Nucleotide-diphospho-sugar transferases superfamily protein
GH_D03G1599	0.0106483	0.0544647	0.700037	0.0283683	3.27016	0.0135678	up	AT5G48050	CONTAINS InterPro DOMAIN/s: Retrotransposon gag protein (InterPro:IPR005162); BEST Arabidopsis thaliana protein match is: unknown protein (TAIR:AT1G34070.1); Has 1807 Blast hits to 1807 proteins in 277 species: Archae - 0; Bacteria - 0; Metazoa - 736; Fungi - 347; Plants - 385; Viruses - 0; Other Eukaryotes - 339 (source: NCBI BLink).
GH_A07G0624	0.0654053	0.0777193	1.03465	0.426744	3.26902	0.033566	up	-	-
GH_A07G1197	0.567947	0.398061	4.21919	4.65868	3.26732	6.11129e-18	up	AT2G27580	A20/AN1-like zinc finger family protein
GH_D05G0827	0.310467	0.223308	2.19267	2.82625	3.26639	0.00211499	up	AT3G52740	unknown protein; BEST Arabidopsis thaliana protein match is: unknown protein (TAIR:AT3G44450.1); Has 65 Blast hits to 65 proteins in 13 species: Archae - 0; Bacteria - 0; Metazoa - 0; Fungi - 0; Plants - 65; Viruses - 0; Other Eukaryotes - 0 (source: NCBI BLink).
GH_A11G1096	0.237424	0.148544	1.4748	2.12424	3.26564	2.86925e-15	up	AT2G46970	phytochrome interacting factor 3-like 1
GH_A01G2086	0.0229307	0.0325933	0.66342	0.018293	3.26174	0.0223414	up	-	-
GH_A08G1792	1.47366	1.74457	13.3811	16.6794	3.26082	1.09187e-05	up	AT1G32170	xyloglucan endotransglucosylase/hydrolase 30
GH_D08G1233	3.21807	2.65952	22.4807	33.5038	3.25988	0.00345439	up	AT5G24660	response to low sulfur 2
GH_A10G2112	0.195442	0.150611	2.05757	1.1539	3.25658	0.00717786	up	AT3G26300	cytochrome P450, family 71, subfamily B, polypeptide 34
GH_D11G2687	0.0360227	0.045267	0.518302	0.308732	3.25585	0.000429275	up	-	-
GH_D10G0332	0.51927	0.408355	4.35258	4.14448	3.25473	4.05107e-06	up	AT2G33990	IQ-domain 9
GH_A05G3801	1.65556	2.08662	12.1432	22.1598	3.25441	8.15371e-15	up	AT3G28050	nodulin MtN21 /EamA-like transporter family protein
GH_A07G0893	0.333332	0.211379	3.13961	2.01403	3.24111	0.00851347	up	-	-
GH_D05G0071	0.19212	0.145344	1.75707	1.41832	3.23972	5.72692e-05	up	AT3G46530	NB-ARC domain-containing disease resistance protein
GH_D09G2636	0.53511	0.276616	3.85381	3.60764	3.23963	1.68655e-05	up	AT4G08850	Leucine-rich repeat receptor-like protein kinase family protein
GH_A12G0669	1.39639	0.198249	6.34335	6.56137	3.23716	0.00228193	up	AT4G36800	RUB1 conjugating enzyme 1
GH_D13G0457	0.565882	0.118957	4.70498	1.05093	3.23689	0.000771891	up	AT3G19615	unknown protein; FUNCTIONS IN: molecular_function unknown; INVOLVED IN: biological_process unknown; LOCATED IN: cellular_component unknown; Has 10 Blast hits to 10 proteins in 5 species: Archae - 0; Bacteria - 0; Metazoa - 0; Fungi - 0; Plants - 10; Viruses - 0; Other Eukaryotes - 0 (source: NCBI BLink).
GH_A05G1611	0.451595	3.68934	20.7178	25.0425	3.23368	0.000299755	up	AT5G49800	Polyketide cyclase/dehydrase and lipid transport superfamily protein
GH_D02G1508	0.21781	0.0800837	1.0269	1.5752	3.23366	0.0018273	up	AT1G25240	ENTH/VHS/GAT family protein
GH_D10G0972	8.6068	7.66045	84.2835	65.6617	3.23112	4.51825e-06	up	-	-
GH_A13G0552	1.11638	1.6261	10.406	15.6927	3.22863	0.00634225	up	AT1G13340	Regulator of Vps4 activity in the MVB pathway protein
GH_A08G1674	1.33467	1.00815	9.10765	12.26	3.22802	2.22659e-29	up	AT2G44600	unknown protein; FUNCTIONS IN: molecular_function unknown; INVOLVED IN: biological_process unknown; LOCATED IN: plasma membrane; BEST Arabidopsis thaliana protein match is: unknown protein (TAIR:AT3G60200.1); Has 56 Blast hits to 55 proteins in 11 species: Archae - 0; Bacteria - 0; Metazoa - 2; Fungi - 0; Plants - 52; Viruses - 0; Other Eukaryotes - 2 (source: NCBI BLink).
GH_A07G2235	0.674069	0.619166	9.62329	1.59081	3.22678	0.0049566	up	AT4G12970	stomagen
GH_D05G2498	1.51033	3.11894	18.8036	21.6429	3.22668	1.03343e-05	up	AT3G27950	GDSL-like Lipase/Acylhydrolase superfamily protein
GH_A05G2566	0.0606353	0.0322993	0.664587	0.301162	3.22524	0.00146328	up	AT1G75810	unknown protein; FUNCTIONS IN: molecular_function unknown; INVOLVED IN: biological_process unknown; LOCATED IN: endomembrane system; EXPRESSED IN: 24 plant structures; EXPRESSED DURING: 15 growth stages; Has 13 Blast hits to 13 proteins in 5 species: Archae - 0; Bacteria - 0; Metazoa - 0; Fungi - 0; Plants - 13; Viruses - 0; Other Eukaryotes - 0 (source: NCBI BLink).
GH_D05G2796	0.066679	0.0137947	0.606835	0.0950267	3.2222	0.020075	up	AT1G33800	Protein of unknown function (DUF579)
GH_A06G0940	1.32869	1.64002	15.4891	11.0382	3.22183	4.9494e-06	up	AT5G11970	Protein of unknown function (DUF3511)
GH_D05G0518	0.122416	0.091169	1.84576	0.133383	3.22109	0.00396422	up	AT1G15860	Domain of unknown function (DUF298)
GH_D07G0339	0.168745	0.0758667	0.608608	1.84328	3.22065	0.00992114	up	AT3G11760	unknown protein; FUNCTIONS IN: molecular_function unknown; INVOLVED IN: biological_process unknown; LOCATED IN: cellular_component unknown; EXPRESSED IN: 23 plant structures; EXPRESSED DURING: 14 growth stages; BEST Arabidopsis thaliana protein match is: unknown protein (TAIR:AT5G04860.1); Has 84 Blast hits to 73 proteins in 13 species: Archae - 0; Bacteria - 0; Metazoa - 0; Fungi - 0; Plants - 8…
GH_D06G2300	0.440071	0.886693	2.18828	10.2649	3.22021	0.00532823	up	AT1G29670	GDSL-like Lipase/Acylhydrolase superfamily protein
GH_A05G0899	0.455017	0.627248	4.97931	5.43764	3.21924	1.57343e-12	up	AT3G47570	Leucine-rich repeat protein kinase family protein
GH_A13G1025	0.0682077	0.0558913	0.46554	0.710131	3.21752	0.0054073	up	AT1G65090	unknown protein; FUNCTIONS IN: molecular_function unknown; INVOLVED IN: biological_process unknown; LOCATED IN: cellular_component unknown; BEST Arabidopsis thaliana protein match is: unknown protein (TAIR:AT5G36100.1).
GH_D03G1673	0.861706	0.736645	8.54476	6.00648	3.21717	1.00492e-05	up	AT5G52640	heat shock protein 90.1
GH_A13G2155	0.07094	0.0228247	0.270054	0.597205	3.21385	0.0288379	up	AT2G25770	Polyketide cyclase/dehydrase and lipid transport superfamily protein
GH_D08G2674	1.49056	1.27349	15.4688	8.50137	3.20421	2.94123e-06	up	AT2G42610	Protein of unknown function (DUF640)
GH_D01G2528	0.492443	0.381858	3.7845	4.19803	3.20232	3.01242e-05	up	AT3G51800	metallopeptidase M24 family protein
GH_D11G3052	0.094264	0.0407223	0.63688	0.645796	3.2003	0.0157852	up	AT1G09155	phloem protein 2-B15
GH_D07G0419	0.907034	1.01271	8.42265	8.81446	3.19555	0.00108258	up	AT1G15360	Integrase-type DNA-binding superfamily protein
GH_D11G1774	0.197681	0.108503	1.13794	1.76228	3.19514	1.24507e-05	up	AT2G47485	unknown protein; BEST Arabidopsis thaliana protein match is: unknown protein (TAIR:AT3G62650.1); Has 35333 Blast hits to 34131 proteins in 2444 species: Archae - 798; Bacteria - 22429; Metazoa - 974; Fungi - 991; Plants - 531; Viruses - 0; Other Eukaryotes - 9610 (source: NCBI BLink).
GH_A01G1169	0.0623897	0.0408903	0.50568	0.455189	3.19292	0.0206625	up	AT5G42750	BRI1 kinase inhibitor 1
GH_A11G0343	0.271798	0.0599253	0.892209	1.77001	3.19249	0.00371247	up	AT5G61430	NAC domain containing protein 100
GH_D08G1386	5.63247	6.06429	53.6887	50.1646	3.18907	2.00103e-07	up	AT5G52640	heat shock protein 90.1
GH_D05G1865	0.0132767	0.253663	1.32434	1.08063	3.18517	1.91249e-08	up	AT1G76070	unknown protein; FUNCTIONS IN: molecular_function unknown; INVOLVED IN: biological_process unknown; LOCATED IN: plasma membrane; EXPRESSED IN: 8 plant structures; EXPRESSED DURING: LP.04 four leaves visible, 4 anthesis, petal differentiation and expansion stage; BEST Arabidopsis thaliana protein match is: unknown protein (TAIR:AT1G20310.1); Has 66 Blast hits to 66 proteins in 15 species: Archae -…
GH_A07G2092	0.793786	1.05165	7.0129	8.60945	3.1847	4.11826e-10	up	AT1G05000	Phosphotyrosine protein phosphatases superfamily protein
GH_D13G2152	0.478834	0.474313	3.90263	4.71689	3.17545	1.12808e-22	up	AT1G72820	Mitochondrial substrate carrier family protein
GH_D12G1670	0.186658	0.038228	1.53344	0.26934	3.17263	0.000305857	up	AT1G24430	HXXXD-type acyl-transferase family protein
GH_A06G1406	80.4184	84.5677	797.381	636.651	3.17262	7.83723e-26	up	AT1G28330	dormancy-associated protein-like 1
GH_D06G1152	8.27357	4.02181	33.9962	73.5887	3.17166	1.47849e-07	up	AT5G10770	Eukaryotic aspartyl protease family protein
GH_A12G1415	0.046425	0.120267	0.932186	0.613275	3.17115	0.00462323	up	AT3G62410	CP12 domain-containing protein 2
GH_A08G1374	0.0163543	0.134588	0.84144	0.630466	3.1701	0.000493721	up	-	-
GH_A01G0084	0.463223	0.161917	0.330214	4.9494	3.16923	0.0484342	up	AT4G34215	Domain of unknown function (DUF303)
GH_D06G0261	0.25736	0.201668	3.8903	0.311469	3.16716	0.000543312	up	AT1G10030	homolog of yeast ergosterol28
GH_A07G0137	0.681651	0.621756	5.12954	6.22028	3.16551	0.000579951	up	AT4G29810	MAP kinase kinase 2
GH_D11G1275	0.538997	0.415898	3.98632	4.25049	3.16512	6.56575e-31	up	AT2G48030	DNAse I-like superfamily protein
GH_D06G0851	2.44799	1.6142	19.7699	15.3939	3.16308	0.00159005	up	AT3G43190	sucrose synthase 4
GH_A09G1950	3.13492	1.04299	21.204	15.5715	3.16247	0.00862806	up	AT5G07250	RHOMBOid-like protein 3
GH_A07G2233	8.47094	11.83	78.8	103.637	3.16143	4.49233e-13	up	AT2G43060	ILI1 binding bHLH 1
GH_A08G0282	1.94863	1.50745	14.7697	14.8469	3.16063	4.53704e-57	up	AT3G20420	RNAse THREE-like protein 2
GH_A09G0966	0.257306	0.459542	2.89507	3.66189	3.16054	0.00940858	up	-	-
GH_A07G1961	1.83942	1.59399	16.8937	12.5086	3.16036	5.26532e-08	up	AT1G65820	microsomal glutathione s-transferase, putative
GH_D11G2764	0.044779	0.0369527	0.823414	0.0539377	3.15865	0.00187497	up	AT3G01380	transferases;sulfuric ester hydrolases;catalytics;transferases
GH_D03G0566	0.132696	0.019282	0.549769	0.757972	3.14989	0.00748732	up	AT4G17900	PLATZ transcription factor family protein
GH_A09G1685	6.52049	6.65489	48.2393	65.5529	3.14488	1.84822e-37	up	AT5G03040	IQ-domain 2
GH_A07G1564	0.552322	0.65613	4.19874	6.30783	3.14426	3.1739e-06	up	AT4G00750	S-adenosyl-L-methionine-dependent methyltransferases superfamily protein
GH_A07G1064	0.703639	0.696271	9.51862	2.43491	3.1418	0.00363413	up	AT5G59300	ubiquitin carrier protein 7
GH_A02G0747	0.198992	0.119745	2.36893	0.23273	3.14159	0.00107695	up	AT1G21400	Thiamin diphosphate-binding fold (THDP-binding) superfamily protein
GH_A04G0607	0.0525763	0.133627	1.23562	0.533555	3.14118	0.025738	up	AT1G55310	SC35-like splicing factor 33
GH_A11G0823	0.019451	0.0665093	0.221399	0.509553	3.1376	0.0390052	up	AT2G45220	Plant invertase/pectin methylesterase inhibitor superfamily
GH_A09G2517	0.193023	0.198111	0.862503	2.56915	3.1364	0.000713004	up	AT1G04555	unknown protein; FUNCTIONS IN: molecular_function unknown; INVOLVED IN: biological_process unknown; LOCATED IN: cellular_component unknown; BEST Arabidopsis thaliana protein match is: unknown protein (TAIR:AT4G33380.1); Has 84 Blast hits to 83 proteins in 15 species: Archae - 0; Bacteria - 0; Metazoa - 9; Fungi - 0; Plants - 75; Viruses - 0; Other Eukaryotes - 0 (source: NCBI BLink).
GH_A11G3745	1.96096	2.26549	13.166	23.2967	3.13579	2.11648e-07	up	AT2G38080	Laccase/Diphenol oxidase family protein
GH_D08G0694	0.0620643	0.0714317	0.702706	0.432514	3.13219	0.020686	up	AT4G14640	calmodulin 8
GH_A05G1813	7.34603	9.35349	104.305	34.0198	3.12784	2.01749e-10	up	AT1G20440	cold-regulated 47
GH_A08G0318	0.230029	0.141257	1.49438	1.44933	3.12636	0.00318422	up	AT3G08505	zinc finger (CCCH-type/C3HC4-type RING finger) family protein
GH_D13G0877	3.91635	3.47798	34.547	28.8196	3.12216	0.00017444	up	AT1G69080	Adenine nucleotide alpha hydrolases-like superfamily protein
GH_D08G0171	0.839259	0.749572	1.09762	12.5192	3.12211	0.000206369	up	AT2G05990	NAD(P)-binding Rossmann-fold superfamily protein
GH_A03G1503	0.0384043	0.243672	1.95446	0.903544	3.12185	0.0198385	up	AT3G26020	Protein phosphatase 2A regulatory B subunit family protein
GH_A08G1979	9.86532	7.1679	89.9533	55.5122	3.11448	9.14944e-09	up	AT1G62790	Bifunctional inhibitor/lipid-transfer protein/seed storage 2S albumin superfamily protein
GH_A09G1801	1.17086	1.15617	10.9693	8.54352	3.11336	0.000178977	up	AT2G38110	glycerol-3-phosphate acyltransferase 6
GH_D09G2189	0.196423	0.076304	1.54492	0.752264	3.10294	0.00443127	up	AT1G60710	NAD(P)-linked oxidoreductase superfamily protein
GH_D06G2203	0.0637067	0.037532	0.354337	0.514153	3.0969	0.0236571	up	AT3G16270	ENTH/VHS family protein
GH_A11G2209	0.0807977	0.122712	0.14483	1.70152	3.09599	0.0173115	up	AT2G22640	BRICK1, putative
GH_D04G0236	0.0728367	0.0200063	0.17034	0.57078	3.09522	0.0180917	up	-	-
GH_D08G2314	3.91142	6.14584	41.7309	41.1268	3.09118	0.00147718	up	AT2G30230	unknown protein; FUNCTIONS IN: molecular_function unknown; INVOLVED IN: biological_process unknown; LOCATED IN: endomembrane system; BEST Arabidopsis thaliana protein match is: unknown protein (TAIR:AT1G06980.1); Has 167 Blast hits to 167 proteins in 14 species: Archae - 0; Bacteria - 0; Metazoa - 0; Fungi - 0; Plants - 167; Viruses - 0; Other Eukaryotes - 0 (source: NCBI BLink).
GH_A13G0406	1.01756	1.02236	7.46217	9.4221	3.09009	2.75824e-08	up	AT1G49780	plant U-box 26
GH_D11G1654	2.15623	1.62226	14.9706	15.6575	3.08846	3.63333e-05	up	AT3G17640	Leucine-rich repeat (LRR) family protein
GH_A11G1038	0.335059	0.112548	2.01004	1.36577	3.08367	0.0373428	up	AT2G46640	unknown protein; FUNCTIONS IN: molecular_function unknown; INVOLVED IN: biological_process unknown; LOCATED IN: cellular_component unknown; EXPRESSED IN: 20 plant structures; EXPRESSED DURING: 11 growth stages; Has 26 Blast hits to 26 proteins in 11 species: Archae - 0; Bacteria - 0; Metazoa - 2; Fungi - 0; Plants - 23; Viruses - 0; Other Eukaryotes - 1 (source: NCBI BLink).
GH_D06G0035	0.156118	0.236822	1.19965	2.06351	3.08308	1.98269e-08	up	AT5G40830	S-adenosyl-L-methionine-dependent methyltransferases superfamily protein
GH_A03G1520	0.246919	0.0644793	1.23029	1.27535	3.07826	1.24989e-07	up	AT1G24480	S-adenosyl-L-methionine-dependent methyltransferases superfamily protein
GH_A06G0936	0.0525477	0.0626893	0.588155	0.511014	3.07794	0.0303248	up	AT1G18640	3-phosphoserine phosphatase
GH_D12G1152	0.108586	0.153714	1.67294	0.534151	3.07506	0.0353048	up	AT1G44750	purine permease 11
GH_D01G0102	0.059118	0.116702	1.09286	0.482004	3.07252	0.0104824	up	AT3G18830	polyol/monosaccharide transporter 5
GH_A10G0409	0.928793	0.741324	6.2796	7.2768	3.07121	0.0199543	up	AT4G18260	Cytochrome b561/ferric reductase transmembrane protein family
GH_A08G1704	0.0487783	0.042704	0.630623	0.154159	3.06762	0.0327291	up	AT3G63510	FMN-linked oxidoreductases superfamily protein
GH_A01G0285	3.18381	3.32473	20.2994	34.1645	3.06704	3.32813e-22	up	AT3G16720	TOXICOS EN LEVADURA 2
GH_A09G0650	0.361937	0.628459	2.7406	5.16013	3.06337	0.00126681	up	AT1G25440	B-box type zinc finger protein with CCT domain
GH_D07G1152	0.100254	0.115669	0.599634	1.18411	3.06146	3.5323e-07	up	AT2G45850	AT hook motif DNA-binding family protein
GH_D03G1369	0.104703	0.077535	1.15388	0.418715	3.04155	0.000140491	up	AT2G29530	Tim10/DDP family zinc finger protein
GH_A11G1288	1.59406	1.41901	11.1877	14.1978	3.04086	0.0144734	up	AT1G05420	ovate family protein 12
GH_A05G2946	0.279001	0.213475	0.269697	3.90166	3.04059	0.000183654	up	AT5G04420	Galactose oxidase/kelch repeat superfamily protein
GH_D12G1385	0.329827	0.277833	1.61734	3.15662	3.0381	0.000375263	up	AT3G62120	Class II aaRS and biotin synthetases superfamily protein
GH_A13G2467	0.699172	0.562943	5.3563	4.53484	3.03541	0.00343756	up	AT5G19400	Telomerase activating protein Est1
GH_A11G0423	0.352527	1.77832	7.80668	9.26778	3.03502	0.000388198	up	AT5G07580	Integrase-type DNA-binding superfamily protein
GH_D13G0734	1.24905	1.6325	9.83072	13.5227	3.03209	4.72717e-17	up	AT1G13340	Regulator of Vps4 activity in the MVB pathway protein
GH_D09G1683	1.28701	1.02789	8.25562	9.94463	3.03206	1.8019e-12	up	AT4G17905	RING/U-box superfamily protein
GH_D07G1770	0.115851	0	0.11895	0.669766	3.03006	0.000401265	up	AT2G43060	ILI1 binding bHLH 1
GH_D08G0680	0.137286	0.135146	0.801287	1.41089	3.03	7.43318e-06	up	AT2G30580	DREB2A-interacting protein 2
GH_A07G0183	10.6111	24.3498	143.908	136.059	3.02997	0.0137495	up	AT3G43270	Plant invertase/pectin methylesterase inhibitor superfamily
GH_A12G2793	8.89168	6.92586	55.3197	72.2223	3.02656	6.90922e-06	up	AT5G07250	RHOMBOid-like protein 3
GH_A01G1449	0.542118	0.748505	4.19333	5.76472	3.02505	1.19752e-07	up	AT5G40240	nodulin MtN21 /EamA-like transporter family protein
GH_D03G0998	0.671414	0.317862	5.60956	2.2245	3.01986	0.00999967	up	AT4G10850	Nodulin MtN3 family protein
GH_A11G2600	1.40458	3.8833	20.6415	20.6379	3.01657	2.17287e-18	up	AT5G18130	unknown protein; BEST Arabidopsis thaliana protein match is: unknown protein (TAIR:AT3G03870.2); Has 1807 Blast hits to 1807 proteins in 277 species: Archae - 0; Bacteria - 0; Metazoa - 736; Fungi - 347; Plants - 385; Viruses - 0; Other Eukaryotes - 339 (source: NCBI BLink).
GH_A02G1096	1.72637	2.02918	13.9599	16.7879	3.01554	1.04327e-09	up	AT2G46770	NAC (No Apical Meristem) domain transcriptional regulator superfamily protein
GH_D04G0718	0.112039	0.209154	1.39924	1.17472	3.01208	0.0134103	up	AT3G55990	Plant protein of unknown function (DUF828)
GH_A11G1097	1.11154	1.10525	8.11155	8.70138	3.00848	3.14685e-06	up	AT1G09540	myb domain protein 61
GH_A11G2027	0.556842	0.351788	3.38095	3.67328	3.00641	0.0204778	up	AT2G23420	nicotinate phosphoribosyltransferase 2
GH_D01G1679	0.517529	1.35215	6.77917	7.55433	3.00226	1.18358e-08	up	AT2G01660	plasmodesmata-located protein 6
GH_D01G0626	3.48123	8.08647	40.7314	49.072	3.00168	8.68185e-06	up	AT4G27450	Aluminium induced protein with YGL and LRDR motifs
GH_A05G2704	0.148532	0.184748	1.57121	1.04668	2.99893	2.6835e-05	up	AT4G08330	unknown protein; FUNCTIONS IN: molecular_function unknown; INVOLVED IN: biological_process unknown; LOCATED IN: plasma membrane; EXPRESSED IN: 24 plant structures; EXPRESSED DURING: 14 growth stages; BEST Arabidopsis thaliana protein match is: unknown protein (TAIR:AT2G17705.1); Has 98 Blast hits to 98 proteins in 13 species: Archae - 0; Bacteria - 0; Metazoa - 0; Fungi - 0; Plants - 98; Viruses …
GH_A08G1487	0.195382	0.347947	1.24802	2.70129	2.99519	0.00438548	up	AT2G46710	Rho GTPase activating protein with PAK-box/P21-Rho-binding domain
GH_A07G2247	1.36436	1.10618	6.71523	11.6921	2.98978	2.24771e-10	up	AT3G07320	O-Glycosyl hydrolases family 17 protein
GH_D08G2064	0.4246	0.330934	3.37546	2.62652	2.98929	0.0359872	up	AT4G23060	IQ-domain 22
GH_A05G0336	9.69249	10.5147	85.9682	69.7147	2.98566	0.00212457	up	AT5G20630	germin 3
GH_D07G2516	0.106923	0.142189	1.2856	0.659063	2.9816	0.0346202	up	AT3G27200	Cupredoxin superfamily protein
GH_D09G1749	0	0.215768	0.9773	0.660296	2.97949	0.000421074	up	AT3G09032	unknown protein; BEST Arabidopsis thaliana protein match is: unknown protein (TAIR:AT5G01225.1); Has 35333 Blast hits to 34131 proteins in 2444 species: Archae - 798; Bacteria - 22429; Metazoa - 974; Fungi - 991; Plants - 531; Viruses - 0; Other Eukaryotes - 9610 (source: NCBI BLink).
GH_D11G3720	3.39851	2.29501	36.9098	3.35794	2.97869	0.0090617	up	AT2G36830	gamma tonoplast intrinsic protein
GH_D06G0219	0.663271	0.947546	4.0785	8.40344	2.9777	0.000114234	up	AT1G27730	salt tolerance zinc finger
GH_A11G1247	0.0689747	0.0224083	0.528345	0.133455	2.97511	1.39369e-07	up	AT2G48030	DNAse I-like superfamily protein
GH_A03G1979	2.58879	2.13641	18.0199	17.4352	2.97464	2.40377e-16	up	AT5G64210	alternative oxidase 2
GH_D01G2368	1.86752	2.28135	11.6534	20.0944	2.97275	0.0149362	up	AT3G10060	FKBP-like peptidyl-prolyl cis-trans isomerase family protein
GH_D05G2357	1.20461	1.21843	7.94562	10.377	2.97248	3.95717e-29	up	AT1G77660	Histone H3 K4-specific methyltransferase SET7/9 family protein
GH_A13G1407	0.688187	0.301854	3.67488	3.80297	2.97238	8.11137e-07	up	AT4G09990	Protein of unknown function (DUF579)
GH_D05G1877	2.63353	1.44329	15.6945	14.427	2.97129	2.93539e-07	up	AT4G39330	cinnamyl alcohol dehydrogenase 9
GH_A03G1411	0.292948	0.763528	4.73492	4.02167	2.9712	0.0101015	up	AT1G70840	MLP-like protein 31
GH_D12G2219	0.395105	0.240669	2.54153	2.16348	2.96615	3.08024e-05	up	AT4G19460	UDP-Glycosyltransferase superfamily protein
GH_A13G0458	0.141465	0.279238	1.92856	1.29263	2.96346	0.0158587	up	AT3G19615	unknown protein; FUNCTIONS IN: molecular_function unknown; INVOLVED IN: biological_process unknown; LOCATED IN: cellular_component unknown; Has 10 Blast hits to 10 proteins in 5 species: Archae - 0; Bacteria - 0; Metazoa - 0; Fungi - 0; Plants - 10; Viruses - 0; Other Eukaryotes - 0 (source: NCBI BLink).
GH_A10G0208	0.0854123	0.0116	0.552696	0.199273	2.95774	0.000789248	up	AT2G31180	myb domain protein 14
GH_D09G1290	0.123184	0.23678	2.05072	0.575597	2.95729	0.000786164	up	AT1G71910	unknown protein; Has 28 Blast hits to 28 proteins in 10 species: Archae - 0; Bacteria - 0; Metazoa - 0; Fungi - 0; Plants - 28; Viruses - 0; Other Eukaryotes - 0 (source: NCBI BLink).
GH_D09G1068	5.83293	6.39968	35.8015	55.3275	2.95665	1.15004e-07	up	AT2G27740	Family of unknown function (DUF662)
GH_D13G1455	2.43545	1.52358	13.2034	16.5076	2.95541	3.02668e-05	up	AT5G56280	COP9 signalosome subunit 6A
GH_D12G1303	0.090755	0.0842193	0.629944	0.706305	2.95515	0.000880727	up	AT3G61750	Cytochrome b561/ferric reductase transmembrane with DOMON related domain
GH_D08G1846	0.4564	0.942595	4.8144	5.84145	2.94486	0.0149237	up	AT4G17810	C2H2 and C2HC zinc fingers superfamily protein
GH_D03G0891	17.8885	25.0981	172.424	156.453	2.9445	5.95993e-18	up	AT1G64065	Late embryogenesis abundant (LEA) hydroxyproline-rich glycoprotein family
GH_A13G0299	1.25344	1.07765	6.98184	10.1739	2.94242	8.02017e-29	up	AT5G66320	GATA transcription factor 5
GH_A10G0138	1.877	1.95097	8.02846	19.8411	2.94054	3.51697e-20	up	AT1G61820	beta glucosidase 46
GH_A09G1737	0.308214	0.199789	1.54476	2.18751	2.93923	0.00460881	up	AT4G17905	RING/U-box superfamily protein
GH_D01G0140	0.0573237	0.102436	0.665526	0.539568	2.93816	0.0240437	up	AT5G08290	mRNA splicing factor, thioredoxin-like U5 snRNP
GH_A10G0309	0.899521	0.444735	4.84044	5.04882	2.93743	1.74873e-09	up	AT5G45970	RAC-like 2
GH_D08G1944	0.238788	0.276972	2.19859	1.78064	2.9328	0.000474733	up	AT2G35700	ERF family protein 38
GH_D10G1170	1.96789	0.998159	10.6625	11.4583	2.93048	2.20977e-05	up	AT2G03200	Eukaryotic aspartyl protease family protein
GH_D11G1095	0.514116	0.860448	5.5253	4.30074	2.92813	4.30658e-06	up	AT3G03200	NAC domain containing protein 45
GH_A11G1807	0.278448	0.206251	0.60718	3.01132	2.92273	9.64634e-07	up	AT4G35905	unknown protein; CONTAINS InterPro DOMAIN/s: Protein of unknown function DUF343 (InterPro:IPR005651); Has 30201 Blast hits to 17322 proteins in 780 species: Archae - 12; Bacteria - 1396; Metazoa - 17338; Fungi - 3422; Plants - 5037; Viruses - 0; Other Eukaryotes - 2996 (source: NCBI BLink).
GH_A05G4365	0.311402	0	1.29005	0.665351	2.92079	0.0341132	up	AT5G24580	Heavy metal transport/detoxification superfamily protein
GH_A07G1217	2.31544	3.28759	14.7756	25.9521	2.91957	0.000667474	up	AT3G11600	unknown protein; FUNCTIONS IN: molecular_function unknown; INVOLVED IN: response to karrikin; EXPRESSED IN: 21 plant structures; EXPRESSED DURING: 12 growth stages; BEST Arabidopsis thaliana protein match is: unknown protein (TAIR:AT5G06270.1); Has 171 Blast hits to 171 proteins in 15 species: Archae - 0; Bacteria - 0; Metazoa - 0; Fungi - 0; Plants - 171; Viruses - 0; Other Eukaryotes - 0 (sourc…
GH_A07G0425	0.09237	0.068474	0.524821	0.573219	2.91866	0.00326993	up	AT3G15810	Protein of unknown function (DUF567)
GH_A11G1988	0.0713293	0.085761	0.805391	0.427445	2.91636	0.0118043	up	AT3G50560	NAD(P)-binding Rossmann-fold superfamily protein
GH_A11G0156	0.370546	0.36393	4.71849	0.915981	2.91521	0.0130125	up	AT5G53730	Late embryogenesis abundant (LEA) hydroxyproline-rich glycoprotein family
GH_A11G2945	0.0782677	1.1527	3.13664	5.64414	2.91005	8.05577e-05	up	-	-
GH_D08G0084	0.593238	0.833599	1.32718	9.15234	2.91002	0.00353918	up	AT3G44590	60S acidic ribosomal protein family
GH_A05G2858	0.131462	0.0467817	1.1402	0.161364	2.90883	0.0213365	up	AT3G12320	unknown protein; BEST Arabidopsis thaliana protein match is: unknown protein (TAIR:AT5G06980.4); Has 102 Blast hits to 102 proteins in 16 species: Archae - 0; Bacteria - 0; Metazoa - 0; Fungi - 0; Plants - 98; Viruses - 0; Other Eukaryotes - 4 (source: NCBI BLink).
GH_D12G2646	0.148954	0.0583387	0.827233	0.61829	2.90815	0.00370205	up	AT3G30340	nodulin MtN21 /EamA-like transporter family protein
GH_A12G1298	2.95196	3.81776	23.706	25.8781	2.90047	9.77377e-32	up	AT1G01230	ORMDL family protein
GH_D09G2580	0.0654683	0.10109	0.391236	0.861668	2.88772	5.25185e-05	up	AT4G14096	F-box/RNI-like superfamily protein
GH_D02G0897	7.20531	5.6417	54.633	38.6851	2.88605	8.92748e-13	up	AT4G10810	unknown protein; FUNCTIONS IN: molecular_function unknown; INVOLVED IN: biological_process unknown; LOCATED IN: chloroplast; EXPRESSED IN: 23 plant structures; EXPRESSED DURING: 15 growth stages; BEST Arabidopsis thaliana protein match is: unknown protein (TAIR:AT4G24026.1); Has 1807 Blast hits to 1807 proteins in 277 species: Archae - 0; Bacteria - 0; Metazoa - 736; Fungi - 347; Plants - 385; Vi…
GH_A07G0176	4.51438	2.91604	30.2208	21.6713	2.88547	0.00233675	up	AT5G20820	SAUR-like auxin-responsive protein family
GH_D12G0344	0.402859	0.136955	1.49477	2.21413	2.88218	9.62301e-06	up	AT5G53300	ubiquitin-conjugating enzyme 10
GH_A07G2169	10.1561	8.91492	62.2345	75.174	2.8784	0.0100287	up	AT5G35735	Auxin-responsive family protein
GH_D11G3688	4.41808	4.01848	30.5499	29.7037	2.87542	2.25295e-11	up	-	-
GH_A05G2039	0.703879	0.631713	3.60063	6.36351	2.87087	0.0226894	up	AT5G42920	THO complex, subunit 5
GH_D10G1241	0.175478	0.108922	1.01494	0.95604	2.86969	4.18381e-11	up	AT2G38600	HAD superfamily, subfamily IIIB acid phosphatase
GH_A01G1599	8.5144	7.38602	75.3735	39.2189	2.86747	2.22226e-07	up	AT2G01660	plasmodesmata-located protein 6
GH_A02G1773	3.76457	2.97586	20.9002	25.4622	2.86606	2.0939e-09	up	AT4G37650	GRAS family transcription factor
GH_D03G1098	1.47765	0.797429	7.64874	9.1407	2.86456	0.000506518	up	AT5G61170	Ribosomal protein S19e family protein
GH_D05G0960	5.32288	8.29263	57.631	38.5229	2.86406	3.24575e-06	up	AT5G02500	heat shock cognate protein 70-1
GH_D02G0772	0.11835	0.180251	1.0058	1.22006	2.86272	2.83181e-08	up	AT1G21270	wall-associated kinase 2
GH_D06G0334	2.70604	1.97198	15.577	16.4625	2.85753	1.65847e-05	up	AT5G65380	MATE efflux family protein
GH_D05G1812	0.121571	0.238818	1.04851	1.43594	2.85747	0.00865357	up	AT4G17150	alpha/beta-Hydrolases superfamily protein
GH_A05G1699	0.0870313	0.081932	1.17291	0.134962	2.85688	0.0279425	up	-	-
GH_D13G1223	0.556013	0.315499	1.9353	3.86806	2.85628	0.00220348	up	AT3G56650	Mog1/PsbP/DUF1795-like photosystem II reaction center PsbP family protein
GH_D01G0238	0.183647	0.0102977	0.815917	0.50141	2.85494	0.0353048	up	AT5G64560	magnesium transporter 9
GH_A06G2359	0.200048	0.182754	2.54925	0.239649	2.85061	0.00096145	up	AT1G12060	BCL-2-associated athanogene 5
GH_A05G0858	0.237262	0.232107	0.289179	3.09272	2.85	9.82949e-05	up	AT5G03740	histone deacetylase 2C
GH_D03G0964	2.5185	2.84916	17.8454	21.1073	2.84917	0.000658307	up	AT2G46770	NAC (No Apical Meristem) domain transcriptional regulator superfamily protein
GH_D11G0709	0.142854	0.140003	1.44471	0.534311	2.84854	0.0117294	up	AT5G40690	CONTAINS InterPro DOMAIN/s: EF-Hand 1, calcium-binding site (InterPro:IPR018247); BEST Arabidopsis thaliana protein match is: unknown protein (TAIR:AT2G41730.1); Has 1807 Blast hits to 1807 proteins in 277 species: Archae - 0; Bacteria - 0; Metazoa - 736; Fungi - 347; Plants - 385; Viruses - 0; Other Eukaryotes - 339 (source: NCBI BLink).
GH_A04G1009	1.25035	1.37172	8.81105	9.06762	2.84594	1.65196e-05	up	AT5G02420	unknown protein; Has 90 Blast hits to 90 proteins in 10 species: Archae - 0; Bacteria - 0; Metazoa - 0; Fungi - 0; Plants - 90; Viruses - 0; Other Eukaryotes - 0 (source: NCBI BLink).
GH_A12G2288	2.02686	0.980984	10.8562	9.20382	2.84292	0.000394743	up	AT4G17870	Polyketide cyclase/dehydrase and lipid transport superfamily protein
GH_A08G1707	0.123642	0.12852	1.66668	0.147176	2.8287	0.0216322	up	AT3G60830	actin-related protein 7
GH_A05G0119	9.64663	13.0512	88.169	75.4576	2.82534	0.00657522	up	-	-
GH_D01G2205	29.0329	33.8312	223.26	218.707	2.82303	4.74912e-07	up	AT2G41290	strictosidine synthase-like 2
GH_D05G1341	0.141515	0.0726543	0.362319	1.07614	2.81809	0.013347	up	AT2G19860	hexokinase 2
GH_A10G2609	4.31242	7.34102	38.6042	40.0749	2.81403	2.66521e-17	up	AT4G01500	AP2/B3-like transcriptional factor family protein
GH_D02G0601	0.864772	1.09479	7.98555	6.0066	2.8074	5.0759e-10	up	AT3G12410	Polynucleotidyl transferase, ribonuclease H-like superfamily protein
GH_D09G1841	0.270383	0.369808	2.18425	2.13301	2.80487	0.000141972	up	AT2G44130	Galactose oxidase/kelch repeat superfamily protein
GH_D12G1374	0.683355	0.891459	3.86497	6.80273	2.80096	6.32032e-05	up	AT2G46930	Pectinacetylesterase family protein
GH_D12G1989	0.280684	0.298614	1.2567	2.6712	2.80015	0.000325303	up	AT5G61290	Flavin-binding monooxygenase family protein
GH_D10G0307	57.9308	73.0441	350.865	529.235	2.79424	2.39421e-05	up	AT2G33850	unknown protein; FUNCTIONS IN: molecular_function unknown; INVOLVED IN: biological_process unknown; LOCATED IN: endomembrane system; EXPRESSED IN: 17 plant structures; EXPRESSED DURING: 9 growth stages; BEST Arabidopsis thaliana protein match is: unknown protein (TAIR:AT1G28400.1); Has 3053 Blast hits to 2119 proteins in 133 species: Archae - 6; Bacteria - 52; Metazoa - 135; Fungi - 96; Plants - …
GH_D06G0011	0.741599	0.398748	3.45306	3.9044	2.7924	0.000332496	up	AT1G75800	Pathogenesis-related thaumatin superfamily protein
GH_D12G2995	2.17613	0.135978	5.66727	8.8595	2.78868	0.0383394	up	AT3G47833	unknown protein; BEST Arabidopsis thaliana protein match is: unknown protein (TAIR:AT5G62575.2); Has 42 Blast hits to 42 proteins in 12 species: Archae - 0; Bacteria - 0; Metazoa - 0; Fungi - 0; Plants - 42; Viruses - 0; Other Eukaryotes - 0 (source: NCBI BLink).
GH_D05G0613	0.731278	1.09507	5.32532	7.22318	2.78794	3.72642e-09	up	AT4G31860	Protein phosphatase 2C family protein
GH_D11G0317	0.183376	0.113516	1.16161	0.677239	2.78588	0.0067034	up	-	-
GH_A01G0528	0.084447	0.192256	1.19976	0.868009	2.78343	0.00769855	up	-	-
GH_A02G0587	0.827449	0.826266	6.63315	4.69869	2.78335	6.03119e-08	up	AT3G12410	Polynucleotidyl transferase, ribonuclease H-like superfamily protein
GH_D11G1009	0.727405	0.753141	6.76036	3.20254	2.77627	0.000713004	up	AT3G61620	3'-5'-exoribonuclease family protein
GH_A06G1791	1.21266	1.53288	10.5823	8.02409	2.77427	8.87827e-11	up	AT5G47560	tonoplast dicarboxylate transporter
GH_A10G1774	0.361766	0.395336	3.37685	1.29146	2.77385	0.0434294	up	AT5G07900	Mitochondrial transcription termination factor family protein
GH_D04G1274	0.27854	0.220358	1.11729	2.12614	2.76731	1.20459e-05	up	AT3G53380	Concanavalin A-like lectin protein kinase family protein
GH_D11G0612	2.5219	2.96132	17.175	19.128	2.76358	4.21112e-12	up	AT3G51520	diacylglycerol acyltransferase family
GH_D13G0098	0.949245	0.832469	7.5095	4.34275	2.76296	8.58466e-09	up	AT5G04830	Nuclear transport factor 2 (NTF2) family protein
GH_A03G0667	0.214931	0.499775	2.29738	2.54064	2.7589	0.00143987	up	AT5G50710	unknown protein; BEST Arabidopsis thaliana protein match is: unknown protein (TAIR:AT5G50610.1); Has 30201 Blast hits to 17322 proteins in 780 species: Archae - 12; Bacteria - 1396; Metazoa - 17338; Fungi - 3422; Plants - 5037; Viruses - 0; Other Eukaryotes - 2996 (source: NCBI BLink).
GH_A05G0135	0.393205	0.277909	1.86523	2.57108	2.75815	1.13283e-07	up	AT5G20410	monogalactosyldiacylglycerol synthase 2
GH_A03G1128	0.361926	0.773547	6.10481	2.19584	2.75807	0.00198937	up	AT1G68590	Ribosomal protein PSRP-3/Ycf65
GH_A07G0187	0.073863	0.0689637	0.494465	0.518688	2.75712	0.0206008	up	-	-
GH_A01G1126	41.1333	28.0845	235.816	217.061	2.74943	3.08827e-35	up	AT1G75280	NmrA-like negative transcriptional regulator family protein
GH_D11G0103	0.663971	0.297808	2.91476	2.979	2.74857	6.87116e-05	up	AT1G02260	Divalent ion symporter
GH_A05G2349	0.288268	0.513625	4.15335	1.14025	2.74259	0.00955206	up	AT1G21830	unknown protein; CONTAINS InterPro DOMAIN/s: Protein of unknown function DUF740 (InterPro:IPR008004); BEST Arabidopsis thaliana protein match is: unknown protein (TAIR:AT1G44608.1); Has 49 Blast hits to 49 proteins in 12 species: Archae - 0; Bacteria - 0; Metazoa - 0; Fungi - 0; Plants - 49; Viruses - 0; Other Eukaryotes - 0 (source: NCBI BLink).
GH_A03G1484	0.169499	0.196803	0.187193	2.28527	2.74126	0.0347736	up	AT2G35010	thioredoxin O1
GH_D12G2246	0.0940657	0.117746	0.0808187	1.27735	2.74087	0.0285481	up	AT4G19110	Protein kinase superfamily protein
GH_D05G1233	0.124927	0.232114	1.87442	0.502217	2.73271	0.0193523	up	AT1G52520	FAR1-related sequence 6
GH_A10G0471	3.92454	0.260343	10.6236	12.387	2.73093	0.0388649	up	AT1G31300	TRAM, LAG1 and CLN8 (TLC) lipid-sensing domain containing protein
GH_D09G1223	0.0471377	0.279698	0.643705	1.45242	2.72302	0.0280593	up	AT5G46170	F-box family protein
GH_A08G2854	0.0171733	0.0711263	0.520767	0.171726	2.71554	0.0431304	up	AT4G30900	DNAse I-like superfamily protein
GH_D05G3104	0.577635	0.434431	3.70054	2.35981	2.71239	0.0108232	up	AT3G55740	proline transporter 2
GH_D12G1912	4.92849	6.0985	42.8913	27.2233	2.70964	0.000314417	up	-	-
GH_D07G2156	0.0868293	0.0860887	0.569596	0.65269	2.70866	0.00336506	up	AT1G12860	basic helix-loop-helix (bHLH) DNA-binding superfamily protein
GH_A01G1455	0.372605	0.407749	4.45082	0.63319	2.70838	0.0169654	up	AT5G05010	clathrin adaptor complexes medium subunit family protein
GH_D06G1600	2.12116	1.78769	7.88299	16.2994	2.70653	0.000907928	up	AT4G18210	purine permease 10
GH_D08G0624	0.173153	0.139454	0.118192	2.03999	2.70484	0.0490914	up	AT2G44670	Protein of unknown function (DUF581)
GH_A07G1859	2.13962	2.59728	16.5463	14.5714	2.70018	5.98994e-07	up	AT5G35740	Carbohydrate-binding X8 domain superfamily protein
GH_D02G1119	0.133995	0.12951	1.29652	0.397476	2.69858	0.0412258	up	AT2G02370	SNARE associated Golgi protein family
GH_A01G0951	0.0509453	0.0949407	0.56522	0.363569	2.69633	0.000508679	up	AT1G16310	Cation efflux family protein
GH_A08G0370	0.146432	0.135279	1.70834	0.204047	2.69353	0.000768432	up	AT4G33565	RING/U-box superfamily protein
GH_D05G1642	0.176604	0.179996	0.912326	1.08001	2.68864	0.0376154	up	AT2G28510	Dof-type zinc finger DNA-binding family protein
GH_A09G0833	0.779566	0.330539	3.46813	3.0116	2.68824	0.000131207	up	AT3G16920	chitinase-like protein 2
GH_D08G2295	6.3395	8.30429	43.836	46.4894	2.68733	6.13124e-09	up	AT2G30080	ZIP metal ion transporter family
GH_D10G0497	0.36115	0.257271	0.441832	3.53801	2.68622	0.00621604	up	AT1G31300	TRAM, LAG1 and CLN8 (TLC) lipid-sensing domain containing protein
GH_D08G1892	2.07392	1.45459	11.6479	9.60078	2.68346	0.00347586	up	AT5G47070	Protein kinase superfamily protein
GH_A01G0699	0.115616	0.251592	0.991844	1.36071	2.67079	0.0329799	up	AT3G20660	organic cation/carnitine transporter4
GH_D12G1226	9.68936	10.5796	62.3072	62.2621	2.67031	8.71642e-11	up	AT3G61260	Remorin family protein
GH_A07G1622	0.0748387	0.106502	0.868406	0.30204	2.66671	0.00827584	up	-	-
GH_A09G0805	0.633134	0.144706	1.48692	2.93467	2.66665	0.046801	up	AT5G18640	alpha/beta-Hydrolases superfamily protein
GH_A01G1357	0.0994947	0.0849703	0.702219	0.432512	2.66061	0.000591549	up	AT5G06710	homeobox from Arabidopsis thaliana
GH_D13G2137	0.644448	0.478926	4.64637	2.10714	2.65954	1.29894e-05	up	AT2G25770	Polyketide cyclase/dehydrase and lipid transport superfamily protein
GH_D12G0105	1.28406	1.01058	8.82062	5.65804	2.65889	0.0196082	up	AT3G62730	unknown protein; FUNCTIONS IN: molecular_function unknown; INVOLVED IN: biological_process unknown; LOCATED IN: endomembrane system; EXPRESSED IN: 13 plant structures; EXPRESSED DURING: LP.04 four leaves visible, 4 anthesis, LP.02 two leaves visible, petal differentiation and expansion stage; BEST Arabidopsis thaliana protein match is: unknown protein (TAIR:AT1G47980.1); Has 172 Blast hits to 172…
GH_D06G0347	0.123048	0.188983	0.532585	1.47467	2.65521	0.00402867	up	AT4G08980	F-BOX WITH WD-40 2
GH_A07G1209	2.32484	2.39906	13.5454	15.5041	2.65518	9.84166e-16	up	AT5G22390	Protein of unknown function (DUF3049)
GH_A13G2569	0.597128	0.460043	2.40255	4.18068	2.65396	0.000997685	up	AT5G59840	Ras-related small GTP-binding family protein
GH_D04G0298	0.185813	0.117665	1.46508	0.424939	2.64534	0.0344074	up	AT1G49170	Protein of unknown function (DUF167)
GH_A08G1794	3.71871	3.01802	17.8686	22.1921	2.64369	1.25449e-08	up	AT1G32220	NAD(P)-binding Rossmann-fold superfamily protein
GH_D07G2186	43.9331	54.6706	266.444	342.288	2.63988	2.65582e-09	up	AT4G13010	Oxidoreductase, zinc-binding dehydrogenase family protein
GH_D10G0101	0.466859	0.173095	1.52451	2.09572	2.63948	7.32555e-07	up	AT1G62400	Protein kinase superfamily protein
GH_D06G0004	0.713548	1.63243	7.59728	6.64231	2.63643	9.53813e-08	up	AT1G75810	unknown protein; FUNCTIONS IN: molecular_function unknown; INVOLVED IN: biological_process unknown; LOCATED IN: endomembrane system; EXPRESSED IN: 24 plant structures; EXPRESSED DURING: 15 growth stages; Has 13 Blast hits to 13 proteins in 5 species: Archae - 0; Bacteria - 0; Metazoa - 0; Fungi - 0; Plants - 13; Viruses - 0; Other Eukaryotes - 0 (source: NCBI BLink).
GH_A10G1560	1.37794	1.44442	14.3411	3.51093	2.63043	0.021123	up	AT3G59690	IQ-domain 13
GH_D06G0932	0.966783	1.12676	6.91089	5.43557	2.62746	0.000773754	up	AT5G11970	Protein of unknown function (DUF3511)
GH_D13G1791	0.10768	0.132508	0.871069	0.53664	2.62661	0.0309239	up	-	-
GH_D10G0274	0.160869	0.338826	1.40577	1.66746	2.62386	0.0198684	up	AT2G20740	Tetraspanin family protein
GH_A10G1030	0.223894	0.249898	0.82207	2.0979	2.62176	1.77074e-07	up	AT4G35860	GTP-binding 2
GH_A05G2689	0.327902	0.277568	2.13554	1.3692	2.62024	0.00209104	up	AT1G78140	S-adenosyl-L-methionine-dependent methyltransferases superfamily protein
GH_D07G1171	0.581419	0.445867	3.35072	2.80315	2.62003	1.83691e-05	up	AT3G44590	60S acidic ribosomal protein family
GH_A03G1033	4.31473	5.47648	31.0342	29.4245	2.61787	2.83993e-29	up	AT1G17100	SOUL heme-binding family protein
GH_D05G3971	3.02252	4.00312	19.4812	23.1816	2.61787	1.12086e-16	up	AT1G50590	RmlC-like cupins superfamily protein
GH_A05G2433	5.36056	3.07217	27.0119	21.7578	2.61287	1.03263e-11	up	AT1G76880	Duplicated homeodomain-like superfamily protein
GH_A05G0228	1.27822	0.194356	5.5574	2.62791	2.61143	0.0145235	up	AT3G24503	aldehyde dehydrogenase 2C4
GH_D05G3622	0.173363	0.102507	0.494149	1.06708	2.61133	0.0098385	up	AT1G16890	ubiquitin-conjugating enzyme 36
GH_D01G1929	197.986	136.317	1102	842.487	2.60461	7.77005e-35	up	AT4G35100	plasma membrane intrinsic protein 3
GH_A03G0031	0.334942	0.178323	1.45037	1.68101	2.60418	0.0192013	up	AT1G32260	unknown protein; FUNCTIONS IN: molecular_function unknown; INVOLVED IN: biological_process unknown; LOCATED IN: mitochondrion; EXPRESSED IN: 22 plant structures; EXPRESSED DURING: 13 growth stages; BEST Arabidopsis thaliana protein match is: unknown protein (TAIR:AT2G35480.1); Has 48 Blast hits to 48 proteins in 14 species: Archae - 0; Bacteria - 0; Metazoa - 0; Fungi - 0; Plants - 48; Viruses - …
GH_A02G0345	6.38903	14.148	59.9718	69.0459	2.6036	0.0107917	up	AT4G10250	HSP20-like chaperones superfamily protein
GH_A05G1129	0.890215	1.16302	8.16421	4.00556	2.60333	0.00068159	up	AT1G07090	Protein of unknown function (DUF640)
GH_A05G1735	0.118998	0.233983	1.93816	0.313041	2.60326	0.041975	up	AT2G20060	Ribosomal protein L4/L1 family
GH_A05G3527	0.493708	0.378517	3.36184	1.36891	2.60228	0.0125904	up	AT3G27010	TEOSINTE BRANCHED 1, cycloidea, PCF (TCP)-domain family protein 20
GH_D12G0554	2.62823	3.69692	18.792	19.8283	2.60053	0.000109243	up	AT1G19020	unknown protein; BEST Arabidopsis thaliana protein match is: unknown protein (TAIR:AT3G48180.1); Has 88 Blast hits to 88 proteins in 15 species: Archae - 0; Bacteria - 0; Metazoa - 0; Fungi - 0; Plants - 88; Viruses - 0; Other Eukaryotes - 0 (source: NCBI BLink).
GH_A03G1453	0.352036	0.178544	1.80049	1.39997	2.59916	0.000609977	up	AT1G27340	Galactose oxidase/kelch repeat superfamily protein
GH_D13G0480	2.06066	1.7482	18.0787	3.66919	2.59219	1.47307e-05	up	AT1G49320	unknown seed protein like 1
GH_D12G0512	0.0603893	0.324354	0.751947	1.52248	2.5886	0.000178032	up	AT1G70170	matrix metalloproteinase
GH_D10G0125	0.170441	0.146854	0.455924	1.43102	2.58651	0.0142991	up	AT1G62040	Ubiquitin-like superfamily protein
GH_D02G2025	6.68633	7.90452	36.6672	48.5279	2.5863	1.47535e-07	up	AT3G09280	unknown protein; FUNCTIONS IN: molecular_function unknown; INVOLVED IN: biological_process unknown; LOCATED IN: endomembrane system; EXPRESSED IN: root; Has 31 Blast hits to 31 proteins in 9 species: Archae - 0; Bacteria - 0; Metazoa - 0; Fungi - 0; Plants - 31; Viruses - 0; Other Eukaryotes - 0 (source: NCBI BLink).
GH_D09G2177	13.2633	15.1024	83.2883	85.4809	2.58597	9.38743e-05	up	AT5G48570	FKBP-type peptidyl-prolyl cis-trans isomerase family protein
GH_A11G1984	0.062232	1.20415	3.14786	5.04419	2.58455	0.00237872	up	AT5G66870	ASYMMETRIC LEAVES 2-like 1
GH_D08G1971	0.403522	0.838559	4.34607	3.21154	2.58126	0.000406695	up	AT4G25200	mitochondrion-localized small heat shock protein 23.6
GH_A08G2679	0.864388	1.28115	8.12454	4.18037	2.58084	0.000552893	up	AT2G42610	Protein of unknown function (DUF640)
GH_D07G1681	0.140111	0.043474	0.568221	0.556382	2.58014	0.0307829	up	AT1G34060	Pyridoxal phosphate (PLP)-dependent transferases superfamily protein
GH_A05G1842	0.101439	0.15053	0.516927	1.03339	2.57564	0.0291255	up	AT1G20160	Subtilisin-like serine endopeptidase family protein
GH_D09G0835	0.880328	0.637579	3.61244	5.35432	2.57231	0.00384306	up	AT1G61790	Oligosaccharyltransferase complex/magnesium transporter family protein
GH_A07G0548	0.586548	0.582458	3.61805	3.00138	2.56602	4.67553e-07	up	AT5G50760	SAUR-like auxin-responsive protein family
GH_D07G0199	0.0467153	0.0787087	0.502993	0.227969	2.56551	0.0116404	up	-	-
GH_D08G1508	4.56053	1.72837	23.5453	11.8841	2.56542	0.0108359	up	AT2G46690	SAUR-like auxin-responsive protein family
GH_D07G0193	0.377269	0.309015	2.14311	1.69942	2.56469	0.0128428	up	AT5G20860	Plant invertase/pectin methylesterase inhibitor superfamily
GH_D11G0236	1.02069	0.798014	6.8373	3.33458	2.56429	0.000813532	up	-	-
GH_D02G2598	1.07867	1.06642	6.94741	5.41291	2.56023	0.0146642	up	AT2G35100	Exostosin family protein
GH_D01G0331	0.180044	0.284746	1.99675	0.722131	2.55905	0.0489915	up	AT1G56070	Ribosomal protein S5/Elongation factor G/III/V family protein
GH_A05G0270	118.661	69.7969	549.111	526.71	2.55862	0.0384258	up	AT2G19770	profilin 5
GH_A09G1594	0.288707	2.52697	11.5391	5.05382	2.55717	0.0332847	up	AT3G26300	cytochrome P450, family 71, subfamily B, polypeptide 34
GH_A05G2329	0.193917	0.151755	1.85428	0.239607	2.55558	0.0137837	up	AT4G08230	glycine-rich protein
GH_D07G1976	0.25512	0.372693	1.34539	2.09156	2.55451	0.0387926	up	AT3G30530	basic leucine-zipper 42
GH_A09G1616	1.1904	0.924607	2.27566	9.86594	2.55345	0.000268081	up	AT5G03530	RAB GTPase homolog C2A
GH_D07G1394	0.825054	0.407725	6.22467	0.650151	2.5525	0.0141931	up	AT2G47240	AMP-dependent synthetase and ligase family protein
GH_D03G0543	0.573328	1.03975	5.88931	3.62149	2.5511	0.000538263	up	-	-
GH_A04G1711	0.11676	0.155141	0.854349	0.77505	2.54296	0.0194739	up	AT1G15000	serine carboxypeptidase-like 50
GH_A01G1435	0.142025	0.0785647	0.633903	0.604168	2.5425	0.00216055	up	AT2G37010	non-intrinsic ABC protein 12
GH_D04G0193	0.212421	0.217002	1.87804	0.575248	2.54148	8.59978e-06	up	AT3G54290	FUNCTIONS IN: molecular_function unknown; INVOLVED IN: N-terminal protein myristoylation; LOCATED IN: chloroplast; EXPRESSED IN: 23 plant structures; EXPRESSED DURING: 13 growth stages; CONTAINS InterPro DOMAIN/s: Haemerythrin/HHE cation-binding motif (InterPro:IPR012312); Has 59 Blast hits to 59 proteins in 14 species: Archae - 0; Bacteria - 2; Metazoa - 0; Fungi - 0; Plants - 56; Viruses - 0; O…
GH_A09G1483	0.194717	0.310504	1.40378	1.58816	2.53856	2.94123e-06	up	AT3G11690	unknown protein; FUNCTIONS IN: molecular_function unknown; INVOLVED IN: biological_process unknown; LOCATED IN: chloroplast; EXPRESSED IN: 24 plant structures; EXPRESSED DURING: 15 growth stages; BEST Arabidopsis thaliana protein match is: unknown protein (TAIR:AT5G06380.1); Has 84 Blast hits to 84 proteins in 12 species: Archae - 0; Bacteria - 0; Metazoa - 0; Fungi - 0; Plants - 84; Viruses - 0;…
GH_A07G1945	0.129198	1.1347	3.03389	4.32755	2.53711	0.00469316	up	-	-
GH_A06G1890	0.137883	0.0646563	0.538903	0.557663	2.53329	0.000427894	up	AT5G05690	Cytochrome P450 superfamily protein
GH_A07G1150	2.49467	3.70831	17.0566	17.7927	2.53229	5.03259e-14	up	AT2G28200	C2H2-type zinc finger family protein
GH_D11G0610	1.16347	2.31154	9.3411	10.2308	2.52434	0.00383649	up	AT3G51520	diacylglycerol acyltransferase family
GH_A01G0871	0.328142	0.22248	2.10013	0.841697	2.52396	0.00250774	up	AT4G14540	nuclear factor Y, subunit B3
GH_A03G0539	0.315895	0.0640857	1.00999	1.02998	2.52357	0.00294145	up	AT1G74310	heat shock protein 101
GH_A11G0787	8.30328	6.71746	41.4974	40.4934	2.52268	0.000429946	up	AT3G60390	homeobox-leucine zipper protein 3
GH_D02G2405	0.128803	0.190542	1.66418	0.180906	2.51988	0.00214537	up	AT2G16485	nucleic acid binding;zinc ion binding;DNA binding
GH_A12G1994	4.36031	4.3633	17.614	31.358	2.5196	1.53857e-05	up	AT5G07800	Flavin-binding monooxygenase family protein
GH_D12G0955	5.4739	3.99501	29.5051	20.7617	2.51657	0.0128335	up	AT4G37530	Peroxidase superfamily protein
GH_A05G1011	0.853507	0.692427	5.14525	3.55668	2.51524	0.000454965	up	-	-
GH_D03G1790	4.74457	5.54607	24.1009	32.6604	2.50962	0.000139643	up	AT1G12420	ACT domain repeat 8
GH_D05G1110	1.35681	1.57092	7.80372	8.67189	2.50934	0.0193175	up	AT4G21160	Calcium-dependent ARF-type GTPase activating protein family
GH_D05G0057	182.497	210.825	1082.75	1151.95	2.50679	4.91414e-08	up	AT4G25830	Uncharacterised protein family (UPF0497)
GH_A11G2005	0.28252	0.287889	1.99237	1.1557	2.5031	0.00275993	up	AT2G15680	Calcium-binding EF-hand family protein
GH_A12G2021	0.376664	0.113794	1.47282	1.24405	2.49583	0.0471921	up	AT5G61040	unknown protein; BEST Arabidopsis thaliana protein match is: unknown protein (TAIR:AT5G08010.1); Has 1807 Blast hits to 1807 proteins in 277 species: Archae - 0; Bacteria - 0; Metazoa - 736; Fungi - 347; Plants - 385; Viruses - 0; Other Eukaryotes - 339 (source: NCBI BLink).
GH_D10G1901	2.4104	4.75816	3.62626	33.1942	2.48791	0.00293684	up	AT4G02380	senescence-associated gene 21
GH_A07G1316	0.653013	0.868055	5.52124	2.95624	2.48619	0.0412841	up	AT2G03120	signal peptide peptidase
GH_A05G0973	3.98963	5.98145	30.1417	23.679	2.486	3.03236e-05	up	AT5G02500	heat shock cognate protein 70-1
GH_A03G1624	0.118079	0.064851	0.76568	0.243772	2.48393	0.00735514	up	AT4G31580	serine/arginine-rich 22
GH_A09G2018	0.124025	0.239546	1.32809	0.862376	2.47955	0.00579464	up	AT5G54165	unknown protein; FUNCTIONS IN: molecular_function unknown; INVOLVED IN: biological_process unknown; LOCATED IN: cellular_component unknown; Has 30201 Blast hits to 17322 proteins in 780 species: Archae - 12; Bacteria - 1396; Metazoa - 17338; Fungi - 3422; Plants - 5037; Viruses - 0; Other Eukaryotes - 2996 (source: NCBI BLink).
GH_A12G1353	7.4351	6.81504	42.6849	35.0087	2.4791	2.86503e-08	up	AT3G62020	germin-like protein 10
GH_D01G2018	1.82191	0.605379	7.89715	4.0058	2.47786	0.0492739	up	AT2G02850	plantacyanin
GH_A03G2388	0.38116	0.664367	3.06456	2.38118	2.47769	0.0041305	up	AT1G49470	Family of unknown function (DUF716)
GH_A06G0289	4.16046	4.77092	20.7555	28.258	2.47445	2.80227e-09	up	AT1G09960	sucrose transporter 4
GH_D05G0545	1.00994	0.530798	3.73048	4.36002	2.47138	4.85286e-07	up	AT5G57910	unknown protein; BEST Arabidopsis thaliana protein match is: unknown protein (TAIR:AT4G30630.1); Has 30201 Blast hits to 17322 proteins in 780 species: Archae - 12; Bacteria - 1396; Metazoa - 17338; Fungi - 3422; Plants - 5037; Viruses - 0; Other Eukaryotes - 2996 (source: NCBI BLink).
GH_A06G1420	0.78646	1.05058	4.48499	5.50103	2.46917	1.82369e-09	up	AT4G18910	NOD26-like intrinsic protein 1;2
GH_A07G1760	0.230823	0.427059	2.08458	1.7109	2.46827	0.00214281	up	AT2G43060	ILI1 binding bHLH 1
GH_D02G0343	1.57962	1.08892	7.82133	6.54459	2.4643	8.31783e-06	up	AT5G19140	Aluminium induced protein with YGL and LRDR motifs
GH_A06G0443	1.59197	0.754522	6.31832	6.26325	2.46196	0.00246316	up	AT1G36940	unknown protein; Has 21 Blast hits to 21 proteins in 8 species: Archae - 0; Bacteria - 0; Metazoa - 0; Fungi - 0; Plants - 21; Viruses - 0; Other Eukaryotes - 0 (source: NCBI BLink).
GH_D09G2213	27.3506	19.1304	107.435	140.455	2.46094	2.35022e-19	up	AT3G59480	pfkB-like carbohydrate kinase family protein
GH_A06G0235	0.415	0.412878	1.17511	3.28282	2.45915	0.0436337	up	AT1G27730	salt tolerance zinc finger
GH_A12G2063	2.90325	1.60003	10.389	12.8831	2.45663	0.0487563	up	AT1G67750	Pectate lyase family protein
GH_A03G1313	21.195	17.4486	108.375	93.6049	2.45498	6.06368e-20	up	AT1G14720	xyloglucan endotransglucosylase/hydrolase 28
GH_A01G0289	0.202121	0.136083	1.09749	0.775103	2.45414	0.0233985	up	AT3G06778	Chaperone DnaJ-domain superfamily protein
GH_A07G2631	1.85744	1.75201	8.54905	9.8771	2.45145	0.0222806	up	AT3G26744	basic helix-loop-helix (bHLH) DNA-binding superfamily protein
GH_A09G2676	2.9879	2.63896	9.74006	19.9305	2.44988	6.54311e-16	up	AT5G63380	AMP-dependent synthetase and ligase family protein
GH_A05G2802	11.1224	13.5864	64.1875	71.5545	2.44721	0.0228964	up	AT2G40610	expansin A8
GH_D09G2223	1.26423	0.727571	6.28812	4.15507	2.44536	0.0384677	up	AT2G30700	unknown protein; BEST Arabidopsis thaliana protein match is: unknown protein (TAIR:AT1G61900.1); Has 68 Blast hits to 67 proteins in 13 species: Archae - 0; Bacteria - 2; Metazoa - 0; Fungi - 0; Plants - 66; Viruses - 0; Other Eukaryotes - 0 (source: NCBI BLink).
GH_D01G0200	3.20124	5.87258	21.019	26.8299	2.44395	4.07355e-07	up	AT1G06290	acyl-CoA oxidase 3
GH_A10G2163	0.26852	0.152674	1.07617	1.05736	2.44277	0.000157225	up	AT3G61220	NAD(P)-binding Rossmann-fold superfamily protein
GH_A09G0318	3.06051	2.46305	16.8454	12.4084	2.43782	3.1267e-22	up	AT5G62865	unknown protein; BEST Arabidopsis thaliana protein match is: unknown protein (TAIR:AT3G48020.1).
GH_A12G1913	18.8312	21.3383	128.892	80.9976	2.43706	0.00739144	up	-	-
GH_A06G0429	2.20862	6.71091	28.2634	20.0482	2.43662	0.0247361	up	-	-
GH_A01G2051	2.59215	0.0936147	7.66169	4.70613	2.43533	0.0236571	up	AT1G21770	Acyl-CoA N-acyltransferases (NAT) superfamily protein
GH_D07G0504	0.703826	1.80438	6.15836	6.94977	2.43513	0.000322527	up	AT5G07580	Integrase-type DNA-binding superfamily protein
GH_D05G0735	0.194277	0.240549	1.028	1.21697	2.43219	0.000178361	up	AT1G02850	beta glucosidase 11
GH_D08G2113	0.426872	0.231019	1.5651	1.87718	2.4312	0.000134724	up	AT2G45970	cytochrome P450, family 86, subfamily A, polypeptide 8
GH_D09G0416	4.53931	4.9784	21.4865	26.4841	2.42866	3.13726e-05	up	AT3G01860	unknown protein; FUNCTIONS IN: molecular_function unknown; INVOLVED IN: response to cadmium ion; LOCATED IN: chloroplast; EXPRESSED IN: 24 plant structures; EXPRESSED DURING: 13 growth stages; BEST Arabidopsis thaliana protein match is: unknown protein (TAIR:AT3G27210.1); Has 66 Blast hits to 66 proteins in 13 species: Archae - 0; Bacteria - 0; Metazoa - 5; Fungi - 0; Plants - 61; Viruses - 0; Ot…
GH_A03G0948	2.53454	2.08971	12.4447	11.4289	2.4281	2.07857e-17	up	AT4G21740	unknown protein; BEST Arabidopsis thaliana protein match is: unknown protein (TAIR:AT1G30515.1); Has 20 Blast hits to 20 proteins in 4 species: Archae - 0; Bacteria - 0; Metazoa - 0; Fungi - 0; Plants - 20; Viruses - 0; Other Eukaryotes - 0 (source: NCBI BLink).
GH_D11G0850	0.118899	0.391558	1.64206	1.03403	2.42388	0.00828122	up	-	-
GH_A11G1520	2.07201	2.71686	20.9252	5.17274	2.422	0.0250447	up	AT3G07560	peroxin 13
GH_D03G0690	0.234897	0.106074	1.17595	0.604551	2.4198	0.00121081	up	AT1G17950	myb domain protein 52
GH_A01G1608	0.331683	1.50787	4.62626	5.02531	2.4198	0.000154501	up	AT1G67920	unknown protein; BEST Arabidopsis thaliana protein match is: unknown protein (TAIR:AT1G24600.1); Has 22 Blast hits to 22 proteins in 5 species: Archae - 0; Bacteria - 0; Metazoa - 0; Fungi - 0; Plants - 22; Viruses - 0; Other Eukaryotes - 0 (source: NCBI BLink).
GH_A09G1914	0.260382	0.176489	0.255727	1.96082	2.41866	0.0156716	up	AT1G17980	poly(A) polymerase 1
GH_D13G0403	2.93875	3.24465	15.4098	17.5385	2.41849	3.97129e-10	up	AT1G49780	plant U-box 26
GH_D07G1685	63.5907	76.9599	323.867	414.155	2.4148	0.00208039	up	-	-
GH_A06G1903	0.0607207	0.046679	0.059511	0.590367	2.41325	0.0200683	up	-	-
GH_A11G0529	4.0263	3.79655	20.6732	18.7896	2.40958	1.48849e-08	up	AT5G65660	hydroxyproline-rich glycoprotein family protein
GH_A12G2217	0.15691	0.106667	0.716398	0.660376	2.40893	0.00614892	up	AT1G31770	ATP-binding cassette 14
GH_A09G2006	1.05281	1.07511	6.78562	4.14126	2.40689	0.00428717	up	AT4G10810	unknown protein; FUNCTIONS IN: molecular_function unknown; INVOLVED IN: biological_process unknown; LOCATED IN: chloroplast; EXPRESSED IN: 23 plant structures; EXPRESSED DURING: 15 growth stages; BEST Arabidopsis thaliana protein match is: unknown protein (TAIR:AT4G24026.1); Has 1807 Blast hits to 1807 proteins in 277 species: Archae - 0; Bacteria - 0; Metazoa - 736; Fungi - 347; Plants - 385; Vi…
GH_D02G1846	0.293432	0.233474	1.63924	1.23148	2.40411	0.0148074	up	AT3G25905	CLAVATA3/ESR-RELATED 27
GH_A05G2672	0.429411	0.55657	1.85999	3.29393	2.40161	0.000159536	up	AT1G28390	Protein kinase superfamily protein
GH_A10G2080	0.174381	0.200241	1.36334	0.576097	2.40089	0.0285213	up	AT1G74320	Protein kinase superfamily protein
GH_A11G0267	1.0928	0.518698	6.48673	1.62757	2.40056	0.0276068	up	AT5G47120	BAX inhibitor 1
GH_D09G1105	28.4876	36.7611	166.584	164.472	2.39669	0.000117187	up	AT3G11600	unknown protein; FUNCTIONS IN: molecular_function unknown; INVOLVED IN: response to karrikin; EXPRESSED IN: 21 plant structures; EXPRESSED DURING: 12 growth stages; BEST Arabidopsis thaliana protein match is: unknown protein (TAIR:AT5G06270.1); Has 171 Blast hits to 171 proteins in 15 species: Archae - 0; Bacteria - 0; Metazoa - 0; Fungi - 0; Plants - 171; Viruses - 0; Other Eukaryotes - 0 (sourc…
GH_A08G1192	0.258285	0.327009	1.13175	1.8857	2.39606	0.00438907	up	AT1G57680	FUNCTIONS IN: molecular_function unknown; INVOLVED IN: biological_process unknown; LOCATED IN: endomembrane system; EXPRESSED IN: 24 plant structures; EXPRESSED DURING: 15 growth stages; CONTAINS InterPro DOMAIN/s: Uncharacterised conserved protein UCP031277 (InterPro:IPR016971); Has 35333 Blast hits to 34131 proteins in 2444 species: Archae - 798; Bacteria - 22429; Metazoa - 974; Fungi - 991; Pl…
GH_D05G0178	26.165	15.836	148.789	69.7443	2.39548	8.29983e-05	up	AT1G15400	unknown protein; FUNCTIONS IN: molecular_function unknown; INVOLVED IN: biological_process unknown; LOCATED IN: plasma membrane; EXPRESSED IN: 23 plant structures; EXPRESSED DURING: 13 growth stages; BEST Arabidopsis thaliana protein match is: unknown protein (TAIR:AT1G80180.1); Has 82 Blast hits to 82 proteins in 16 species: Archae - 0; Bacteria - 4; Metazoa - 0; Fungi - 0; Plants - 75; Viruses …
GH_A08G2221	0.0540427	0.141446	0.504377	0.454432	2.39531	0.025054	up	AT2G34930	disease resistance family protein / LRR family protein
GH_A02G0488	1.87054	2.09828	10.8698	9.51511	2.39527	0.000131147	up	AT5G18650	CHY-type/CTCHY-type/RING-type Zinc finger protein
GH_D12G1645	0.288133	0.206369	0.872459	1.62312	2.39155	0.000338625	up	AT1G12940	nitrate transporter2.5
GH_D05G2168	0.141059	0.457679	1.90498	1.18249	2.39026	0.0276939	up	AT1G10070	branched-chain amino acid transaminase 2
GH_A07G1393	0.312715	0.308415	1.08928	2.18151	2.38903	0.000502609	up	AT4G02090	unknown protein; FUNCTIONS IN: molecular_function unknown; INVOLVED IN: N-terminal protein myristoylation; LOCATED IN: cellular_component unknown; EXPRESSED IN: root; Has 132 Blast hits to 132 proteins in 12 species: Archae - 0; Bacteria - 0; Metazoa - 0; Fungi - 0; Plants - 132; Viruses - 0; Other Eukaryotes - 0 (source: NCBI BLink).
GH_A02G1878	0.191825	0.122981	0.588495	1.06367	2.38871	0.0398229	up	AT2G23755	unknown protein; FUNCTIONS IN: molecular_function unknown; INVOLVED IN: biological_process unknown; LOCATED IN: endomembrane system; Has 35333 Blast hits to 34131 proteins in 2444 species: Archae - 798; Bacteria - 22429; Metazoa - 974; Fungi - 991; Plants - 531; Viruses - 0; Other Eukaryotes - 9610 (source: NCBI BLink).
GH_A08G1680	0.647088	1.5763	4.94555	6.6209	2.38468	6.25429e-12	up	AT1G01550	Protein of unknown function (DUF793)
GH_D09G2028	4.05012	3.7595	17.1164	21.9327	2.38064	5.96634e-05	up	AT4G23010	UDP-galactose transporter 2
GH_A07G2167	0.304366	0.224646	1.07914	1.59103	2.38041	3.56473e-06	up	AT2G04850	Auxin-responsive family protein
GH_D12G2926	0.520483	0.0998367	1.66706	1.19907	2.37951	0.0276022	up	AT4G07950	DNA-directed RNA polymerase, subunit M, archaeal
GH_D05G2583	0.053261	0.130283	0.611709	0.362521	2.37487	0.0212344	up	AT1G76070	unknown protein; FUNCTIONS IN: molecular_function unknown; INVOLVED IN: biological_process unknown; LOCATED IN: plasma membrane; EXPRESSED IN: 8 plant structures; EXPRESSED DURING: LP.04 four leaves visible, 4 anthesis, petal differentiation and expansion stage; BEST Arabidopsis thaliana protein match is: unknown protein (TAIR:AT1G20310.1); Has 66 Blast hits to 66 proteins in 15 species: Archae -…
GH_D09G0743	0.208575	0.195524	0.656944	1.25946	2.37018	0.0164325	up	AT5G18910	Protein kinase superfamily protein
GH_D08G2175	0.49334	0.593041	2.44375	3.02337	2.36883	5.88923e-05	up	AT3G48520	cytochrome P450, family 94, subfamily B, polypeptide 3
GH_D07G0787	0.840015	0.808721	6.57799	1.50262	2.36857	5.09726e-05	up	AT5G16030	unknown protein; BEST Arabidopsis thaliana protein match is: unknown protein (TAIR:AT3G02500.1); Has 30201 Blast hits to 17322 proteins in 780 species: Archae - 12; Bacteria - 1396; Metazoa - 17338; Fungi - 3422; Plants - 5037; Viruses - 0; Other Eukaryotes - 2996 (source: NCBI BLink).
GH_D07G1516	0.0907983	0.158682	0.669896	0.578017	2.3667	0.000253361	up	AT2G46310	cytokinin response factor 5
GH_D12G0186	1.04508	0.432656	4.75328	2.30951	2.36622	2.57678e-05	up	AT1G49960	Xanthine/uracil permease family protein
GH_D05G1268	0.496757	0.417502	2.93935	1.87882	2.36256	0.0286683	up	AT1G52565	unknown protein; FUNCTIONS IN: molecular_function unknown; INVOLVED IN: biological_process unknown; LOCATED IN: endomembrane system; BEST Arabidopsis thaliana protein match is: unknown protein (TAIR:AT3G15760.1); Has 35333 Blast hits to 34131 proteins in 2444 species: Archae - 798; Bacteria - 22429; Metazoa - 974; Fungi - 991; Plants - 531; Viruses - 0; Other Eukaryotes - 9610 (source: NCBI BLink…
GH_D06G1818	19.116	20.7683	123.646	71.6929	2.36247	0.0160922	up	-	-
GH_D06G0636	0.119273	0.176629	1.33273	0.184227	2.36103	0.0105969	up	AT3G13227	serine-rich protein-related
GH_D07G0225	19.8465	23.4068	116.852	104.627	2.35472	1.11057e-05	up	AT5G12020	17.6 kDa class II heat shock protein
GH_A05G2335	1.51101	1.4287	5.75342	8.4569	2.3538	0.000967159	up	AT1G77660	Histone H3 K4-specific methyltransferase SET7/9 family protein
GH_D03G1957	0.724783	0.491291	2.19155	3.60843	2.35235	0.0044129	up	AT4G19110	Protein kinase superfamily protein
GH_D05G1848	40.5745	37.8366	231.095	143.509	2.3484	3.64605e-08	up	AT1G20440	cold-regulated 47
GH_D12G1699	2.73066	2.22606	15.4347	9.69277	2.34473	0.00914891	up	AT1G70780	unknown protein; FUNCTIONS IN: molecular_function unknown; INVOLVED IN: biological_process unknown; LOCATED IN: mitochondrion; EXPRESSED IN: sperm cell, male gametophyte, pollen tube; EXPRESSED DURING: L mature pollen stage, M germinated pollen stage; BEST Arabidopsis thaliana protein match is: unknown protein (TAIR:AT1G23150.1); Has 143 Blast hits to 143 proteins in 17 species: Archae - 0; Bacte…
GH_D02G0935	1.62609	1.61718	8.15532	7.52299	2.34455	0.00250617	up	AT2G43290	Calcium-binding EF-hand family protein
GH_A11G0567	0.653209	0.691544	3.57795	3.14097	2.34323	1.17259e-05	up	AT1G16850	unknown protein; FUNCTIONS IN: molecular_function unknown; INVOLVED IN: response to salt stress; LOCATED IN: endomembrane system; EXPRESSED IN: leaf apex, leaf whorl, male gametophyte, flower, leaf; EXPRESSED DURING: LP.06 six leaves visible, LP.04 four leaves visible, LP.10 ten leaves visible, petal differentiation and expansion stage, LP.08 eight leaves visible; BEST Arabidopsis thaliana protei…
GH_A04G0092	0.955305	1.08293	1.94697	7.98849	2.33771	0.0494772	up	AT5G59240	Ribosomal protein S8e family protein
GH_A07G0096	34.9391	37.3205	174.337	189.611	2.33464	2.13324e-09	up	-	-
GH_D08G1908	0.904194	1.49064	5.10955	6.57743	2.33164	0.000152998	up	AT4G17030	expansin-like B1
GH_D09G1565	0.176245	0.449672	1.38555	1.50944	2.33123	0.0213677	up	AT2G39210	Major facilitator superfamily protein
GH_D01G2257	10.6655	13.3146	51.5773	65.4087	2.32926	7.03991e-17	up	AT2G35880	TPX2 (targeting protein for Xklp2) protein family
GH_D09G1413	1.9929	4.44406	13.0772	17.3504	2.32505	1.99448e-06	up	AT1G15670	Galactose oxidase/kelch repeat superfamily protein
GH_A13G1473	0.203777	0.438951	1.22074	1.96471	2.3246	0.0256136	up	-	-
GH_A10G0122	0.150414	0.0326463	0.724045	0.223626	2.32416	0.0144807	up	AT1G11700	Protein of unknown function, DUF584
GH_A03G1491	2.41426	7.84804	25.5972	23.2137	2.32108	0.0158763	up	AT1G67620	Lojap-related protein
GH_A06G0876	1.40232	1.76297	7.95583	7.65071	2.31618	2.70686e-08	up	AT5G21940	unknown protein; BEST Arabidopsis thaliana protein match is: unknown protein (TAIR:AT3G43850.1); Has 30201 Blast hits to 17322 proteins in 780 species: Archae - 12; Bacteria - 1396; Metazoa - 17338; Fungi - 3422; Plants - 5037; Viruses - 0; Other Eukaryotes - 2996 (source: NCBI BLink).
GH_D08G0245	0.111641	0.177254	0.893212	0.591922	2.31597	0.000995889	up	AT5G57340	unknown protein; Has 30201 Blast hits to 17322 proteins in 780 species: Archae - 12; Bacteria - 1396; Metazoa - 17338; Fungi - 3422; Plants - 5037; Viruses - 0; Other Eukaryotes - 2996 (source: NCBI BLink).
GH_D12G0390	0.230891	0.230503	1.15916	1.07825	2.31449	0.0454938	up	AT2G17980	Sec1/munc18-like (SM) proteins superfamily
GH_D07G1989	0.527113	0.368086	2.95825	1.5205	2.3097	0.00455605	up	AT5G38900	Thioredoxin superfamily protein
GH_D09G0423	0.331709	0.256383	2.0702	0.800103	2.30441	0.000107413	up	AT2G47140	NAD(P)-binding Rossmann-fold superfamily protein
GH_A06G2093	0.138574	0.180313	0.63011	0.96323	2.30398	8.97393e-05	up	AT4G20840	FAD-binding Berberine family protein
GH_A07G1588	0.301568	0.334622	1.25763	1.85241	2.29984	0.0152446	up	AT4G00100	ribosomal protein S13A
GH_A10G0938	10.5154	9.41103	39.0521	55.1012	2.29835	2.13002e-05	up	AT2G23540	GDSL-like Lipase/Acylhydrolase superfamily protein
GH_A12G2430	0.247452	0.43886	1.61492	1.87104	2.29642	0.0491796	up	AT3G60890	protein binding
GH_A12G1220	16.3085	13.9649	78.5174	64.5102	2.2956	2.35257e-14	up	AT3G61260	Remorin family protein
GH_A05G2674	1.23954	1.80537	7.21187	7.43365	2.29468	3.7464e-06	up	AT4G24380	INVOLVED IN: 10-formyltetrahydrofolate biosynthetic process, folic acid and derivative biosynthetic process; EXPRESSED IN: 24 plant structures; EXPRESSED DURING: 15 growth stages; CONTAINS InterPro DOMAIN/s: Serine hydrolase (InterPro:IPR005645); BEST Arabidopsis thaliana protein match is: alpha/beta-Hydrolases superfamily protein (TAIR:AT5G65400.1); Has 30201 Blast hits to 17322 proteins in 780 …
GH_A11G0233	0.929698	0.982241	5.09434	3.99484	2.29334	0.00111083	up	-	-
GH_D03G1440	0.320866	0.0238777	0.86355	0.658576	2.29125	0.0102336	up	AT5G02420	unknown protein; Has 90 Blast hits to 90 proteins in 10 species: Archae - 0; Bacteria - 0; Metazoa - 0; Fungi - 0; Plants - 90; Viruses - 0; Other Eukaryotes - 0 (source: NCBI BLink).
GH_A02G0788	3.33397	1.86324	12.9759	11.4106	2.28693	0.00483073	up	AT1G44130	Eukaryotic aspartyl protease family protein
GH_A05G1224	0.258018	0.389975	1.80545	1.26415	2.28594	0.0459744	up	AT5G11090	serine-rich protein-related
GH_A13G0094	6.54267	4.90716	26.6878	27.1708	2.27902	4.58354e-10	up	AT5G04830	Nuclear transport factor 2 (NTF2) family protein
GH_D13G2201	6.01938	7.8122	34.272	29.9124	2.27683	0.00150076	up	-	-
GH_D05G2721	0.21649	0.117636	0.710165	0.933898	2.27431	0.00625601	up	AT4G08330	unknown protein; FUNCTIONS IN: molecular_function unknown; INVOLVED IN: biological_process unknown; LOCATED IN: plasma membrane; EXPRESSED IN: 24 plant structures; EXPRESSED DURING: 14 growth stages; BEST Arabidopsis thaliana protein match is: unknown protein (TAIR:AT2G17705.1); Has 98 Blast hits to 98 proteins in 13 species: Archae - 0; Bacteria - 0; Metazoa - 0; Fungi - 0; Plants - 98; Viruses …
GH_A04G0863	0.203402	0.136725	0.989022	0.644842	2.27085	3.56709e-05	up	AT3G02700	NC domain-containing protein-related
GH_D02G1288	5.97108	8.121	37.905	30.3563	2.26336	5.24538e-36	up	AT1G17100	SOUL heme-binding family protein
GH_D06G0634	0.464288	0.175081	1.62523	1.32611	2.25566	0.0481088	up	AT5G53250	arabinogalactan protein 22
GH_A12G1749	1.59116	2.24472	9.00026	8.8308	2.25531	0.000156199	up	-	-
GH_A02G1666	4.86483	2.64164	17.0754	17.0699	2.25424	1.07753e-10	up	AT3G02970	EXORDIUM like 6
GH_A10G2202	0.52491	0.578097	3.76528	1.57102	2.25372	0.0131037	up	AT3G55620	Translation initiation factor IF6
GH_A02G0840	0.13442	0.200427	0.802037	0.654694	2.25283	0.000592939	up	AT1G02070	unknown protein; BEST Arabidopsis thaliana protein match is: unknown protein (TAIR:AT3G60520.1); Has 98 Blast hits to 98 proteins in 13 species: Archae - 0; Bacteria - 0; Metazoa - 0; Fungi - 0; Plants - 98; Viruses - 0; Other Eukaryotes - 0 (source: NCBI BLink).
GH_A04G1541	0.0306433	0.265632	0.931503	0.542737	2.24995	0.00846744	up	-	-
GH_A05G1364	0.36582	0.371419	2.03165	1.23397	2.2469	0.0148252	up	AT3G13730	cytochrome P450, family 90, subfamily D, polypeptide 1
GH_D10G2260	0.251751	0.180525	0.669047	1.30378	2.24425	0.0179058	up	AT3G10640	SNF7 family protein
GH_D03G0238	0.997237	1.16202	4.13307	5.79641	2.2398	1.12185e-12	up	AT5G67020	unknown protein; BEST Arabidopsis thaliana protein match is: unknown protein (TAIR:AT3G50340.1); Has 1807 Blast hits to 1807 proteins in 277 species: Archae - 0; Bacteria - 0; Metazoa - 736; Fungi - 347; Plants - 385; Viruses - 0; Other Eukaryotes - 339 (source: NCBI BLink).
GH_A10G2421	17.3406	18.3285	86.5797	80.0346	2.2362	5.38617e-12	up	AT3G55420	unknown protein; Has 21 Blast hits to 21 proteins in 8 species: Archae - 0; Bacteria - 0; Metazoa - 0; Fungi - 0; Plants - 21; Viruses - 0; Other Eukaryotes - 0 (source: NCBI BLink).
GH_D13G0770	1.62885	0.451025	1.2027	7.72315	2.23371	0.0292684	up	AT2G02970	GDA1/CD39 nucleoside phosphatase family protein
GH_A11G0871	0.390269	0.435615	2.341	1.73408	2.23354	0.0096147	up	AT4G25433	peptidoglycan-binding LysM domain-containing protein
GH_D12G1276	0.198443	0.0321803	0.566	0.46324	2.23186	0.0470662	up	AT4G01200	Calcium-dependent lipid-binding (CaLB domain) family protein
GH_D12G2616	0.776969	0.4127	1.85006	3.36119	2.22503	0.0134805	up	AT1G26665	Mediator complex, subunit Med10
GH_A09G0881	0.352451	0.340193	1.56107	1.66024	2.22291	7.38503e-05	up	AT1G61790	Oligosaccharyltransferase complex/magnesium transporter family protein
GH_A01G2186	1.23521	1.61148	4.77693	7.28035	2.22159	0.0100594	up	AT2G35940	BEL1-like homeodomain 1
GH_D07G0151	0.73037	0.406513	2.34267	2.63811	2.22112	0.00137855	up	AT1G04360	RING/U-box superfamily protein
GH_D12G2841	2.37528	2.89099	13.5695	10.6005	2.21679	0.000314864	up	AT4G25433	peptidoglycan-binding LysM domain-containing protein
GH_D03G1947	0.151319	0.167796	1.25568	0.273179	2.21514	0.0232087	up	AT1G31940	unknown protein; LOCATED IN: plasma membrane; EXPRESSED IN: 22 plant structures; EXPRESSED DURING: 13 growth stages; BEST Arabidopsis thaliana protein match is: unknown protein (TAIR:AT2G35585.1); Has 67 Blast hits to 67 proteins in 17 species: Archae - 0; Bacteria - 0; Metazoa - 0; Fungi - 0; Plants - 67; Viruses - 0; Other Eukaryotes - 0 (source: NCBI BLink).
GH_A12G1354	0.792726	0.584407	2.77967	3.14962	2.21425	1.0285e-10	up	AT2G46930	Pectinacetylesterase family protein
GH_A01G0646	2.936	3.25861	15.276	13.5401	2.21163	2.32777e-07	up	AT3G15518	unknown protein; FUNCTIONS IN: molecular_function unknown; INVOLVED IN: biological_process unknown; LOCATED IN: cellular_component unknown; Has 30201 Blast hits to 17322 proteins in 780 species: Archae - 12; Bacteria - 1396; Metazoa - 17338; Fungi - 3422; Plants - 5037; Viruses - 0; Other Eukaryotes - 2996 (source: NCBI BLink).
GH_D07G0899	4.16289	1.1666	12.7404	10.0686	2.21096	0.0291255	up	AT5G50890	alpha/beta-Hydrolases superfamily protein
GH_A11G1728	1.35773	1.74209	6.76454	6.76462	2.21049	0.000202498	up	AT5G16200	50S ribosomal protein-related
GH_D07G1177	1.2896	1.12956	5.7302	4.92664	2.20683	1.30307e-08	up	AT2G27580	A20/AN1-like zinc finger family protein
GH_D08G0393	5.04479	4.17902	23.2243	17.7482	2.20206	5.3778e-11	up	AT4G33565	RING/U-box superfamily protein
GH_D07G1096	0.265941	0.369229	1.32008	1.37138	2.20127	0.00199241	up	AT3G11340	UDP-Glycosyltransferase superfamily protein
GH_A11G1287	1.39492	2.09584	6.86684	8.73239	2.19996	0.0125269	up	AT5G28150	Plant protein of unknown function (DUF868)
GH_D11G2269	0.238335	0.194728	1.2129	0.793756	2.19754	0.0226907	up	AT4G14600	target SNARE coiled-coil domain protein
GH_D01G1717	41.9044	48.8194	199.333	208.763	2.19631	3.89693e-11	up	AT1G70830	MLP-like protein 28
GH_A07G0071	1.23716	1.65036	7.73552	5.23796	2.19582	1.88965e-06	up	AT2G25735	unknown protein; Has 31 Blast hits to 31 proteins in 9 species: Archae - 0; Bacteria - 0; Metazoa - 0; Fungi - 0; Plants - 31; Viruses - 0; Other Eukaryotes - 0 (source: NCBI BLink).
GH_D03G0293	9.16439	11.1581	29.829	61.2548	2.19578	0.000560814	up	AT5G67620	unknown protein; FUNCTIONS IN: molecular_function unknown; INVOLVED IN: N-terminal protein myristoylation; LOCATED IN: microtubule; BEST Arabidopsis thaliana protein match is: unknown protein (TAIR:AT5G62900.1); Has 1807 Blast hits to 1807 proteins in 277 species: Archae - 0; Bacteria - 0; Metazoa - 736; Fungi - 347; Plants - 385; Viruses - 0; Other Eukaryotes - 339 (source: NCBI BLink).
GH_A02G1060	2.62471	1.1913	12.921	3.4458	2.19354	0.0114814	up	AT4G10850	Nodulin MtN3 family protein
GH_D05G2764	0.782728	0.172498	2.48465	1.66945	2.19022	0.0234702	up	AT4G09960	K-box region and MADS-box transcription factor family protein
GH_D12G2276	1.63676	1.42678	5.67839	7.7705	2.18949	0.000265642	up	AT3G03050	cellulose synthase-like D3
GH_A05G1038	1.47677	1.90675	7.70251	7.24871	2.18899	0.000581028	up	AT2G28410	unknown protein; Has 18 Blast hits to 18 proteins in 5 species: Archae - 0; Bacteria - 0; Metazoa - 0; Fungi - 0; Plants - 18; Viruses - 0; Other Eukaryotes - 0 (source: NCBI BLink).
GH_A05G2930	1.5353	0.944846	4.6636	6.14907	2.18818	0.00812032	up	AT5G04490	vitamin E pathway gene 5
GH_A12G2372	0.810274	0.544354	2.87129	2.97911	2.18048	1.75312e-05	up	AT3G60580	C2H2-like zinc finger protein
GH_A03G0328	1.04405	1.2508	5.19205	4.90439	2.17793	1.86365e-11	up	AT1G31930	extra-large GTP-binding protein 3
GH_A07G2464	2.52437	4.29801	16.9564	14.2232	2.17722	7.85438e-06	up	AT3G28210	zinc finger (AN1-like) family protein
GH_D11G1503	0.14143	0.109337	0.990811	0.152416	2.17351	2.3608e-05	up	AT3G25220	FK506-binding protein 15 kD-1
GH_A12G2677	11.2162	11.7963	44.3158	57.0746	2.16276	9.2437e-14	up	AT4G10810	unknown protein; FUNCTIONS IN: molecular_function unknown; INVOLVED IN: biological_process unknown; LOCATED IN: chloroplast; EXPRESSED IN: 23 plant structures; EXPRESSED DURING: 15 growth stages; BEST Arabidopsis thaliana protein match is: unknown protein (TAIR:AT4G24026.1); Has 1807 Blast hits to 1807 proteins in 277 species: Archae - 0; Bacteria - 0; Metazoa - 736; Fungi - 347; Plants - 385; Vi…
GH_D03G0412	0.359078	0.390335	1.32494	1.98155	2.1607	1.144e-07	up	AT2G46550	unknown protein; FUNCTIONS IN: molecular_function unknown; INVOLVED IN: biological_process unknown; EXPRESSED IN: 23 plant structures; EXPRESSED DURING: 13 growth stages; BEST Arabidopsis thaliana protein match is: unknown protein (TAIR:AT1G01240.3).
GH_A06G1894	22.3729	14.3927	98.2609	55.1123	2.15902	1.20065e-13	up	AT4G00430	plasma membrane intrinsic protein 1;4
GH_A11G1998	1.53591	1.62427	6.94061	6.37194	2.15759	0.000409581	up	AT1G49620	Cyclin-dependent kinase inhibitor family protein
GH_A12G0552	6.32594	9.10325	31.7426	36.2804	2.15352	1.25556e-06	up	-	-
GH_A11G1480	0.515005	0.442509	1.8796	2.54399	2.15329	0.000853289	up	AT3G07350	Protein of unknown function (DUF506)
GH_A02G1165	2.12321	1.25225	7.6176	7.06126	2.15221	0.040108	up	AT4G23640	Potassium transporter family protein
GH_D12G0568	0.679323	1.98503	5.3589	6.68717	2.1521	0.0031591	up	-	-
GH_D06G1923	46.7105	30.4523	193.963	133.143	2.15138	9.89941e-07	up	AT4G00430	plasma membrane intrinsic protein 1;4
GH_D05G3211	9.34183	13.8986	47.4214	54.1185	2.14847	0.013333	up	AT2G01600	ENTH/ANTH/VHS superfamily protein
GH_D09G1473	2.04035	1.13842	6.04054	6.9462	2.14744	0.0474627	up	AT2G36026	Ovate family protein
GH_A09G1266	0.129215	0.178507	0.608249	0.710858	2.14595	0.0322433	up	AT5G46170	F-box family protein
GH_D05G1264	6.29313	10.9675	39.3478	36.9303	2.14549	4.71613e-09	up	AT1G80180	unknown protein; FUNCTIONS IN: molecular_function unknown; INVOLVED IN: biological_process unknown; LOCATED IN: plasma membrane; EXPRESSED IN: 21 plant structures; EXPRESSED DURING: 10 growth stages; BEST Arabidopsis thaliana protein match is: unknown protein (TAIR:AT1G15400.3); Has 30201 Blast hits to 17322 proteins in 780 species: Archae - 12; Bacteria - 1396; Metazoa - 17338; Fungi - 3422; Pla…
GH_D08G1722	1.8554	2.45413	14.5771	3.84401	2.14442	0.0279425	up	AT5G05170	Cellulose synthase family protein
GH_D08G2359	0.609436	0.417042	2.14718	2.27403	2.14419	1.49296e-05	up	AT5G49180	Plant invertase/pectin methylesterase inhibitor superfamily
GH_A05G2007	0.330559	0.861447	2.99264	1.98243	2.14391	0.0259449	up	AT3G63470	serine carboxypeptidase-like 40
GH_A07G1699	1.16402	1.31963	6.80446	4.22506	2.14361	2.09109e-09	up	AT1G04760	vesicle-associated membrane protein 726
GH_D10G0220	0.086018	0.108181	0.522086	0.359108	2.1424	0.00575892	up	AT2G31180	myb domain protein 14
GH_D01G2287	9.75746	10.4508	49.5846	39.8497	2.14055	1.1385e-10	up	AT3G11600	unknown protein; FUNCTIONS IN: molecular_function unknown; INVOLVED IN: response to karrikin; EXPRESSED IN: 21 plant structures; EXPRESSED DURING: 12 growth stages; BEST Arabidopsis thaliana protein match is: unknown protein (TAIR:AT5G06270.1); Has 171 Blast hits to 171 proteins in 15 species: Archae - 0; Bacteria - 0; Metazoa - 0; Fungi - 0; Plants - 171; Viruses - 0; Other Eukaryotes - 0 (sourc…
GH_A11G0770	0.162818	0.138284	0.132097	1.12568	2.14046	0.036363	up	AT2G44680	casein kinase II beta subunit 4
GH_D09G2321	132.451	92.9574	507.262	462.064	2.14025	0.00231077	up	AT3G22620	Bifunctional inhibitor/lipid-transfer protein/seed storage 2S albumin superfamily protein
GH_D12G1971	2.97346	3.96036	13.7998	15.6931	2.13869	1.48419e-13	up	AT5G61440	atypical CYS HIS rich thioredoxin 5
GH_A05G1753	0.298884	0.290351	1.19432	1.39073	2.13749	0.00357066	up	AT5G47540	Mo25 family protein
GH_A12G1587	283.754	291.774	1160.86	1326.57	2.13748	6.25888e-13	up	AT1G03870	FASCICLIN-like arabinoogalactan 9
GH_D04G0404	0.20683	0.141406	0.696313	0.801225	2.13313	0.000704685	up	AT4G18880	heat shock transcription factor A4A
GH_D01G1186	3.34894	6.83038	24.2733	20.2462	2.13253	8.00843e-05	up	AT1G19530	unknown protein; FUNCTIONS IN: molecular_function unknown; INVOLVED IN: N-terminal protein myristoylation, anaerobic respiration; LOCATED IN: cellular_component unknown; EXPRESSED IN: leaf apex, inflorescence meristem, hypocotyl, root, flower; EXPRESSED DURING: petal differentiation and expansion stage; Has 47 Blast hits to 47 proteins in 13 species: Archae - 0; Bacteria - 0; Metazoa - 0; Fungi -…
GH_D11G2360	22.5293	26.6396	132.623	80.4085	2.13149	0.0179214	up	-	-
GH_A11G3712	0.243965	0.354439	1.58487	1.08907	2.13025	0.00342844	up	AT5G13580	ABC-2 type transporter family protein
GH_A13G1437	0.500612	0.258298	1.42591	1.64517	2.12874	0.00127758	up	AT1G22680	unknown protein; FUNCTIONS IN: molecular_function unknown; INVOLVED IN: biological_process unknown; LOCATED IN: chloroplast; CONTAINS InterPro DOMAIN/s: Protein of unknown function DUF688 (InterPro:IPR007789); BEST Arabidopsis thaliana protein match is: unknown protein (TAIR:AT1G71970.1); Has 44 Blast hits to 44 proteins in 8 species: Archae - 0; Bacteria - 0; Metazoa - 0; Fungi - 0; Plants - 44;…
GH_D07G1893	1.01707	1.50693	7.21472	3.46487	2.12811	0.000145564	up	AT2G17500	Auxin efflux carrier family protein
GH_D04G1542	39.1251	30.6275	161.828	124.134	2.12619	0.0214798	up	AT5G13170	senescence-associated gene 29
GH_D05G1622	0.645011	0.799297	2.56632	3.57363	2.12564	0.0369301	up	AT1G28480	Thioredoxin superfamily protein
GH_A08G2085	125.595	158.481	554.9	656.259	2.11744	0.00649663	up	AT5G12250	beta-6 tubulin
GH_A12G0488	0.353804	0.350053	1.07094	1.89066	2.11634	0.00202627	up	AT1G30900	VACUOLAR SORTING RECEPTOR 6
GH_A12G1676	0.553971	0.307484	1.36635	2.23833	2.11589	6.64461e-09	up	AT1G67510	Leucine-rich repeat protein kinase family protein
GH_D13G2495	0.453113	0.325679	1.66527	1.43564	2.11191	0.00284527	up	-	-
GH_D07G1130	1.94731	2.50762	9.21015	9.49776	2.11183	0.000287136	up	AT2G28200	C2H2-type zinc finger family protein
GH_A06G0605	1.82965	2.61791	6.32568	11.7421	2.10943	0.0114688	up	AT2G26670	Plant haem oxygenase (decyclizing) family protein
GH_A11G0121	1.7157	1.73655	7.03086	7.67457	2.10941	0.000225827	up	AT2G46170	Reticulon family protein
GH_A02G0879	7.99429	8.32099	39.539	30.6234	2.10746	4.17341e-09	up	AT4G10810	unknown protein; FUNCTIONS IN: molecular_function unknown; INVOLVED IN: biological_process unknown; LOCATED IN: chloroplast; EXPRESSED IN: 23 plant structures; EXPRESSED DURING: 15 growth stages; BEST Arabidopsis thaliana protein match is: unknown protein (TAIR:AT4G24026.1); Has 1807 Blast hits to 1807 proteins in 277 species: Archae - 0; Bacteria - 0; Metazoa - 736; Fungi - 347; Plants - 385; Vi…
GH_A13G0291	5.16033	4.6929	21.9792	17.9427	2.10738	1.06357e-14	up	AT1G14720	xyloglucan endotransglucosylase/hydrolase 28
GH_D11G3029	24.5225	18.5018	103.734	75.1893	2.10711	1.16261e-06	up	AT3G16640	translationally controlled tumor protein
GH_D02G0338	3.63622	3.18788	13.542	15.3602	2.10656	0.00369112	up	AT3G23580	ribonucleotide reductase 2A
GH_A06G1875	0.32385	0.326935	2.27448	0.4017	2.10627	0.0280169	up	AT2G40140	zinc finger (CCCH-type) family protein
GH_A06G0746	5.67813	4.7383	19.5629	24.2974	2.10331	3.47163e-20	up	AT4G26270	phosphofructokinase 3
GH_A01G0176	0.0615583	0.184115	0.846689	0.205491	2.09798	0.0204872	up	AT4G03510	RING membrane-anchor 1
GH_D05G2450	4.1811	2.61483	14.6726	12.0086	2.09318	0.00359969	up	AT1G76880	Duplicated homeodomain-like superfamily protein
GH_A03G0936	0.846329	1.96059	8.13671	3.8388	2.08915	0.00716204	up	AT3G51030	thioredoxin H-type 1
GH_D02G2163	0.117169	0.321928	0.270711	1.61915	2.08577	0.00482994	up	AT5G65290	LMBR1-like membrane protein
GH_A07G1523	0.354569	0.198203	1.28396	1.02105	2.08514	0.00801732	up	AT2G46225	ABI-1-like 1
GH_A01G0987	1.34813	1.1603	4.66991	5.70101	2.08403	0.0114242	up	AT1G21010	unknown protein; FUNCTIONS IN: molecular_function unknown; INVOLVED IN: N-terminal protein myristoylation; LOCATED IN: cellular_component unknown; EXPRESSED IN: 24 plant structures; EXPRESSED DURING: 14 growth stages; BEST Arabidopsis thaliana protein match is: unknown protein (TAIR:AT1G76600.1); Has 206 Blast hits to 206 proteins in 13 species: Archae - 0; Bacteria - 0; Metazoa - 0; Fungi - 0; P…
GH_D02G2559	0.270272	0.328269	1.11124	1.29591	2.083	0.0388388	up	AT1G49470	Family of unknown function (DUF716)
GH_A01G2196	9.97525	21.7946	65.0672	67.0467	2.08254	1.05654e-11	up	AT3G11660	NDR1/HIN1-like 1
GH_A03G1815	0.59655	0.565389	3.96065	0.718462	2.08147	0.0445447	up	AT4G35160	O-methyltransferase family protein
GH_A08G0306	1.29379	1.39145	8.14238	2.97867	2.07122	0.0122858	up	AT2G44300	Bifunctional inhibitor/lipid-transfer protein/seed storage 2S albumin superfamily protein
GH_D05G0372	1.13839	0.748957	3.38739	4.31638	2.07047	7.47605e-05	up	AT3G53690	RING/U-box superfamily protein
GH_D07G1973	1.96059	3.5016	9.92672	12.9359	2.06951	0.00294269	up	AT2G24762	glutamine dumper 4
GH_D08G1608	1.67101	0.689491	4.98027	4.3169	2.06895	0.0370392	up	AT1G01490	Heavy metal transport/detoxification superfamily protein
GH_A05G3820	0.216998	0.143404	0.640404	0.788781	2.06676	0.00215082	up	AT3G28345	ABC transporter family protein
GH_A05G3430	1.08436	3.1975	7.15546	10.2266	2.06553	1.39372e-05	up	AT3G03280	unknown protein; FUNCTIONS IN: molecular_function unknown; INVOLVED IN: N-terminal protein myristoylation; LOCATED IN: cellular_component unknown; BEST Arabidopsis thaliana protein match is: unknown protein (TAIR:AT5G17350.1); Has 137 Blast hits to 137 proteins in 11 species: Archae - 0; Bacteria - 0; Metazoa - 0; Fungi - 0; Plants - 137; Viruses - 0; Other Eukaryotes - 0 (source: NCBI BLink).
GH_A05G3199	5.55527	6.42367	24.9809	23.7642	2.0622	0.00338927	up	AT1G27290	unknown protein; FUNCTIONS IN: molecular_function unknown; INVOLVED IN: biological_process unknown; EXPRESSED IN: 25 plant structures; EXPRESSED DURING: 15 growth stages; Has 44 Blast hits to 44 proteins in 12 species: Archae - 0; Bacteria - 0; Metazoa - 0; Fungi - 0; Plants - 44; Viruses - 0; Other Eukaryotes - 0 (source: NCBI BLink).
GH_D07G1189	3.92869	4.01996	19.2147	13.7033	2.06107	4.86993e-08	up	AT5G22390	Protein of unknown function (DUF3049)
GH_D12G0679	2.66052	0.9621	8.02497	6.44456	2.0595	0.00604162	up	AT4G36800	RUB1 conjugating enzyme 1
GH_D05G0070	0.470339	0.382086	1.52336	1.93289	2.05922	4.14231e-07	up	AT3G07040	NB-ARC domain-containing disease resistance protein
GH_A12G1698	3.88487	4.14377	19.408	12.9376	2.05905	6.49314e-08	up	AT1G23040	hydroxyproline-rich glycoprotein family protein
GH_A09G1668	3.92094	7.46477	22.6852	23.3627	2.05524	4.33638e-18	up	AT5G03230	Protein of unknown function, DUF584
GH_D11G1880	0.282334	0.637479	1.17428	2.66026	2.0511	0.0262803	up	-	-
GH_A09G1639	1.92044	2.46767	10.0084	7.9175	2.04897	0.00177202	up	AT5G03380	Heavy metal transport/detoxification superfamily protein
GH_A13G2170	0.874615	1.68758	4.88965	5.5183	2.04877	1.77616e-08	up	AT1G72820	Mitochondrial substrate carrier family protein
GH_D09G1568	0.248416	0.315658	1.34987	0.996399	2.04667	1.28736e-05	up	AT2G36840	ACT-like superfamily protein
GH_D04G1877	0.267985	0.257247	1.90649	0.309428	2.04509	0.0168348	up	AT3G07030	Alba DNA/RNA-binding protein
GH_A10G0029	5.38285	5.15935	17.6703	24.4185	2.04504	0.0237433	up	AT1G71070	Core-2/I-branching beta-1,6-N-acetylglucosaminyltransferase family protein
GH_A12G0384	0.498033	0.170646	1.24143	1.27785	2.04386	0.0209497	up	AT2G21180	unknown protein; BEST Arabidopsis thaliana protein match is: unknown protein (TAIR:AT5G19875.1); Has 124 Blast hits to 124 proteins in 12 species: Archae - 0; Bacteria - 0; Metazoa - 0; Fungi - 0; Plants - 124; Viruses - 0; Other Eukaryotes - 0 (source: NCBI BLink).
GH_A11G0386	0.313878	0.657763	1.64735	2.13729	2.04262	1.48783e-05	up	AT5G63380	AMP-dependent synthetase and ligase family protein
GH_A13G2219	11.4706	14.3476	58.8312	43.4558	2.04217	0.0055586	up	-	-
GH_D10G2772	0.609095	0.784245	2.88253	2.75377	2.04199	9.50786e-07	up	AT2G38780	unknown protein; FUNCTIONS IN: molecular_function unknown; INVOLVED IN: biological_process unknown; LOCATED IN: chloroplast; EXPRESSED IN: 21 plant structures; EXPRESSED DURING: 13 growth stages; Has 58 Blast hits to 58 proteins in 23 species: Archae - 0; Bacteria - 4; Metazoa - 1; Fungi - 0; Plants - 44; Viruses - 0; Other Eukaryotes - 9 (source: NCBI BLink).
GH_A04G0862	4.59548	4.11133	15.7204	19.9587	2.03728	0.000735222	up	AT2G36660	poly(A) binding protein 7
GH_A03G1641	1.02586	0.655936	3.2434	3.14505	2.03664	0.0256932	up	AT1G70210	CYCLIN D1;1
GH_D10G0153	1.27343	0.843606	4.17594	4.22018	2.0365	0.0417358	up	AT1G11570	NTF2-like
GH_A07G2542	0.374065	0.601525	1.74571	2.01645	2.03382	4.89203e-05	up	AT5G14420	RING domain ligase2
GH_D08G0538	8.55689	9.62781	39.9111	32.9846	2.03324	1.55244e-09	up	AT5G55160	small ubiquitin-like modifier 2
GH_D02G2583	3.44195	1.98954	11.355	10.1912	2.03203	1.14377e-08	up	AT1G09630	RAB GTPase 11C
GH_A10G0182	1.4433	1.62397	6.78726	5.25985	2.03178	6.45192e-07	up	AT4G27270	Quinone reductase family protein
GH_A13G0327	0.526364	0.194093	1.12072	1.81471	2.0294	0.0379221	up	AT4G39200	Ribosomal protein S25 family protein
GH_D13G2230	1.56036	0.827626	4.30869	4.79601	2.02805	0.0276744	up	AT1G35190	2-oxoglutarate (2OG) and Fe(II)-dependent oxygenase superfamily protein
GH_A01G1042	2.12326	2.93717	13.4378	7.23286	2.02447	7.19975e-05	up	AT5G42290	transcription activator-related
GH_D11G3330	0.146222	0.132493	0.491563	0.594793	2.02383	9.80175e-05	up	AT1G56070	Ribosomal protein S5/Elongation factor G/III/V family protein
GH_A03G0252	1.01476	1.10608	4.25353	4.41284	2.02333	0.00231923	up	-	-
GH_A11G3412	1.33276	1.30798	1.11055	8.92569	2.02012	0.014282	up	AT1G54460	TPX2 (targeting protein for Xklp2) protein family
GH_D05G1475	0.278683	0.226163	1.08979	0.895638	2.01448	5.41542e-07	up	AT3G05320	O-fucosyltransferase family protein
GH_A07G1840	2.05526	1.80051	7.87876	6.91475	2.01351	4.44231e-09	up	AT2G04780	FASCICLIN-like arabinoogalactan 7
GH_A10G0090	0.4897	0.635909	1.9681	2.26782	2.0125	0.000211389	up	AT1G62400	Protein kinase superfamily protein
GH_A05G4184	0.764985	0.217474	3.01527	0.642482	2.01207	0.00628424	up	AT3G54290	FUNCTIONS IN: molecular_function unknown; INVOLVED IN: N-terminal protein myristoylation; LOCATED IN: chloroplast; EXPRESSED IN: 23 plant structures; EXPRESSED DURING: 13 growth stages; CONTAINS InterPro DOMAIN/s: Haemerythrin/HHE cation-binding motif (InterPro:IPR012312); Has 59 Blast hits to 59 proteins in 14 species: Archae - 0; Bacteria - 2; Metazoa - 0; Fungi - 0; Plants - 56; Viruses - 0; O…
GH_D11G3697	0.213216	0.0711493	0.625783	0.422283	2.01132	0.0166195	up	-	-
GH_D11G2339	8.94166	9.74109	32.333	40.2183	2.00594	1.7652e-05	up	AT5G65110	acyl-CoA oxidase 2
GH_A11G1282	0.774306	0.493245	3.08241	1.53105	2.00589	0.0312754	up	AT3G63190	ribosome recycling factor, chloroplast precursor
GH_A09G2287	0.31575	0.214276	1.73153	0.321087	1.99894	0.0175802	up	AT2G30700	unknown protein; BEST Arabidopsis thaliana protein match is: unknown protein (TAIR:AT1G61900.1); Has 68 Blast hits to 67 proteins in 13 species: Archae - 0; Bacteria - 2; Metazoa - 0; Fungi - 0; Plants - 66; Viruses - 0; Other Eukaryotes - 0 (source: NCBI BLink).
GH_A09G0002	29.6933	41.4641	114.783	161.455	1.99751	9.46202e-12	up	AT5G13930	Chalcone and stilbene synthase family protein
GH_D07G0392	0.513756	0.403813	1.70117	1.88892	1.997	0.00628424	up	AT5G10750	Protein of unknown function (DUF1336)
GH_A06G1393	0.333676	0.219491	1.19608	0.913022	1.99249	0.00503063	up	AT5G45920	SGNH hydrolase-type esterase superfamily protein
GH_D09G2134	2.90273	3.7077	11.2174	14.6152	1.99153	6.94817e-14	up	AT5G16370	acyl activating enzyme 5
GH_A05G3532	0.37398	0.353049	1.36841	1.36475	1.98981	6.32653e-07	up	AT3G01980	NAD(P)-binding Rossmann-fold superfamily protein
GH_D01G0886	0.894085	1.1464	6.06204	1.75145	1.98919	0.00268344	up	AT4G14540	nuclear factor Y, subunit B3
GH_A07G2532	0.752436	1.66633	3.5196	5.5489	1.98867	0.000135489	up	AT5G39090	HXXXD-type acyl-transferase family protein
GH_D09G1668	20.5163	16.1564	81.1959	59.7648	1.98468	6.71688e-10	up	AT2G29050	RHOMBOid-like 1
GH_D10G1130	3.86762	1.36007	12.261	7.08769	1.98453	0.0470167	up	AT4G39490	cytochrome P450, family 96, subfamily A, polypeptide 10
GH_D04G1646	0.523599	1.03075	2.95682	3.04032	1.9843	3.1752e-07	up	AT5G23210	serine carboxypeptidase-like 34
GH_D06G0224	0.291862	0.357378	1.49858	0.856641	1.98414	0.0322088	up	AT3G01400	ARM repeat superfamily protein
GH_A03G1824	1.18702	1.25021	6.95277	2.70046	1.98304	0.03061	up	AT4G28190	Developmental regulator, ULTRAPETALA
GH_A11G2812	1.74594	1.75511	5.57786	7.95439	1.98076	4.93717e-15	up	AT1G08800	Protein of unknown function, DUF593
GH_D09G1693	0.420067	0.242997	1.09331	1.44733	1.98072	0.0265205	up	AT2G37500	arginine biosynthesis protein ArgJ family
GH_D03G1173	11.8265	6.63547	43.8654	26.6224	1.97545	0.00495369	up	AT5G50260	Cysteine proteinases superfamily protein
GH_D03G0683	1.46208	1.8565	6.32814	6.60829	1.97444	0.00469573	up	AT1G21460	Nodulin MtN3 family protein
GH_D08G1199	0.26907	0.626773	1.49262	1.93604	1.97402	0.00362622	up	AT2G46690	SAUR-like auxin-responsive protein family
GH_A13G0893	0.214141	0.220049	0.770097	0.892272	1.9728	0.0174461	up	AT1G26560	beta glucosidase 40
GH_D07G0273	0.506206	0.447442	1.70763	1.81158	1.97266	0.019632	up	AT2G21430	Papain family cysteine protease
GH_A09G0958	0.184732	0.111289	0.387753	0.747401	1.97093	0.0323929	up	AT5G46190	RNA-binding KH domain-containing protein
GH_D05G0126	0.154597	0.0952113	0.596336	0.428978	1.97014	0.0494967	up	AT2G47910	chlororespiratory reduction 6
GH_A12G2205	0.54747	0.552344	2.24741	1.84954	1.96849	0.04338	up	AT1G31490	HXXXD-type acyl-transferase family protein
GH_D11G1642	0.49005	0.59263	2.58746	1.45229	1.96821	0.0391193	up	-	-
GH_A06G1786	1.64821	1.3572	7.51774	3.77574	1.96813	0.0173781	up	-	-
GH_A09G2383	37.9841	49.772	167.419	179.321	1.96339	0.0169297	up	AT3G22620	Bifunctional inhibitor/lipid-transfer protein/seed storage 2S albumin superfamily protein
GH_A05G3675	0.54459	0.450611	1.89427	1.84732	1.96297	7.34373e-06	up	AT3G21420	2-oxoglutarate (2OG) and Fe(II)-dependent oxygenase superfamily protein
GH_D12G2202	7.90877	16.6888	58.8053	35.7363	1.96172	0.00446152	up	AT4G25200	mitochondrion-localized small heat shock protein 23.6
GH_D08G2875	0.176639	0.063387	0.5063	0.355315	1.95833	0.0339407	up	AT3G57870	sumo conjugation enzyme 1
GH_D02G0918	68.0267	63.927	266.12	237.319	1.95749	0.000126146	up	AT3G16150	N-terminal nucleophile aminohydrolases (Ntn hydrolases) superfamily protein
GH_D12G2370	1.33876	1.57799	6.25077	4.55472	1.95538	0.00563759	up	AT3G60380	FUNCTIONS IN: molecular_function unknown; INVOLVED IN: biological_process unknown; LOCATED IN: cellular_component unknown; EXPRESSED IN: 24 plant structures; EXPRESSED DURING: 13 growth stages; BEST Arabidopsis thaliana protein match is: hydroxyproline-rich glycoprotein family protein (TAIR:AT4G16790.1); Has 6102 Blast hits to 3981 proteins in 424 species: Archae - 6; Bacteria - 372; Metazoa - 26…
GH_D09G1628	1.01555	1.12353	4.41046	3.86256	1.95347	0.000107329	up	AT2G37100	protamine P1 family protein
GH_A04G1249	10.7018	7.91703	24.7506	44.2154	1.95278	7.68477e-07	up	AT4G03550	glucan synthase-like 5
GH_D12G2664	2.07469	1.91952	8.46074	7.01012	1.95172	0.0124521	up	AT5G24600	Protein of unknown function, DUF599
GH_D03G1021	2.39033	2.8514	5.22225	14.043	1.95058	2.84246e-09	up	AT5G62580	ARM repeat superfamily protein
GH_D05G1852	16.3652	13.3248	54.0408	56.5503	1.94972	0.000405468	up	AT1G76160	SKU5 similar 5
GH_D09G1949	0.537643	0.492876	1.83096	2.20211	1.94843	0.0154142	up	AT5G53480	ARM repeat superfamily protein
GH_A05G3783	2.09388	1.85513	11.3946	2.7678	1.94825	0.00511358	up	AT1G23740	Oxidoreductase, zinc-binding dehydrogenase family protein
GH_A05G1204	1.33936	0.663404	3.37314	3.83992	1.94601	2.97081e-09	up	AT5G25110	CBL-interacting protein kinase 25
GH_A10G0942	1.09523	1.06217	3.8673	4.17762	1.94514	3.38621e-11	up	AT3G50810	Uncharacterised protein family (UPF0497)
GH_A09G2311	0.232774	0.162039	1.23508	0.252706	1.94504	0.0419244	up	AT2G43810	Small nuclear ribonucleoprotein family protein
GH_A07G2272	12.5851	15.3774	46.7897	55.5761	1.94438	0.0141857	up	AT3G25030	RING/U-box superfamily protein
GH_D02G2243	0.254321	0.247192	0.637634	1.25431	1.93925	6.61994e-07	up	AT2G14820	Phototropic-responsive NPH3 family protein
GH_D04G1003	3.00261	3.0872	9.29522	13.475	1.93778	3.20437e-13	up	AT2G35940	BEL1-like homeodomain 1
GH_D06G0350	0.698563	0.467388	2.36678	1.74439	1.93744	1.09295e-05	up	AT4G08980	F-BOX WITH WD-40 2
GH_D13G0164	5.04534	3.99176	14.5948	18.9341	1.93499	1.42307e-08	up	AT3G55950	CRINKLY4 related 3
GH_A13G1615	0.557889	0.3102	1.23665	2.01138	1.9338	0.00924783	up	AT3G21610	Acid phosphatase/vanadium-dependent haloperoxidase-related protein
GH_D12G2001	0.195618	0.0666357	0.435603	0.530308	1.92944	0.020255	up	-	-
GH_A12G1300	1.53526	2.00059	7.51327	5.5776	1.92558	6.29969e-05	up	AT2G46600	Calcium-binding EF-hand family protein
GH_A07G0322	0.427321	0.279114	1.00133	1.4659	1.92147	0.0367333	up	AT2G24020	Uncharacterised BCR, YbaB family COG0718
GH_D04G0463	13.2957	13.1046	42.1566	56.0962	1.9154	8.82628e-08	up	AT5G39380	Plant calmodulin-binding protein-related
GH_D11G1128	1.90438	2.02473	5.46976	8.48348	1.91395	0.000340745	up	AT1G09540	myb domain protein 61
GH_D01G1671	0.139677	0.748677	1.44654	1.72546	1.91369	0.00421061	up	AT1G67920	unknown protein; BEST Arabidopsis thaliana protein match is: unknown protein (TAIR:AT1G24600.1); Has 22 Blast hits to 22 proteins in 5 species: Archae - 0; Bacteria - 0; Metazoa - 0; Fungi - 0; Plants - 22; Viruses - 0; Other Eukaryotes - 0 (source: NCBI BLink).
GH_D08G2203	0.999084	1.30468	6.85651	1.88895	1.91297	0.00640206	up	AT2G20300	Protein kinase superfamily protein
GH_D10G1019	1.81321	2.11276	7.28257	6.94964	1.91089	1.79826e-10	up	AT3G50810	Uncharacterised protein family (UPF0497)
GH_D02G2154	0.603011	0.727278	2.22865	2.75011	1.90878	4.48922e-07	up	AT1G02170	metacaspase 1
GH_A06G1889	0.596147	1.09194	3.33099	3.1156	1.90875	0.0239164	up	AT2G40095	Alpha/beta hydrolase related protein
GH_A07G1373	0.739886	0.623461	1.58959	3.37593	1.90602	0.000504892	up	AT4G02270	root hair specific 13
GH_D05G0274	357.439	341.924	1233.2	1354.22	1.90477	0.024808	up	AT2G19770	profilin 5
GH_D09G0317	0.334868	0.234026	1.11881	1.0637	1.90436	0.000708242	up	AT5G14700	NAD(P)-binding Rossmann-fold superfamily protein
GH_D03G1310	0.228295	0.226941	0.610036	0.982836	1.90327	0.00153248	up	-	-
GH_A13G0157	2.69107	1.79239	6.53726	9.42515	1.90208	4.78471e-09	up	AT3G55950	CRINKLY4 related 3
GH_A09G2245	5.635	7.52756	24.5012	23.0765	1.90182	0.00333001	up	AT5G48570	FKBP-type peptidyl-prolyl cis-trans isomerase family protein
GH_A12G1327	15.1174	19.2707	63.9261	64.3147	1.90054	5.4303e-07	up	-	-
GH_A01G1337	6.92912	8.21516	26.5475	28.089	1.8978	0.000115726	up	-	-
GH_D04G2033	11.8067	14.2704	53.279	43.4079	1.89684	6.08659e-05	up	AT5G43260	chaperone protein dnaJ-related
GH_D07G1520	4.73954	7.1301	16.8839	26.2791	1.89647	7.54598e-06	up	AT1G01470	Late embryogenesis abundant protein
GH_A03G1249	0.107794	0.158691	0.790987	0.193122	1.89242	0.0134602	up	AT2G03800	D-aminoacyl-tRNA deacylases
GH_D11G0409	0.131893	0.255882	0.233069	1.18179	1.8921	0.000421074	up	AT4G24910	Protein of unknown function (DUF579)
GH_A10G0319	2.55979	2.59115	8.43228	10.1155	1.89209	1.64367e-15	up	AT2G33990	IQ-domain 9
GH_D04G0425	0.252247	0.189523	1.32694	0.277501	1.89191	0.0135937	up	AT2G42670	Protein of unknown function (DUF1637)
GH_D13G2605	0.101938	0.190609	0.476493	0.51766	1.89009	0.0184446	up	AT5G58320	Kinase interacting (KIP1-like) family protein
GH_D01G0033	1.07191	0.407565	3.2236	2.12256	1.88993	0.0470662	up	AT2G16600	rotamase CYP 3
GH_A08G2805	2.0515	2.00514	8.01764	6.42061	1.88936	3.03307e-05	up	AT5G20885	RING/U-box superfamily protein
GH_D12G1710	0.191029	0.099557	0.356493	0.693509	1.88858	0.0202081	up	AT1G14830	DYNAMIN-like 1C
GH_A05G2015	7.29173	5.77161	22.0298	24.3712	1.88842	0.00727359	up	AT2G26560	phospholipase A 2A
GH_A12G0681	1.1297	1.29399	4.91049	3.65756	1.88787	0.00570131	up	AT3G50800	unknown protein; FUNCTIONS IN: molecular_function unknown; INVOLVED IN: N-terminal protein myristoylation; LOCATED IN: cellular_component unknown; BEST Arabidopsis thaliana protein match is: unknown protein (TAIR:AT5G66580.1); Has 249 Blast hits to 249 proteins in 14 species: Archae - 0; Bacteria - 0; Metazoa - 0; Fungi - 0; Plants - 249; Viruses - 0; Other Eukaryotes - 0 (source: NCBI BLink).
GH_A05G0052	743.442	768.522	2772.55	2738.14	1.88524	3.64654e-06	up	AT4G25830	Uncharacterised protein family (UPF0497)
GH_A08G0118	0.723935	1.06215	4.85606	2.06298	1.88474	0.019797	up	AT2G28500	LOB domain-containing protein 11
GH_D13G0187	0.29808	0.383814	1.122	1.28737	1.88433	0.00851347	up	AT5G05930	guanylyl cyclase 1
GH_D04G1434	0.879212	0.638297	2.80401	2.64261	1.88377	6.11566e-05	up	AT5G01520	RING/U-box superfamily protein
GH_D07G2412	4.7621	6.58871	22.8815	18.8501	1.88377	2.09345e-05	up	AT3G28210	zinc finger (AN1-like) family protein
GH_D12G0501	0.160495	0.48395	0.349235	1.96522	1.88321	0.0481088	up	AT1G30900	VACUOLAR SORTING RECEPTOR 6
GH_A05G0161	2.66491	1.88838	7.03668	8.94571	1.88233	0.00809256	up	AT1G15360	Integrase-type DNA-binding superfamily protein
GH_D13G0697	0.437699	0.604481	2.70735	1.09405	1.88185	4.24913e-05	up	AT1G13360	unknown protein; BEST Arabidopsis thaliana protein match is: unknown protein (TAIR:AT3G25870.1); Has 69 Blast hits to 69 proteins in 16 species: Archae - 0; Bacteria - 0; Metazoa - 6; Fungi - 0; Plants - 63; Viruses - 0; Other Eukaryotes - 0 (source: NCBI BLink).
GH_A03G1806	0.867654	0.276864	1.97894	1.90815	1.88086	0.0300921	up	AT2G20760	Clathrin light chain protein
GH_A05G3538	0.309965	0.71623	1.8788	1.78015	1.88064	0.0358213	up	-	-
GH_D13G2213	13.4443	19.3457	51.6105	63.8715	1.88018	8.15195e-06	up	AT2G19570	cytidine deaminase 1
GH_D08G1339	2.11058	2.59972	11.3151	5.65453	1.88006	0.0134534	up	-	-
GH_A01G2113	10.1956	10.3717	38.9506	35.7334	1.8786	0.000460036	up	AT2G41290	strictosidine synthase-like 2
GH_A01G1061	6.77841	7.10378	25.5019	25.4764	1.87573	4.27555e-12	up	AT4G35750	SEC14 cytosolic factor family protein / phosphoglyceride transfer family protein
GH_A06G2054	0.294472	0.240788	1.19364	0.628279	1.87555	0.0271277	up	AT2G40460	Major facilitator superfamily protein
GH_A02G1495	180.864	183.852	642.851	696.26	1.87182	0.0294408	up	AT4G25980	Peroxidase superfamily protein
GH_D10G1850	4.32089	3.15352	13.4938	13.4948	1.87114	0.00163757	up	AT4G15630	Uncharacterised protein family (UPF0497)
GH_A05G0545	0.188916	0.20194	0.473897	0.929948	1.86936	0.0154271	up	AT5G57910	unknown protein; BEST Arabidopsis thaliana protein match is: unknown protein (TAIR:AT4G30630.1); Has 30201 Blast hits to 17322 proteins in 780 species: Archae - 12; Bacteria - 1396; Metazoa - 17338; Fungi - 3422; Plants - 5037; Viruses - 0; Other Eukaryotes - 2996 (source: NCBI BLink).
GH_A03G0594	0.185151	0.1303	0.920298	0.201965	1.86808	0.0346069	up	AT2G29530	Tim10/DDP family zinc finger protein
GH_A05G1524	0.083078	0.179208	0.352912	0.59219	1.86765	0.0411295	up	AT4G18040	eukaryotic translation initiation factor 4E
GH_A01G0863	4.91954	3.89687	15.7369	15.0936	1.86737	3.53414e-12	up	AT1G55910	zinc transporter 11 precursor
GH_A03G1953	13.2339	6.13469	31.1585	34.8851	1.86544	0.0047251	up	AT5G64570	beta-D-xylosidase 4
GH_D01G1817	0.222312	0.156119	1.06041	0.310424	1.86471	0.0270517	up	AT1G12990	beta-1,4-N-acetylglucosaminyltransferase family protein
GH_D07G0785	0.624003	0.169077	1.83565	0.827602	1.86357	0.043125	up	AT3G02520	general regulatory factor 7
GH_D12G0254	9.03123	15.2641	47.2251	39.0111	1.86128	4.54066e-08	up	AT2G15890	maternal effect embryo arrest 14
GH_A13G2040	0.284371	0.499153	1.96018	0.810282	1.85698	0.0257762	up	AT3G62630	Protein of unknown function (DUF1645)
GH_A13G0314	2.93612	2.51025	8.41026	10.4138	1.85636	5.27999e-22	up	AT4G34610	BEL1-like homeodomain 6
GH_D09G1632	16.9559	16.089	57.5286	59.3901	1.85615	5.40387e-06	up	AT2G37090	Nucleotide-diphospho-sugar transferases superfamily protein
GH_D10G0031	1.51298	1.79581	4.43292	7.13753	1.85569	0.0349558	up	AT1G71070	Core-2/I-branching beta-1,6-N-acetylglucosaminyltransferase family protein
GH_A07G0841	4.626	4.37447	17.4439	13.9989	1.84763	2.76529e-10	up	AT3G51500	unknown protein; FUNCTIONS IN: molecular_function unknown; INVOLVED IN: biological_process unknown; LOCATED IN: chloroplast; EXPRESSED IN: 22 plant structures; EXPRESSED DURING: 13 growth stages; Has 23 Blast hits to 23 proteins in 10 species: Archae - 0; Bacteria - 0; Metazoa - 0; Fungi - 0; Plants - 23; Viruses - 0; Other Eukaryotes - 0 (source: NCBI BLink).
GH_A12G1722	46.8553	39.4237	138.419	159.86	1.84681	5.00678e-09	up	AT2G02010	glutamate decarboxylase 4
GH_A08G2527	1.85726	1.93346	5.42069	7.52038	1.84472	0.000116348	up	AT3G03050	cellulose synthase-like D3
GH_A05G3197	4.58054	4.67013	16.9027	15.1615	1.84302	3.55327e-16	up	AT5G13090	unknown protein; BEST Arabidopsis thaliana protein match is: unknown protein (TAIR:AT1G24270.1); Has 30201 Blast hits to 17322 proteins in 780 species: Archae - 12; Bacteria - 1396; Metazoa - 17338; Fungi - 3422; Plants - 5037; Viruses - 0; Other Eukaryotes - 2996 (source: NCBI BLink).
GH_A11G0065	0.293116	0.233182	0.841051	0.957518	1.84255	0.00125029	up	AT1G49000	unknown protein; FUNCTIONS IN: molecular_function unknown; INVOLVED IN: biological_process unknown; LOCATED IN: chloroplast; EXPRESSED IN: stem; BEST Arabidopsis thaliana protein match is: unknown protein (TAIR:AT3G18560.1); Has 105 Blast hits to 105 proteins in 13 species: Archae - 0; Bacteria - 0; Metazoa - 0; Fungi - 0; Plants - 105; Viruses - 0; Other Eukaryotes - 0 (source: NCBI BLink).
GH_D08G2085	646.265	617.843	1990.49	2445.13	1.84142	6.54584e-13	up	AT5G23860	tubulin beta 8
GH_D13G1367	1.08382	1.52939	3.61463	5.33661	1.84109	0.0246233	up	AT4G10250	HSP20-like chaperones superfamily protein
GH_A08G2338	0.677349	0.863502	2.9339	2.51596	1.8402	0.0111631	up	AT3G05760	C2H2 and C2HC zinc fingers superfamily protein
GH_A05G1174	2.73692	2.80706	8.90846	10.5764	1.83912	5.79593e-11	up	AT1G78990	HXXXD-type acyl-transferase family protein
GH_A01G1762	91.0912	108.592	186.678	507.505	1.83588	0.000541141	up	AT2G21140	proline-rich protein 2
GH_A11G0617	1.09392	1.32353	4.23145	4.2275	1.8347	0.0437428	up	AT2G25240	Serine protease inhibitor (SERPIN) family protein
GH_D07G1748	0.339136	0.869045	2.04679	2.15037	1.83409	0.00505804	up	AT3G07350	Protein of unknown function (DUF506)
GH_D10G2798	1.79053	2.64893	3.66935	12.103	1.83313	0.00331269	up	AT3G23920	beta-amylase 1
GH_A05G3656	4.79028	3.22348	11.9743	14.9776	1.83183	0.00634744	up	AT3G11340	UDP-Glycosyltransferase superfamily protein
GH_A13G1386	0.468811	0.3062	1.27641	1.38098	1.82992	0.0197025	up	AT4G32480	Protein of unknown function (DUF506)
GH_D05G1112	6.5562	7.96295	25.1078	26.6209	1.8299	2.40675e-05	up	AT2G31930	unknown protein; Has 35333 Blast hits to 34131 proteins in 2444 species: Archae - 798; Bacteria - 22429; Metazoa - 974; Fungi - 991; Plants - 531; Viruses - 0; Other Eukaryotes - 9610 (source: NCBI BLink).
GH_A09G0871	1.59929	1.24105	5.95662	3.28298	1.82937	0.0313155	up	AT1G62040	Ubiquitin-like superfamily protein
GH_A06G0427	1.56472	1.6331	6.31705	5.12054	1.82898	2.91039e-05	up	AT1G22050	membrane-anchored ubiquitin-fold protein 6 precursor
GH_A06G2248	4.02255	2.85245	12.5747	9.88314	1.82865	0.000574319	up	AT1G17080	Ribosomal protein L18ae family
GH_A10G0366	2.57989	2.13127	8.23506	8.2287	1.82546	2.66874e-08	up	AT1G29280	WRKY DNA-binding protein 65
GH_A10G0773	0.500778	0.952642	2.52044	2.52547	1.82219	0.00686486	up	AT3G15630	unknown protein; FUNCTIONS IN: molecular_function unknown; INVOLVED IN: biological_process unknown; LOCATED IN: chloroplast; EXPRESSED IN: 24 plant structures; EXPRESSED DURING: 15 growth stages; BEST Arabidopsis thaliana protein match is: unknown protein (TAIR:AT1G52720.1); Has 61 Blast hits to 61 proteins in 13 species: Archae - 0; Bacteria - 0; Metazoa - 0; Fungi - 0; Plants - 61; Viruses - 0;…
GH_D02G1079	5.89012	3.92254	17.5471	15.4885	1.81795	9.3475e-13	up	AT4G21740	unknown protein; BEST Arabidopsis thaliana protein match is: unknown protein (TAIR:AT1G30515.1); Has 20 Blast hits to 20 proteins in 4 species: Archae - 0; Bacteria - 0; Metazoa - 0; Fungi - 0; Plants - 20; Viruses - 0; Other Eukaryotes - 0 (source: NCBI BLink).
GH_D10G0133	3.93646	3.95884	14.7507	12.2185	1.81366	5.62315e-05	up	AT1G11700	Protein of unknown function, DUF584
GH_A04G0426	0.785879	0.697351	2.04804	2.87314	1.81257	0.0160951	up	-	-
GH_A13G2624	12.6233	13.9798	43.0222	48.3033	1.81245	4.49339e-05	up	AT1G16030	heat shock protein 70B
GH_D01G0779	19.0038	28.2654	81.6822	80.5829	1.80908	1.47661e-09	up	AT5G54940	Translation initiation factor SUI1 family protein
GH_A02G0817	0.313524	0.374019	0.760938	1.55804	1.80809	0.0429083	up	AT1G22030	CONTAINS InterPro DOMAIN/s: Protein BYPASS related (InterPro:IPR008511); BEST Arabidopsis thaliana protein match is: unknown protein (TAIR:AT1G77855.1); Has 99 Blast hits to 99 proteins in 17 species: Archae - 0; Bacteria - 0; Metazoa - 3; Fungi - 0; Plants - 96; Viruses - 0; Other Eukaryotes - 0 (source: NCBI BLink).
GH_D11G0568	1.34157	1.61968	4.65082	5.61368	1.80602	0.0384449	up	AT4G40080	ENTH/ANTH/VHS superfamily protein
GH_A11G0585	2.19984	1.84182	6.21761	7.50532	1.80339	0.000187141	up	AT3G51520	diacylglycerol acyltransferase family
GH_D02G2039	1.42092	1.67041	3.85445	6.73424	1.80292	0.000221173	up	AT5G04890	HSP20-like chaperones superfamily protein
GH_A08G0280	72.5219	64.1493	219.664	240.088	1.80166	3.00367e-33	up	AT1G11910	aspartic proteinase A1
GH_D01G0032	0.361278	0.389603	1.55022	0.927397	1.79875	0.000672749	up	AT3G19000	2-oxoglutarate (2OG) and Fe(II)-dependent oxygenase superfamily protein
GH_D07G0102	43.115	58.7487	186.622	168.352	1.79707	3.40477e-07	up	-	-
GH_D08G2813	4.64243	4.34513	13.3972	17.23	1.7899	1.17773e-08	up	-	-
GH_scaffold1629_objG0001	0.312759	0.429128	1.10231	1.38695	1.78978	0.00569142	up	AT2G26560	phospholipase A 2A
GH_A02G1310	0.305151	0.356997	1.06922	1.19611	1.78965	0.0378098	up	AT3G57550	guanylate kinase
GH_D02G2591	4.39276	2.86954	10.9816	12.5788	1.78788	0.00210974	up	AT2G34670	Protein of unknown function (DUF630 and DUF632)
GH_A05G1612	0.650457	0.794991	2.84863	2.03803	1.78689	0.000468325	up	AT2G02470	alfin-like 6
GH_D08G2207	12.1836	9.65012	34.9918	36.4364	1.78664	8.23742e-20	up	AT2G20230	Tetraspanin family protein
GH_D02G0635	1.19201	0.69896	3.35465	2.71201	1.784	0.0133915	up	AT5G23710	DNA binding;DNA-directed RNA polymerases
GH_A12G0953	9.07898	7.84901	24.171	31.5166	1.78299	5.44171e-09	up	AT1G43130	like COV 2
GH_A05G2319	0.746765	0.676523	2.42968	2.17301	1.78247	0.038744	up	AT1G24620	EF hand calcium-binding protein family
GH_A05G2209	3.5678	2.41278	10.9802	8.03634	1.78027	0.040285	up	AT5G65430	general regulatory factor 8
GH_D05G2706	0.162038	0.179144	0.693505	0.424638	1.7798	0.0284559	up	AT1G78140	S-adenosyl-L-methionine-dependent methyltransferases superfamily protein
GH_D06G2299	4.10195	4.43824	15.3363	13.4687	1.77408	0.0153516	up	AT1G29640	Protein of unknown function, DUF584
GH_A03G1739	3.28809	4.63847	15.4059	11.5177	1.77405	9.53203e-06	up	AT5G13190	CONTAINS InterPro DOMAIN/s: LPS-induced tumor necrosis factor alpha factor (InterPro:IPR006629); Has 30201 Blast hits to 17322 proteins in 780 species: Archae - 12; Bacteria - 1396; Metazoa - 17338; Fungi - 3422; Plants - 5037; Viruses - 0; Other Eukaryotes - 2996 (source: NCBI BLink).
GH_A08G0529	55.3632	52.1648	177.738	180.99	1.77191	3.46446e-11	up	AT5G55160	small ubiquitin-like modifier 2
GH_D08G2082	1.28215	1.49048	3.91608	5.17603	1.76997	5.89555e-05	up	AT1G63430	Leucine-rich repeat protein kinase family protein
GH_D11G2843	3.53129	2.76797	8.16245	12.5073	1.76965	7.49851e-08	up	AT1G08800	Protein of unknown function, DUF593
GH_D07G0331	2.10127	1.87025	7.38446	5.78306	1.75634	6.27185e-05	up	AT5G57910	unknown protein; BEST Arabidopsis thaliana protein match is: unknown protein (TAIR:AT4G30630.1); Has 30201 Blast hits to 17322 proteins in 780 species: Archae - 12; Bacteria - 1396; Metazoa - 17338; Fungi - 3422; Plants - 5037; Viruses - 0; Other Eukaryotes - 2996 (source: NCBI BLink).
GH_D03G0096	0.696039	1.3422	3.88981	2.77908	1.75534	0.0203963	up	AT2G17972	unknown protein; FUNCTIONS IN: molecular_function unknown; INVOLVED IN: biological_process unknown; LOCATED IN: chloroplast thylakoid membrane, chloroplast; EXPRESSED IN: 22 plant structures; EXPRESSED DURING: 14 growth stages; Has 34 Blast hits to 34 proteins in 17 species: Archae - 0; Bacteria - 0; Metazoa - 0; Fungi - 0; Plants - 34; Viruses - 0; Other Eukaryotes - 0 (source: NCBI BLink).
GH_A12G2946	0.28968	0.37792	0.85869	1.41837	1.75426	0.00906725	up	AT5G62810	peroxin 14
GH_A12G0495	7.3747	5.74359	20.9688	21.6625	1.75342	9.81025e-09	up	AT4G20170	Domain of unknown function (DUF23)
GH_A05G0690	3.44235	1.71845	8.07629	8.94468	1.75276	0.00270561	up	AT1G07250	UDP-glucosyl transferase 71C4
GH_A11G0931	32.5461	30.5622	86.5228	121.529	1.75243	2.52723e-05	up	AT4G00400	glycerol-3-phosphate acyltransferase 8
GH_D04G1262	2.18219	2.44366	12.1892	2.51771	1.75165	0.0329282	up	AT2G37170	plasma membrane intrinsic protein 2
GH_D12G2962	3.97772	3.31642	6.6142	16.5663	1.75072	0.00143858	up	AT3G48000	aldehyde dehydrogenase 2B4
GH_A01G0020	1.38112	0.733251	3.2948	3.30799	1.7487	0.00465085	up	AT2G16940	Splicing factor, CC1-like
GH_A06G1633	0.543208	0.672576	1.81786	2.36515	1.74837	0.000181117	up	AT4G19640	Ras-related small GTP-binding family protein
GH_D11G1202	1.48955	1.00517	3.17473	4.82367	1.74658	0.00087006	up	AT3G62660	galacturonosyltransferase-like 7
GH_A07G0167	16.1971	25.618	77.0905	62.7351	1.74539	4.9814e-05	up	AT1G74940	Protein of unknown function (DUF581)
GH_D13G0350	0.371904	0.917032	2.07382	2.14065	1.74415	0.0328821	up	AT1G60950	2Fe-2S ferredoxin-like superfamily protein
GH_D04G0244	0.467576	0.776602	2.68668	1.37999	1.74101	0.048	up	AT5G04190	phytochrome kinase substrate 4
GH_A05G1697	1.76705	1.43176	5.68587	4.64085	1.73983	0.0268785	up	AT4G21790	tobamovirus multiplication 1
GH_D11G0594	0.63895	0.829401	3.14875	1.67731	1.73751	0.00344458	up	AT5G64820	unknown protein; FUNCTIONS IN: molecular_function unknown; INVOLVED IN: biological_process unknown; LOCATED IN: endomembrane system; BEST Arabidopsis thaliana protein match is: unknown protein (TAIR:AT1G16850.1); Has 1807 Blast hits to 1807 proteins in 277 species: Archae - 0; Bacteria - 0; Metazoa - 736; Fungi - 347; Plants - 385; Viruses - 0; Other Eukaryotes - 339 (source: NCBI BLink).
GH_A11G1070	10.1084	12.1633	36.3856	38.0809	1.73555	0.000619527	up	AT4G01575	serine protease inhibitor, Kazal-type family protein
GH_D10G1995	0.290358	0.303283	1.04272	1.02112	1.73503	0.047015	up	AT5G49525	unknown protein; Has 23 Blast hits to 23 proteins in 7 species: Archae - 0; Bacteria - 0; Metazoa - 0; Fungi - 0; Plants - 23; Viruses - 0; Other Eukaryotes - 0 (source: NCBI BLink).
GH_A05G3383	5.92026	7.85386	24.1986	19.5699	1.7348	0.0497254	up	AT5G39950	thioredoxin 2
GH_A03G2429	9.43932	7.63468	25.8208	28.945	1.73397	1.01859e-12	up	AT2G34670	Protein of unknown function (DUF630 and DUF632)
GH_D09G1142	3.88217	8.8027	20.8782	20.5153	1.73068	0.024345	up	AT5G22060	DNAJ homologue 2
GH_A02G1172	53.3484	59.4971	198.551	168.995	1.72906	5.38556e-07	up	AT1G64065	Late embryogenesis abundant (LEA) hydroxyproline-rich glycoprotein family
GH_A08G1640	4.43379	4.96566	16.4286	14.5954	1.7258	3.73756e-06	up	AT3G60520	unknown protein; BEST Arabidopsis thaliana protein match is: unknown protein (TAIR:AT1G02070.1); Has 107 Blast hits to 107 proteins in 14 species: Archae - 0; Bacteria - 0; Metazoa - 0; Fungi - 0; Plants - 107; Viruses - 0; Other Eukaryotes - 0 (source: NCBI BLink).
GH_A13G2611	0.975645	1.11088	2.24659	4.33992	1.72438	0.0383115	up	AT1G10460	germin-like protein 7
GH_A03G2428	0.228028	0.0852947	0.440587	0.528658	1.72226	0.0160308	up	AT1G30450	cation-chloride co-transporter 1
GH_D05G0892	13.068	11.2514	39.8219	37.585	1.72218	0.0187503	up	AT2G29660	zinc finger (C2H2 type) family protein
GH_D07G0443	10.6554	11.0327	42.8289	27.5173	1.72139	0.000516452	up	AT5G11420	Protein of unknown function, DUF642
GH_A08G1237	0.374097	0.348996	1.39787	0.987272	1.72129	0.00395311	up	AT5G53110	RING/U-box superfamily protein
GH_A05G1117	17.0152	20.0194	64.249	57.962	1.72106	7.45457e-05	up	AT2G31930	unknown protein; Has 35333 Blast hits to 34131 proteins in 2444 species: Archae - 798; Bacteria - 22429; Metazoa - 974; Fungi - 991; Plants - 531; Viruses - 0; Other Eukaryotes - 9610 (source: NCBI BLink).
GH_D13G0496	0.574979	0.269698	1.25945	1.34272	1.71947	0.00264216	up	AT1G18265	Protein of unknown function, DUF593
GH_D06G1314	2.14402	2.11288	7.05352	6.49849	1.71443	1.73225e-05	up	AT1G80780	Polynucleotidyl transferase, ribonuclease H-like superfamily protein
GH_A09G1720	10.1353	11.0714	28.263	39.4065	1.71442	6.37523e-12	up	AT2G29050	RHOMBOid-like 1
GH_A03G2085	27.1575	28.0229	79.7073	94.655	1.71121	1.12664e-06	up	AT2G14880	SWIB/MDM2 domain superfamily protein
GH_A05G4332	0.827463	0.668147	1.08691	3.52572	1.71028	0.0223798	up	AT3G07950	rhomboid protein-related
GH_A09G1724	0.46548	1.13539	1.91701	3.15528	1.70994	0.0494815	up	AT2G28930	protein kinase 1B
GH_A09G0890	0.178695	0.112573	0.305097	0.629667	1.70886	0.0489632	up	AT1G11390	Protein kinase superfamily protein
GH_D05G1002	0.473866	0.438309	1.33294	1.52973	1.7061	0.0144547	up	AT1G07890	ascorbate peroxidase 1
GH_D10G0136	1.72691	1.7026	5.9713	5.03805	1.70562	0.000977616	up	AT1G61900	unknown protein; FUNCTIONS IN: molecular_function unknown; INVOLVED IN: biological_process unknown; LOCATED IN: anchored to plasma membrane, plasma membrane, anchored to membrane; EXPRESSED IN: 23 plant structures; EXPRESSED DURING: 13 growth stages; BEST Arabidopsis thaliana protein match is: unknown protein (TAIR:AT2G30700.1); Has 65 Blast hits to 65 proteins in 12 species: Archae - 0; Bacteria…
GH_A07G0194	12.2985	13.8104	41.0849	41.7991	1.70477	4.79845e-12	up	AT5G20650	copper transporter 5
GH_A12G1103	7.63913	6.52234	19.6047	24.3487	1.70312	7.2952e-18	up	AT4G00150	GRAS family transcription factor
GH_A02G1946	2.25014	1.61204	8.53472	3.53107	1.70182	0.000597298	up	AT1G75440	ubiquitin-conjugating enzyme 16
GH_A08G2289	14.6243	17.0268	47.5738	52.0075	1.70182	0.000767846	up	AT2G30080	ZIP metal ion transporter family
GH_D08G0703	2.55109	2.26813	8.26541	6.79496	1.69607	8.49475e-05	up	AT1G03070	Bax inhibitor-1 family protein
GH_D06G1121	0.840015	0.76394	2.99479	2.13871	1.69558	0.0170182	up	AT4G31990	aspartate aminotransferase 5
GH_D02G1251	0.903779	1.11109	3.6698	2.7024	1.69131	0.0478206	up	AT1G68590	Ribosomal protein PSRP-3/Ycf65
GH_A10G1868	0.188032	0.11616	0.347838	0.535133	1.68607	0.0439047	up	AT3G16920	chitinase-like protein 2
GH_D07G0254	11.8333	16.0919	40.696	46.833	1.6849	5.63353e-08	up	AT4G29190	Zinc finger C-x8-C-x5-C-x3-H type family protein
GH_D03G1054	6.36332	7.33296	22.1162	20.2288	1.67861	0.00646848	up	AT1G74520	HVA22 homologue A
GH_D01G0020	0.88018	0.988	2.79992	3.15185	1.67823	0.0462957	up	AT2G16940	Splicing factor, CC1-like
GH_D11G0402	3.69613	2.62026	8.87556	10.9126	1.67801	0.00141667	up	AT5G40780	lysine histidine transporter 1
GH_D03G1309	0.0616103	0.184037	0.19651	0.608614	1.67569	0.0315769	up	AT3G31430	unknown protein; FUNCTIONS IN: molecular_function unknown; INVOLVED IN: biological_process unknown; LOCATED IN: endomembrane system; BEST Arabidopsis thaliana protein match is: unknown protein (TAIR:AT5G18636.1); Has 295 Blast hits to 291 proteins in 12 species: Archae - 0; Bacteria - 0; Metazoa - 0; Fungi - 0; Plants - 295; Viruses - 0; Other Eukaryotes - 0 (source: NCBI BLink).
GH_A02G2011	1.61363	2.0291	6.30792	5.09907	1.67492	0.0208223	up	AT1G76070	unknown protein; FUNCTIONS IN: molecular_function unknown; INVOLVED IN: biological_process unknown; LOCATED IN: plasma membrane; EXPRESSED IN: 8 plant structures; EXPRESSED DURING: LP.04 four leaves visible, 4 anthesis, petal differentiation and expansion stage; BEST Arabidopsis thaliana protein match is: unknown protein (TAIR:AT1G20310.1); Has 66 Blast hits to 66 proteins in 15 species: Archae -…
GH_D13G0232	0.104716	0.216825	0.284266	0.733718	1.67413	0.0438933	up	AT5G07990	Cytochrome P450 superfamily protein
GH_D10G0677	1.13853	1.03861	3.75751	3.02282	1.67408	1.72698e-12	up	AT5G11730	Core-2/I-branching beta-1,6-N-acetylglucosaminyltransferase family protein
GH_D08G1821	1.90488	2.41709	5.44853	7.72746	1.67308	4.72615e-06	up	AT1G32250	Calcium-binding EF-hand family protein
GH_A04G1177	8.49364	6.9286	23.9578	24.6001	1.67252	4.50231e-06	up	AT1G68300	Adenine nucleotide alpha hydrolases-like superfamily protein
GH_A13G1694	0.422734	0.326678	0.969018	1.35104	1.67239	0.000227379	up	AT3G06240	F-box family protein
GH_D07G1111	4.77214	4.60958	13.2891	15.9978	1.67129	0.0206538	up	AT2G29660	zinc finger (C2H2 type) family protein
GH_D13G1671	1.75619	1.08435	4.73387	4.16906	1.67048	0.00429055	up	AT4G27500	proton pump interactor 1
GH_A07G1608	2.64443	3.45611	11.1416	7.84763	1.67016	1.33104e-08	up	AT3G60520	unknown protein; BEST Arabidopsis thaliana protein match is: unknown protein (TAIR:AT1G02070.1); Has 107 Blast hits to 107 proteins in 14 species: Archae - 0; Bacteria - 0; Metazoa - 0; Fungi - 0; Plants - 107; Viruses - 0; Other Eukaryotes - 0 (source: NCBI BLink).
GH_D05G1298	22.6233	25.2031	69.8491	79.6199	1.66785	0.000171772	up	AT1G79910	Regulator of Vps4 activity in the MVB pathway protein
GH_A01G1833	0.702594	0.756546	1.66159	2.76251	1.66561	9.77737e-09	up	AT4G38470	ACT-like protein tyrosine kinase family protein
GH_A05G1258	4.86467	3.91311	10.0139	16.5409	1.66205	4.10265e-08	up	AT3G15630	unknown protein; FUNCTIONS IN: molecular_function unknown; INVOLVED IN: biological_process unknown; LOCATED IN: chloroplast; EXPRESSED IN: 24 plant structures; EXPRESSED DURING: 15 growth stages; BEST Arabidopsis thaliana protein match is: unknown protein (TAIR:AT1G52720.1); Has 61 Blast hits to 61 proteins in 13 species: Archae - 0; Bacteria - 0; Metazoa - 0; Fungi - 0; Plants - 61; Viruses - 0;…
GH_A09G2422	222.952	230.384	620.985	784.93	1.65988	0.000183482	up	AT1G04220	3-ketoacyl-CoA synthase 2
GH_D05G1747	4.56121	5.29856	16.1253	14.579	1.65844	0.00467608	up	AT1G11740	ankyrin repeat family protein
GH_A13G1899	785.885	1288.2	3458.32	3101.3	1.65779	0.00039658	up	-	-
GH_D12G1695	3.06188	3.25629	15.4085	3.89164	1.65629	0.0356083	up	AT1G23040	hydroxyproline-rich glycoprotein family protein
GH_D05G0726	1.00844	0.390541	2.15662	1.86923	1.65353	3.22929e-05	up	AT5G12300	Calcium-dependent lipid-binding (CaLB domain) family protein
GH_D08G2275	3.8684	2.90327	9.25648	11.0092	1.6518	3.84159e-05	up	AT5G60710	Zinc finger (C3HC4-type RING finger) family protein
GH_A05G3857	20.7379	24.7227	74.7427	68.0667	1.64752	0.00388203	up	AT4G31130	Protein of unknown function (DUF1218)
GH_D12G0995	33.6391	28.3009	100.011	89.5929	1.64535	1.96621e-05	up	AT5G67070	ralf-like 34
GH_D11G0124	0.984644	1.50099	3.78548	4.11016	1.64515	0.0276462	up	AT4G23630	VIRB2-interacting protein 1
GH_A13G1755	1.33782	3.90136	8.47877	7.9139	1.64511	0.0462678	up	AT1G16900	Alg9-like mannosyltransferase family
GH_D07G1401	0.153549	0.189811	0.364629	0.803284	1.64422	0.0161262	up	AT1G22240	pumilio 8
GH_D01G0416	0.356911	0.443334	1.81185	0.651086	1.64331	0.04788	up	AT2G04340	unknown protein; Has 24 Blast hits to 24 proteins in 10 species: Archae - 0; Bacteria - 0; Metazoa - 0; Fungi - 0; Plants - 24; Viruses - 0; Other Eukaryotes - 0 (source: NCBI BLink).
GH_A10G0813	0.188635	0.203713	0.553598	0.700717	1.64261	0.00547926	up	AT1G52220	FUNCTIONS IN: molecular_function unknown; INVOLVED IN: biological_process unknown; LOCATED IN: chloroplast thylakoid membrane, chloroplast; EXPRESSED IN: 23 plant structures; EXPRESSED DURING: 13 growth stages; BEST Arabidopsis thaliana protein match is: photosystem I P subunit (TAIR:AT2G46820.2); Has 291 Blast hits to 291 proteins in 50 species: Archae - 0; Bacteria - 90; Metazoa - 0; Fungi - 0;…
GH_A06G0243	0.230874	0.263509	1.1736	0.320307	1.64083	0.0249749	up	AT5G22370	P-loop containing nucleoside triphosphate hydrolases superfamily protein
GH_A07G1014	2.41922	2.63823	8.73786	7.1421	1.6408	0.0495934	up	AT4G13010	Oxidoreductase, zinc-binding dehydrogenase family protein
GH_A08G2017	3.23837	3.14169	9.30649	9.79461	1.63943	1.37414e-05	up	AT2G45550	cytochrome P450, family 76, subfamily C, polypeptide 4
GH_A06G1054	0.25859	0.369473	0.893315	0.991942	1.63676	0.000278681	up	AT2G24220	purine permease 5
GH_A08G0387	22.6363	20.9402	52.7875	69.5042	1.63521	0.0478487	up	AT5G24510	60S acidic ribosomal protein family
GH_A05G2020	0.787267	0.703423	1.77952	2.89199	1.63393	0.0290662	up	AT1G47480	alpha/beta-Hydrolases superfamily protein
GH_D13G2220	1.90789	1.39983	5.36199	4.44052	1.63133	0.00664777	up	AT4G29160	SNF7 family protein
GH_D06G1065	0.223776	0.225442	0.759609	0.637509	1.62898	0.00399886	up	AT2G32060	Ribosomal protein L7Ae/L30e/S12e/Gadd45 family protein
GH_A10G2434	5.75832	7.14584	19.7186	20.0397	1.62664	1.69015e-07	up	AT3G55470	Calcium-dependent lipid-binding (CaLB domain) family protein
GH_D09G1418	1.02865	1.78775	4.07949	4.62664	1.62532	0.0375149	up	AT3G56150	eukaryotic translation initiation factor 3C
GH_A12G2750	4.9746	5.08858	13.9591	15.8907	1.62525	5.24933e-06	up	AT5G52660	Homeodomain-like superfamily protein
GH_A05G0540	0.49828	0.549005	1.67716	1.44584	1.62516	9.4049e-07	up	AT2G24240	BTB/POZ domain with WD40/YVTN repeat-like protein
GH_D12G1317	14.398	14.0513	43.1983	41.2225	1.62438	1.15717e-16	up	AT1G01230	ORMDL family protein
GH_D12G2594	1.41495	2.44001	4.80464	6.8707	1.62381	0.0168348	up	AT5G24310	ABL interactor-like protein 3
GH_A12G1876	0.244562	0.0805317	0.582341	0.372309	1.62276	0.00247967	up	AT2G01050	zinc ion binding;nucleic acid binding
GH_D03G0372	9.54068	7.69782	20.87	30.4197	1.61757	0.000326735	up	AT4G39840	unknown protein; FUNCTIONS IN: molecular_function unknown; INVOLVED IN: biological_process unknown; LOCATED IN: endomembrane system; EXPRESSED IN: 23 plant structures; EXPRESSED DURING: 13 growth stages; Has 20719 Blast hits to 6096 proteins in 607 species: Archae - 22; Bacteria - 3243; Metazoa - 4364; Fungi - 2270; Plants - 237; Viruses - 128; Other Eukaryotes - 10455 (source: NCBI BLink).
GH_D10G2354	6.3212	5.56425	13.0357	21.7369	1.6173	2.56728e-05	up	AT3G54810	Plant-specific GATA-type zinc finger transcription factor family protein
GH_A13G0400	25.8353	29.3591	90.5581	75.9801	1.6159	0.0199325	up	AT4G33985	Protein of unknown function (DUF1685)
GH_A02G1427	2.12005	1.53506	5.8054	4.89002	1.61112	0.0309103	up	AT1G52240	RHO guanyl-nucleotide exchange factor 11
GH_D12G2989	12.3801	16.2339	61.9926	24.9947	1.60862	0.00878569	up	AT3G48030	hypoxia-responsive family protein / zinc finger (C3HC4-type RING finger) family protein
GH_A10G0258	3.39936	8.72013	15.0499	20.273	1.60663	0.00646771	up	AT4G27450	Aluminium induced protein with YGL and LRDR motifs
GH_A11G1424	6.30146	6.92574	19.7734	19.2197	1.60663	5.19117e-11	up	AT1G04760	vesicle-associated membrane protein 726
GH_D13G0313	1.2092	0.878143	2.10983	3.83307	1.60577	0.00247564	up	AT4G34610	BEL1-like homeodomain 6
GH_D08G1694	0.24208	1.42519	1.99239	2.78081	1.60421	0.0105506	up	AT1G01550	Protein of unknown function (DUF793)
GH_A05G1606	1.39026	2.0485	5.83553	4.29381	1.60324	0.00138103	up	AT1G28330	dormancy-associated protein-like 1
GH_A07G1369	1.06963	0.579659	2.43499	2.40875	1.60191	0.00336636	up	-	-
GH_A07G1407	0.659953	0.47615	1.77703	1.53139	1.60092	0.0393462	up	AT2G47240	AMP-dependent synthetase and ligase family protein
GH_A12G0176	2.62928	1.42818	6.66614	4.97264	1.60082	0.000540364	up	AT1G49960	Xanthine/uracil permease family protein
GH_D08G1853	1.98724	3.56886	7.07148	9.0191	1.59966	9.5468e-07	up	AT4G35470	plant intracellular ras group-related LRR 4
GH_D10G0086	23.0205	25.1313	77.9194	67.7308	1.59943	2.4661e-05	up	AT2G35760	Uncharacterised protein family (UPF0497)
GH_A12G2815	64.0151	75.1637	227.052	192.967	1.59778	0.000737304	up	AT5G62150	peptidoglycan-binding LysM domain-containing protein
GH_D03G1085	21.1336	23.0471	62.957	68.2816	1.59712	1.09093e-05	up	AT2G03350	Protein of unknown function, DUF538
GH_A05G0386	0.245565	0.434446	0.953196	0.989027	1.59697	0.0290852	up	AT5G21940	unknown protein; BEST Arabidopsis thaliana protein match is: unknown protein (TAIR:AT3G43850.1); Has 30201 Blast hits to 17322 proteins in 780 species: Archae - 12; Bacteria - 1396; Metazoa - 17338; Fungi - 3422; Plants - 5037; Viruses - 0; Other Eukaryotes - 2996 (source: NCBI BLink).
GH_D09G1439	0.211325	0.22944	0.456316	0.829988	1.59685	0.0121177	up	AT3G10660	calmodulin-domain protein kinase cdpk isoform 2
GH_D07G1700	0.326571	0.32204	1.23059	0.568667	1.59617	0.00361524	up	AT1G04760	vesicle-associated membrane protein 726
GH_D10G0289	2.74506	2.73707	9.83134	6.1013	1.596	0.0305082	up	AT4G32480	Protein of unknown function (DUF506)
GH_A05G0349	3.52331	1.5251	10.724	3.68286	1.59406	0.000174577	up	AT1G19180	jasmonate-zim-domain protein 1
GH_A10G1875	31.9711	35.8605	97.5042	103.885	1.59363	2.78915e-16	up	AT3G17000	ubiquitin-conjugating enzyme 32
GH_D13G1145	1.57593	1.08396	3.36961	4.41355	1.59229	3.48581e-05	up	AT1G55530	RING/U-box superfamily protein
GH_D02G2393	101.985	98.2892	266.968	324.17	1.59147	3.39454e-12	up	AT4G39090	Papain family cysteine protease
GH_D08G1547	3.34619	5.13638	9.44957	15.1383	1.5885	8.50892e-05	up	AT2G46225	ABI-1-like 1
GH_A03G1759	8.39927	9.82447	23.4542	29.9345	1.58449	0.00215012	up	AT1G27440	Exostosin family protein
GH_A01G1813	65.3547	60.6842	242.203	114.714	1.58444	1.39344e-05	up	AT4G35100	plasma membrane intrinsic protein 3
GH_D06G0253	0.266919	0.346422	0.889267	0.890935	1.58402	0.0208937	up	AT4G07990	Chaperone DnaJ-domain superfamily protein
GH_A07G1013	17.3203	15.7951	46.1745	48.6324	1.58228	6.21429e-05	up	AT4G13010	Oxidoreductase, zinc-binding dehydrogenase family protein
GH_A08G0198	0.929226	0.404658	2.09635	1.75569	1.57943	0.0129433	up	AT2G07180	Protein kinase superfamily protein
GH_D01G0068	6.83772	5.87793	14.7854	21.8651	1.57765	1.68973e-14	up	AT1G49670	ARP protein (REF)
GH_A13G1613	15.8409	16.9276	41.5988	53.2279	1.57531	7.4125e-20	up	AT4G26850	mannose-1-phosphate guanylyltransferase (GDP)s;GDP-galactose:mannose-1-phosphate guanylyltransferases;GDP-galactose:glucose-1-phosphate guanylyltransferases;GDP-galactose:myoinositol-1-phosphate guanylyltransferases;glucose-1-phosphate guanylyltransferase
GH_A03G2420	13.7328	11.1856	34.9411	37.3369	1.57499	0.000221618	up	AT1G09645	unknown protein; BEST Arabidopsis thaliana protein match is: unknown protein (TAIR:AT1G57765.1); Has 35333 Blast hits to 34131 proteins in 2444 species: Archae - 798; Bacteria - 22429; Metazoa - 974; Fungi - 991; Plants - 531; Viruses - 0; Other Eukaryotes - 9610 (source: NCBI BLink).
GH_A04G0540	0.315365	0.218791	0.835312	0.762988	1.57499	0.0319012	up	AT5G65060	K-box region and MADS-box transcription factor family protein
GH_A12G0769	0.323451	0.167805	0.460196	0.896055	1.57405	0.0356621	up	-	-
GH_A03G2031	12.8649	7.34163	29.8403	26.238	1.57386	0.00306639	up	AT5G64430	Octicosapeptide/Phox/Bem1p family protein
GH_D03G1457	1.42228	2.06181	5.01398	4.73664	1.57383	0.0380267	up	AT2G28790	Pathogenesis-related thaumatin superfamily protein
GH_A03G2421	5.78892	4.70289	17.2998	12.4905	1.57172	2.91873e-15	up	AT1G09630	RAB GTPase 11C
GH_D06G1066	3.83247	2.62943	6.72621	11.0704	1.57082	0.00322711	up	AT2G24260	LJRHL1-like 1
GH_D09G2432	2.83618	3.57615	9.26281	9.22528	1.57006	0.000136065	up	AT3G23400	Plastid-lipid associated protein PAP / fibrillin family protein
GH_D11G0286	6.01651	5.51506	12.6805	20.9002	1.57005	0.000768432	up	AT5G47040	lon protease 2
GH_D09G0909	0.119047	0.23595	0.536541	0.484469	1.56894	0.0353094	up	AT4G19640	Ras-related small GTP-binding family protein
GH_A11G3677	4.10837	4.07992	10.8927	12.9669	1.56346	0.00321092	up	-	-
GH_D01G0165	1.19539	0.762271	4.55139	0.863424	1.56242	0.0130125	up	AT4G03510	RING membrane-anchor 1
GH_A01G2048	0.446398	0.605929	1.54143	1.42929	1.5615	0.00299125	up	AT4G08330	unknown protein; FUNCTIONS IN: molecular_function unknown; INVOLVED IN: biological_process unknown; LOCATED IN: plasma membrane; EXPRESSED IN: 24 plant structures; EXPRESSED DURING: 14 growth stages; BEST Arabidopsis thaliana protein match is: unknown protein (TAIR:AT2G17705.1); Has 98 Blast hits to 98 proteins in 13 species: Archae - 0; Bacteria - 0; Metazoa - 0; Fungi - 0; Plants - 98; Viruses …
GH_D04G0664	1.13388	0.834695	3.02979	2.48536	1.56123	0.00032992	up	AT2G39720	RING-H2 finger C2A
GH_A08G1854	2.93811	2.69652	8.64904	7.59332	1.56071	0.000632911	up	AT1G32410	Vacuolar protein sorting 55 (VPS55) family protein
GH_D05G0690	1.94779	1.67749	4.99835	5.29331	1.55882	4.11232e-05	up	AT1G07250	UDP-glucosyl transferase 71C4
GH_D05G0962	5.90167	8.29558	17.6161	22.4907	1.55772	1.91164e-05	up	AT5G59300	ubiquitin carrier protein 7
GH_A08G2076	659.75	656.35	1668.46	2099.29	1.557	4.5605e-09	up	AT5G23860	tubulin beta 8
GH_D05G2809	81.9984	96.5569	258.102	260.257	1.55322	2.06262e-05	up	-	-
GH_A12G2419	7.3776	5.46121	17.6223	18.0728	1.55276	3.14755e-06	up	AT1G12330	unknown protein; INVOLVED IN: biological_process unknown; LOCATED IN: chloroplast; EXPRESSED IN: 21 plant structures; EXPRESSED DURING: 12 growth stages; BEST Arabidopsis thaliana protein match is: unknown protein (TAIR:AT5G12900.1); Has 249 Blast hits to 249 proteins in 27 species: Archae - 0; Bacteria - 0; Metazoa - 7; Fungi - 14; Plants - 217; Viruses - 0; Other Eukaryotes - 11 (source: NCBI B…
GH_D08G0602	0.855455	0.584368	3.05173	1.07846	1.54953	0.0452273	up	AT3G63520	carotenoid cleavage dioxygenase 1
GH_A09G1949	3.488	2.00533	8.45603	6.67602	1.54909	2.37259e-07	up	AT5G62070	IQ-domain 23
GH_A03G0322	1.62671	2.10656	5.3122	5.23683	1.54878	0.00151928	up	AT5G58250	unknown protein; FUNCTIONS IN: molecular_function unknown; INVOLVED IN: biological_process unknown; LOCATED IN: thylakoid, chloroplast; EXPRESSED IN: 22 plant structures; EXPRESSED DURING: 14 growth stages; CONTAINS InterPro DOMAIN/s: Protein of unknown function DUF2488 (InterPro:IPR019616); Has 1807 Blast hits to 1807 proteins in 277 species: Archae - 0; Bacteria - 0; Metazoa - 736; Fungi - 347;…
GH_D07G1262	0.326761	0.719217	1.16646	1.8529	1.5482	0.0433968	up	AT1G61560	Seven transmembrane MLO family protein
GH_A07G0144	1.61769	1.70829	4.81373	4.60133	1.54615	0.00865357	up	AT1G04360	RING/U-box superfamily protein
GH_A08G1701	0.310446	0.361541	1.26244	0.647793	1.53768	0.0167965	up	AT3G52070	unknown protein; FUNCTIONS IN: molecular_function unknown; INVOLVED IN: biological_process unknown; LOCATED IN: chloroplast; EXPRESSED IN: 22 plant structures; EXPRESSED DURING: 13 growth stages; Has 23 Blast hits to 23 proteins in 10 species: Archae - 0; Bacteria - 0; Metazoa - 0; Fungi - 0; Plants - 23; Viruses - 0; Other Eukaryotes - 0 (source: NCBI BLink).
GH_A08G1698	3.67201	4.52278	10.4571	12.4378	1.53665	0.00917791	up	AT3G57450	unknown protein; Has 65 Blast hits to 65 proteins in 11 species: Archae - 0; Bacteria - 0; Metazoa - 0; Fungi - 0; Plants - 65; Viruses - 0; Other Eukaryotes - 0 (source: NCBI BLink).
GH_D01G1536	35.2167	39.828	97.4432	113.005	1.53643	0.00039549	up	AT1G70370	polygalacturonase 2
GH_D07G1293	1.29805	1.08916	3.28697	3.35451	1.53642	2.9763e-09	up	AT2G26870	non-specific phospholipase C2
GH_D07G1061	6.36043	8.8158	23.4811	19.7377	1.53599	2.05038e-05	up	AT5G02420	unknown protein; Has 90 Blast hits to 90 proteins in 10 species: Archae - 0; Bacteria - 0; Metazoa - 0; Fungi - 0; Plants - 90; Viruses - 0; Other Eukaryotes - 0 (source: NCBI BLink).
GH_A07G2203	0.313481	0.235852	0.593964	0.944334	1.5353	0.0241638	up	AT3G07650	CONSTANS-like 9
GH_A04G0656	0.331336	0.297297	0.983981	0.742433	1.53427	0.00203914	up	AT5G06690	WCRKC thioredoxin 1
GH_D06G0372	0.45607	0.594407	1.86433	1.12848	1.53096	0.00265877	up	AT1G78100	F-box family protein
GH_A05G1991	15.4719	9.60256	34.0425	35.4108	1.53016	0.0182187	up	AT3G50410	OBF binding protein 1
GH_A12G0204	5.47609	4.27578	15.0516	11.9096	1.52664	0.000115303	up	AT3G19450	GroES-like zinc-binding alcohol dehydrogenase family protein
GH_D03G1827	20.7132	22.339	53.601	64.7074	1.5248	0.00217144	up	AT4G16563	Eukaryotic aspartyl protease family protein
GH_D05G2652	29.5928	33.4247	78.0639	99.4455	1.52405	4.38556e-07	up	AT5G67090	Subtilisin-like serine endopeptidase family protein
GH_A08G2662	1.4423	1.95213	5.38016	4.20392	1.52334	0.000545196	up	AT1G53670	methionine sulfoxide reductase B 1
GH_A08G2766	5.29655	7.14705	21.0869	14.4848	1.52138	0.000456259	up	-	-
GH_A01G1052	14.7924	43.318	63.1234	98.0421	1.52115	0.0382348	up	AT1G20450	Dehydrin family protein
GH_D03G1163	0.456669	0.529807	1.84762	0.861874	1.52078	0.00446902	up	AT4G24730	Calcineurin-like metallo-phosphoesterase superfamily protein
GH_D05G3752	16.8905	17.1882	53.6139	41.6733	1.51825	1.80125e-05	up	AT3G15352	cytochrome c oxidase 17
GH_D06G0860	1.78431	3.24809	7.42209	6.87371	1.51774	0.00206376	up	AT5G21940	unknown protein; BEST Arabidopsis thaliana protein match is: unknown protein (TAIR:AT3G43850.1); Has 30201 Blast hits to 17322 proteins in 780 species: Archae - 12; Bacteria - 1396; Metazoa - 17338; Fungi - 3422; Plants - 5037; Viruses - 0; Other Eukaryotes - 2996 (source: NCBI BLink).
GH_A10G0172	6.17186	7.36969	19.0271	19.2395	1.51758	1.1723e-06	up	AT4G21320	Aldolase-type TIM barrel family protein
GH_D13G0943	0.898418	0.713467	2.53301	1.94401	1.5154	0.0366077	up	AT1G26220	Acyl-CoA N-acyltransferases (NAT) superfamily protein
GH_D10G1148	12.4125	12.8596	32.4997	37.6263	1.51317	4.42721e-14	up	AT1G43130	like COV 2
GH_D01G1101	2.98065	3.07993	8.13869	9.08426	1.51263	4.70034e-06	up	AT4G35750	SEC14 cytosolic factor family protein / phosphoglyceride transfer family protein
GH_A13G0968	4.7657	7.99178	14.4538	20.9635	1.5123	7.0971e-08	up	AT3G51840	acyl-CoA oxidase 4
GH_A05G2797	147.341	166.303	458.712	428.818	1.51119	0.00274148	up	-	-
GH_A07G1047	2.23985	2.22021	5.33584	6.83118	1.5097	0.00180134	up	AT5G59730	exocyst subunit exo70 family protein H7
GH_D08G1660	0.436107	0.316554	0.899695	1.24486	1.5091	0.00390043	up	AT3G60460	myb-like HTH transcriptional regulator family protein
GH_D07G0960	0.185368	0.361478	0.783861	0.745375	1.50651	0.0342173	up	AT5G48170	F-box family protein
GH_D13G2613	54.4635	51.6891	129.987	172.451	1.50539	0.0146552	up	AT1G16030	heat shock protein 70B
GH_A11G3724	113.102	115.105	412.837	211.474	1.50528	0.0345938	up	AT5G02380	metallothionein 2B
GH_D07G0802	12.6531	9.43192	27.5538	33.803	1.50506	9.91165e-06	up	AT1G48480	receptor-like kinase 1
GH_D13G0443	0.70355	0.501379	1.15006	2.19105	1.5042	0.00180134	up	-	-
GH_D08G0296	1.10867	0.986003	2.71367	2.85772	1.50183	5.96348e-07	up	AT3G20420	RNAse THREE-like protein 2
GH_A13G2237	3.12619	3.52082	7.0459	11.5018	1.50152	0.000953886	up	AT4G29160	SNF7 family protein
GH_D07G2124	23.0553	18.73	60.0303	55.9614	1.5015	0.0185475	up	AT4G12730	FASCICLIN-like arabinogalactan 2
GH_A05G1201	0.431524	0.412318	1.0583	1.19192	1.49879	0.00738756	up	AT1G15980	NDH-dependent cyclic electron flow 1
GH_A01G1830	1.63393	1.73563	4.32594	4.95737	1.49857	0.000981764	up	AT4G35140	Transducin/WD40 repeat-like superfamily protein
GH_D05G1255	42.934	60.8174	145.573	141.955	1.49732	1.58083e-08	up	AT3G15630	unknown protein; FUNCTIONS IN: molecular_function unknown; INVOLVED IN: biological_process unknown; LOCATED IN: chloroplast; EXPRESSED IN: 24 plant structures; EXPRESSED DURING: 15 growth stages; BEST Arabidopsis thaliana protein match is: unknown protein (TAIR:AT1G52720.1); Has 61 Blast hits to 61 proteins in 13 species: Archae - 0; Bacteria - 0; Metazoa - 0; Fungi - 0; Plants - 61; Viruses - 0;…
GH_A06G0240	15.4492	16.468	43.1684	44.9925	1.49667	4.25113e-09	up	AT3G01400	ARM repeat superfamily protein
GH_A04G0940	1.41579	1.09004	2.57398	4.0229	1.49581	0.00583079	up	AT3G53380	Concanavalin A-like lectin protein kinase family protein
GH_D12G0393	0.757632	0.732104	2.00402	2.22971	1.49394	0.0432266	up	-	-
GH_D11G0559	14.7982	10.9416	25.2721	44.2751	1.48999	1.27463e-06	up	AT4G38050	Xanthine/uracil permease family protein
GH_D04G0016	6.08833	4.80618	14.034	15.463	1.48796	1.13176e-05	up	AT3G49220	Plant invertase/pectin methylesterase inhibitor superfamily
GH_D01G1140	10.4416	14.0822	35.5354	32.2639	1.48639	0.00247606	up	AT1G75580	SAUR-like auxin-responsive protein family
GH_D11G3585	2.63609	1.5311	6.86464	4.30303	1.48374	0.024808	up	AT2G41870	Remorin family protein
GH_D08G1688	2.5754	2.35683	5.95064	7.48838	1.47775	6.06143e-07	up	AT2G44600	unknown protein; FUNCTIONS IN: molecular_function unknown; INVOLVED IN: biological_process unknown; LOCATED IN: plasma membrane; BEST Arabidopsis thaliana protein match is: unknown protein (TAIR:AT3G60200.1); Has 56 Blast hits to 55 proteins in 11 species: Archae - 0; Bacteria - 0; Metazoa - 2; Fungi - 0; Plants - 52; Viruses - 0; Other Eukaryotes - 2 (source: NCBI BLink).
GH_D11G2788	3.43783	2.68712	6.84922	9.99847	1.47688	0.000923955	up	AT3G04350	Plant protein of unknown function (DUF946)
GH_D07G0213	3.14994	3.41193	9.4081	8.10569	1.47375	0.000326499	up	AT2G26340	unknown protein; FUNCTIONS IN: molecular_function unknown; INVOLVED IN: biological_process unknown; LOCATED IN: chloroplast thylakoid membrane, chloroplast thylakoid lumen, chloroplast; EXPRESSED IN: 22 plant structures; EXPRESSED DURING: 13 growth stages; Has 38 Blast hits to 38 proteins in 13 species: Archae - 0; Bacteria - 0; Metazoa - 0; Fungi - 0; Plants - 38; Viruses - 0; Other Eukaryotes -…
GH_D10G0349	1.55704	1.48815	5.34487	3.01817	1.47327	0.0240423	up	AT4G14130	xyloglucan endotransglucosylase/hydrolase 15
GH_A06G2036	7.64304	4.13971	14.6075	16.8303	1.47239	1.07097e-05	up	AT5G09970	cytochrome P450, family 78, subfamily A, polypeptide 7
GH_A07G0247	27.0816	24.2711	66.4312	69.8081	1.4716	0.000144532	up	AT4G29190	Zinc finger C-x8-C-x5-C-x3-H type family protein
GH_A01G0527	12.9171	10.5245	26.4172	36.1962	1.47036	1.48851e-13	up	AT3G15000	cobalt ion binding
GH_D10G1693	10.0818	8.26697	21.302	28.3627	1.46957	0.0393155	up	AT3G23090	TPX2 (targeting protein for Xklp2) protein family
GH_A09G0409	20.0256	20.0425	57.0262	51.1123	1.46933	0.000224415	up	AT5G40690	CONTAINS InterPro DOMAIN/s: EF-Hand 1, calcium-binding site (InterPro:IPR018247); BEST Arabidopsis thaliana protein match is: unknown protein (TAIR:AT2G41730.1); Has 1807 Blast hits to 1807 proteins in 277 species: Archae - 0; Bacteria - 0; Metazoa - 736; Fungi - 347; Plants - 385; Viruses - 0; Other Eukaryotes - 339 (source: NCBI BLink).
GH_A08G1262	18.0329	16.0476	35.8048	55.8756	1.46893	0.0446835	up	AT2G46500	phosphoinositide 4-kinase gamma 4
GH_A05G0044	3.7147	2.88175	7.54498	9.65053	1.46874	4.75908e-05	up	AT5G57480	P-loop containing nucleoside triphosphate hydrolases superfamily protein
GH_D12G2993	27.3681	24.0785	65.9018	71.2092	1.46825	0.0290449	up	AT5G62890	Xanthine/uracil permease family protein
GH_D07G1653	0.85602	0.845726	2.46513	2.03956	1.46781	0.00177554	up	AT5G43980	plasmodesmata-located protein 1
GH_D04G1724	3.09967	2.86603	8.2744	7.84522	1.46651	9.21402e-06	up	AT4G33565	RING/U-box superfamily protein
GH_A03G0590	45.8345	46.2834	117.842	130.22	1.46394	3.0033e-06	up	AT2G26975	Ctr copper transporter family
GH_A09G1832	4.40065	4.77106	10.2691	14.1372	1.46334	0.000592455	up	AT5G01600	ferretin 1
GH_A13G1169	245.924	193.35	490.02	678.198	1.46185	0.000409487	up	AT5G20950	Glycosyl hydrolase family protein
GH_A11G0030	1.37354	0.358955	2.59639	1.88656	1.46008	0.0329282	up	AT1G18210	Calcium-binding EF-hand family protein
GH_D09G0922	0.663194	0.628603	1.59486	1.96512	1.45959	0.0239913	up	AT4G18260	Cytochrome b561/ferric reductase transmembrane protein family
GH_D06G0731	28.2009	32.2575	84.6032	77.978	1.45715	3.82164e-10	up	AT4G29160	SNF7 family protein
GH_A02G0050	32.0708	32.238	86.8722	79.9898	1.45629	2.47653e-07	up	AT3G51730	saposin B domain-containing protein
GH_D09G1576	1.02343	2.07963	3.1667	5.23593	1.45598	0.00993522	up	AT2G36880	methionine adenosyltransferase 3
GH_A12G1802	2.19622	2.50806	5.97134	6.14757	1.45107	6.82245e-08	up	AT2G03620	magnesium transporter 3
GH_A01G0248	2.33463	1.3542	5.35144	4.12856	1.45034	1.92326e-07	up	AT4G14500	Polyketide cyclase/dehydrase and lipid transport superfamily protein
GH_A05G3419	1.61184	1.37023	3.4575	4.14831	1.44832	0.000179016	up	AT1G15100	RING-H2 finger A2A
GH_A11G2574	14.3797	14.1522	38.1031	36.869	1.44779	3.96531e-07	up	AT5G32450	RNA binding (RRM/RBD/RNP motifs) family protein
GH_A12G0551	4.65529	6.07129	18.8879	9.59257	1.44703	0.0428932	up	-	-
GH_D05G2852	3.10681	2.79792	8.32307	7.32059	1.44497	0.00293976	up	AT5G13810	Glutaredoxin family protein
GH_D08G0395	3.8518	3.15355	9.44252	8.97508	1.44359	1.71369e-11	up	AT2G46220	Uncharacterized conserved protein (DUF2358)
GH_D07G0462	3.31457	4.18146	9.56973	10.6173	1.4418	1.853e-06	up	AT2G45510	cytochrome P450, family 704, subfamily A, polypeptide 2
GH_D05G1203	0.585391	0.553658	1.70715	1.28395	1.44144	0.000540366	up	AT1G15980	NDH-dependent cyclic electron flow 1
GH_D11G0324	25.1266	20.6588	48.3833	71.779	1.43894	9.93523e-05	up	AT1G74780	Nodulin-like / Major Facilitator Superfamily protein
GH_A07G0727	8.41851	10.3815	25.6587	24.4326	1.43847	0.022325	up	AT5G62740	SPFH/Band 7/PHB domain-containing membrane-associated protein family
GH_A10G1404	3.24216	1.92125	6.58833	6.65574	1.43768	6.37745e-07	up	AT3G23750	Leucine-rich repeat protein kinase family protein
GH_A10G0356	4.21815	3.66155	8.97523	11.7205	1.43734	2.87096e-05	up	AT1G29340	plant U-box 17
GH_A06G0977	36.9843	34.4047	90.212	97.9061	1.43604	2.63716e-10	up	AT4G32940	gamma vacuolar processing enzyme
GH_D09G1357	19.995	19.6114	54.6485	50.4831	1.43522	6.24052e-10	up	AT1G51200	A20/AN1-like zinc finger family protein
GH_A06G0314	5.77392	8.27376	19.7551	18.027	1.43493	0.000813082	up	AT5G09570	Cox19-like CHCH family protein
GH_A10G0259	0.332092	0.81438	1.8325	1.17198	1.43389	0.0205961	up	AT5G01520	RING/U-box superfamily protein
GH_A08G1490	56.8142	53.8822	158.724	135.799	1.43351	0.00681948	up	AT2G46690	SAUR-like auxin-responsive protein family
GH_A05G4333	2.4822	2.52054	6.39978	6.90768	1.43263	3.54801e-05	up	AT3G20060	ubiquitin-conjugating enzyme19
GH_A08G0643	61.9341	65.6903	180.375	158.46	1.43181	0.00322552	up	AT3G60280	uclacyanin 3
GH_A13G1074	4.4156	5.4973	11.0024	14.6726	1.42834	1.90638e-12	up	AT2G03890	phosphoinositide 4-kinase gamma 7
GH_A05G1599	27.5919	33.4235	82.907	78.6156	1.42621	2.39486e-05	up	AT2G20560	DNAJ heat shock family protein
GH_D01G2277	52.0957	63.747	141.643	159.185	1.4251	4.41104e-05	up	AT3G11660	NDR1/HIN1-like 1
GH_A04G1685	16.7109	20.507	55.2768	44.5177	1.42494	0.0245372	up	AT5G43260	chaperone protein dnaJ-related
GH_D12G1043	2.22115	1.78704	4.04156	6.19032	1.42395	0.00129579	up	AT1G43130	like COV 2
GH_A05G0557	4.04938	2.97551	7.90003	10.0166	1.41903	8.58163e-07	up	AT3G49500	RNA-dependent RNA polymerase 6
GH_D05G2322	3.23513	2.52022	7.25404	7.83366	1.41845	5.39417e-05	up	AT3G06060	NAD(P)-binding Rossmann-fold superfamily protein
GH_D10G0864	0.492388	0.392982	1.3029	0.928935	1.41758	0.00133885	up	AT3G27010	TEOSINTE BRANCHED 1, cycloidea, PCF (TCP)-domain family protein 20
GH_A01G0998	6.40474	6.56448	17.9675	15.7753	1.41239	3.34503e-05	up	AT1G20823	RING/U-box superfamily protein
GH_D09G2431	18.2443	16.9013	38.5062	53.8225	1.41156	0.00496485	up	AT3G23410	fatty alcohol oxidase 3
GH_A03G1563	4.98339	7.57892	18.3452	14.651	1.41131	0.0111143	up	AT3G26510	Octicosapeptide/Phox/Bem1p family protein
GH_A12G0506	1.06392	1.37339	2.46547	3.82068	1.40812	0.0079153	up	AT1G25380	NAD+ transporter 2
GH_A05G1627	12.1	15.1829	34.9663	34.8247	1.40682	0.000548708	up	AT4G03510	RING membrane-anchor 1
GH_A01G0032	2.10889	1.82137	4.96219	5.18164	1.40667	3.76486e-05	up	AT3G19000	2-oxoglutarate (2OG) and Fe(II)-dependent oxygenase superfamily protein
GH_A12G0099	0.561999	0.555976	1.63357	1.22459	1.40319	0.00171968	up	AT2G47770	TSPO(outer membrane tryptophan-rich sensory protein)-related
GH_A05G0351	5.7295	1.64949	13.5821	4.70349	1.40239	0.000937483	up	AT1G19210	Integrase-type DNA-binding superfamily protein
GH_D10G2303	0.556437	0.693671	1.38717	1.83983	1.40224	0.0483227	up	AT3G55620	Translation initiation factor IF6
GH_A04G0138	8.31403	7.72881	25.7676	14.9013	1.40202	0.00497727	up	AT5G54980	Uncharacterised protein family (UPF0497)
GH_A09G2426	0.578883	0.88479	2.12865	1.59521	1.40144	0.0228734	up	AT3G23000	CBL-interacting protein kinase 7
GH_D07G1863	1.4068	0.956814	3.45522	2.51285	1.40084	0.0147905	up	AT5G38480	general regulatory factor 3
GH_D01G0469	1.80493	1.96837	3.70469	6.0398	1.39931	3.31046e-05	up	AT5G38260	Protein kinase superfamily protein
GH_A03G0362	34.1829	36.3738	96.8604	84.9453	1.39709	2.36589e-09	up	AT1G07080	Thioredoxin superfamily protein
GH_A12G1412	2.82773	2.50966	5.94962	7.55009	1.39365	8.59321e-11	up	AT3G62390	TRICHOME BIREFRINGENCE-LIKE 6
GH_A05G1413	19.8142	23.808	58.7934	53.6322	1.38857	2.46331e-05	up	AT1G54120	unknown protein; BEST Arabidopsis thaliana protein match is: unknown protein (TAIR:AT3G14060.1); Has 23 Blast hits to 23 proteins in 7 species: Archae - 0; Bacteria - 0; Metazoa - 0; Fungi - 0; Plants - 23; Viruses - 0; Other Eukaryotes - 0 (source: NCBI BLink).
GH_A12G1987	29.8606	26.0166	71.9448	70.9099	1.38805	0.000236012	up	AT5G61340	unknown protein; BEST Arabidopsis thaliana protein match is: unknown protein (TAIR:AT1G26650.1); Has 30201 Blast hits to 17322 proteins in 780 species: Archae - 12; Bacteria - 1396; Metazoa - 17338; Fungi - 3422; Plants - 5037; Viruses - 0; Other Eukaryotes - 2996 (source: NCBI BLink).
GH_D13G2479	1.86563	1.35869	3.13276	4.93827	1.38696	7.99449e-05	up	-	-
GH_A01G1180	15.0886	17.2956	42.2166	43.1927	1.3868	0.0056152	up	AT5G42890	sterol carrier protein 2
GH_A12G0075	1.19839	1.13656	2.79219	3.01023	1.38533	0.00237062	up	AT3G05030	sodium hydrogen exchanger 2
GH_D08G2762	24.8931	28.8443	77.5456	62.696	1.38271	0.0299947	up	-	-
GH_D02G2230	5.70623	5.20942	15.2051	12.5448	1.38088	0.00217409	up	AT1G10200	GATA type zinc finger transcription factor family protein
GH_A01G2033	25.0551	22.1142	49.5134	68.9548	1.37993	1.18157e-09	up	AT1G36730	Translation initiation factor IF2/IF5
GH_D06G2407	1.50163	1.01555	2.77222	3.352	1.37974	0.0288122	up	AT5G47650	nudix hydrolase homolog 2
GH_D01G1027	1.3702	1.28338	4.66651	2.00981	1.37938	0.00237723	up	AT1G20823	RING/U-box superfamily protein
GH_A10G0358	0.492427	0.85491	2.1687	1.37614	1.37603	0.0373055	up	AT1G53400	Ubiquitin domain-containing protein
GH_D09G2070	0.894494	0.351087	1.64716	1.46003	1.37543	0.0396246	up	AT5G47100	calcineurin B-like protein 9
GH_D04G0196	97.5535	105.593	266.904	252.632	1.37425	1.54671e-06	up	AT1G66240	homolog of anti-oxidant 1
GH_D09G0725	0.644132	0.52056	1.13892	1.759	1.37336	6.21189e-05	up	AT4G13430	isopropyl malate isomerase large subunit 1
GH_D12G1430	1.18185	0.920811	2.21846	2.89667	1.36861	0.0354332	up	AT3G62390	TRICHOME BIREFRINGENCE-LIKE 6
GH_A09G2216	10.3085	9.71161	25.4579	24.0611	1.36525	5.71815e-07	up	AT4G13620	Integrase-type DNA-binding superfamily protein
GH_A09G2425	23.4134	25.1902	60.3771	61.0719	1.36458	1.28867e-07	up	AT3G22970	Protein of unknown function (DUF506)
GH_D07G1194	3.92861	4.40557	8.50849	12.7357	1.36449	5.66874e-05	up	AT2G27310	F-box family protein
GH_A11G2579	1.78158	1.94841	5.02573	4.238	1.36162	4.73922e-06	up	AT3G03800	syntaxin of plants 131
GH_A05G0929	74.1432	73.7524	201.508	171.178	1.36132	0.000102521	up	AT1G07410	RAB GTPase homolog A2B
GH_A08G2112	1.63891	1.17814	3.44632	3.46213	1.36042	7.27933e-05	up	AT2G48030	DNAse I-like superfamily protein
GH_D05G0163	3.4323	3.13792	8.12784	8.02743	1.35528	0.00225781	up	AT1G52565	unknown protein; FUNCTIONS IN: molecular_function unknown; INVOLVED IN: biological_process unknown; LOCATED IN: endomembrane system; BEST Arabidopsis thaliana protein match is: unknown protein (TAIR:AT3G15760.1); Has 35333 Blast hits to 34131 proteins in 2444 species: Archae - 798; Bacteria - 22429; Metazoa - 974; Fungi - 991; Plants - 531; Viruses - 0; Other Eukaryotes - 9610 (source: NCBI BLink…
GH_A05G4213	0.573051	0.698324	1.85653	1.323	1.35124	0.00141223	up	AT5G13810	Glutaredoxin family protein
GH_D02G1453	58.0315	53.9134	133.474	134.99	1.35041	1.25483e-07	up	AT3G25570	Adenosylmethionine decarboxylase family protein
GH_D12G1588	939.827	974.614	2294.17	2520.24	1.34911	1.26539e-05	up	AT1G03870	FASCICLIN-like arabinoogalactan 9
GH_D09G1523	4.63094	4.29295	11.5922	9.44531	1.3488	0.00044179	up	AT3G09980	Family of unknown function (DUF662)
GH_D09G0956	6.43047	6.66914	17.0865	15.7584	1.34817	0.00227426	up	AT3G16175	Thioesterase superfamily protein
GH_D08G0244	38.53	10.1977	57.4531	58.5717	1.34782	0.0111857	up	AT5G57330	Galactose mutarotase-like superfamily protein
GH_scaffold43708_objG0001	1.43558	1.38673	3.44081	3.51952	1.34747	0.00825356	up	AT3G11810	unknown protein; BEST Arabidopsis thaliana protein match is: unknown protein (TAIR:AT2G03330.1); Has 141 Blast hits to 141 proteins in 21 species: Archae - 0; Bacteria - 9; Metazoa - 0; Fungi - 0; Plants - 131; Viruses - 0; Other Eukaryotes - 1 (source: NCBI BLink).
GH_A12G0990	0.886227	0.735643	1.92356	2.1357	1.34617	0.0109192	up	AT4G37980	elicitor-activated gene 3-1
GH_A01G0835	41.7211	36.4495	112.28	81.036	1.34584	0.00598027	up	AT5G55560	Protein kinase superfamily protein
GH_D11G0312	10.8722	13.9144	29.3211	31.441	1.34553	5.32236e-06	up	AT1G31940	unknown protein; LOCATED IN: plasma membrane; EXPRESSED IN: 22 plant structures; EXPRESSED DURING: 13 growth stages; BEST Arabidopsis thaliana protein match is: unknown protein (TAIR:AT2G35585.1); Has 67 Blast hits to 67 proteins in 17 species: Archae - 0; Bacteria - 0; Metazoa - 0; Fungi - 0; Plants - 67; Viruses - 0; Other Eukaryotes - 0 (source: NCBI BLink).
GH_A12G2246	36.0925	27.3396	74.5858	80.6302	1.34285	0.000343818	up	AT2G45550	cytochrome P450, family 76, subfamily C, polypeptide 4
GH_A12G2343	10.8858	13.0296	31.9721	27.5239	1.34268	4.43956e-08	up	AT5G47120	BAX inhibitor 1
GH_A03G0184	11.4124	10.9874	27.3731	27.535	1.34177	0.00850436	up	AT4G22740	glycine-rich protein
GH_A02G1275	1.35244	0.874346	2.14931	3.2662	1.33879	0.00778094	up	AT1G80160	Lactoylglutathione lyase / glyoxalase I family protein
GH_D13G2601	24.514	23.551	53.1978	64.414	1.33462	0.00422005	up	AT2G28110	Exostosin family protein
GH_D03G1373	51.5672	52.7735	136.989	121.205	1.33456	4.44649e-05	up	AT2G26975	Ctr copper transporter family
GH_A10G0984	235.063	234.803	624.723	533.007	1.33391	0.00582572	up	-	-
GH_A01G2094	2.94551	3.67125	9.14704	7.21386	1.33307	0.0448184	up	-	-
GH_D07G0718	7.8735	6.73158	18.0577	17.2503	1.33286	2.9409e-13	up	AT5G62740	SPFH/Band 7/PHB domain-containing membrane-associated protein family
GH_D11G0596	2.32767	1.18776	4.92028	3.63256	1.33013	0.0472828	up	AT5G64813	Ras-related small GTP-binding family protein
GH_A04G1362	3.75504	4.30908	10.9337	8.71374	1.32981	8.02928e-06	up	AT3G11750	Dihydroneopterin aldolase
GH_D13G0754	4.60173	4.23557	11.6244	9.90194	1.32855	0.00960325	up	AT2G02870	Galactose oxidase/kelch repeat superfamily protein
GH_D03G0165	1.48695	1.14875	3.10486	3.244	1.32808	1.52006e-06	up	AT2G18630	Protein of unknown function (DUF677)
GH_A03G0781	1.93927	2.20064	4.31601	5.70209	1.32456	1.26506e-05	up	AT3G01470	homeobox 1
GH_A01G0645	16.1722	12.3757	34.6056	34.1683	1.32322	4.83742e-06	up	AT3G15510	NAC domain containing protein 2
GH_D09G1454	2.52299	2.25531	4.85792	6.58405	1.32111	0.000154114	up	AT2G35940	BEL1-like homeodomain 1
GH_D12G2584	4.86737	3.91241	10.9864	9.61309	1.32108	0.00957962	up	-	-
GH_A10G1617	1.05365	0.99635	2.15255	2.83222	1.31957	0.00120363	up	AT5G01830	ARM repeat superfamily protein
GH_A11G0385	3.95388	2.75253	7.56268	8.89878	1.319	0.0230418	up	AT5G40780	lysine histidine transporter 1
GH_D08G0012	2.76467	6.85564	12.1066	10.9844	1.31858	0.0319012	up	AT5G60680	Protein of unknown function, DUF584
GH_A08G1528	5.6035	5.85201	13.0322	14.408	1.31851	1.77478e-12	up	AT2G46225	ABI-1-like 1
GH_A09G1462	9.89328	14.4145	25.4962	32.1798	1.31597	0.00318422	up	AT1G15670	Galactose oxidase/kelch repeat superfamily protein
GH_D13G1941	11.0959	13.6107	29.1595	30.2801	1.31473	0.0315118	up	AT1G04240	AUX/IAA transcriptional regulator family protein
GH_A08G0132	0.652968	0.707386	1.54953	1.74973	1.31239	0.00103176	up	AT3G56630	cytochrome P450, family 94, subfamily D, polypeptide 2
GH_D13G1478	1.19457	1.11408	2.82	2.56904	1.31178	0.000155863	up	AT1G55790	Domain of unknown function (DUF2431)
GH_D10G1275	1.81222	1.41717	3.66823	4.06978	1.31039	1.12661e-05	up	AT5G01830	ARM repeat superfamily protein
GH_D05G0664	1.17713	1.32604	2.34075	3.56908	1.30908	0.0005327	up	AT2G24490	replicon protein A2
GH_A11G3377	0.981022	0.886175	2.39899	2.1929	1.30877	0.00413801	up	AT5G18150	Methyltransferase-related protein
GH_A06G0754	34.587	38.2211	89.9635	86.9653	1.30707	3.25936e-07	up	AT4G29160	SNF7 family protein
GH_D05G2292	29.9481	44.0427	95.724	85.9294	1.30611	2.17029e-06	up	AT1G78170	unknown protein; BEST Arabidopsis thaliana protein match is: unknown protein (TAIR:AT1G22250.1); Has 66 Blast hits to 66 proteins in 11 species: Archae - 0; Bacteria - 0; Metazoa - 0; Fungi - 0; Plants - 66; Viruses - 0; Other Eukaryotes - 0 (source: NCBI BLink).
GH_A12G2681	1.03267	1.15438	2.49352	2.79134	1.30609	0.000197405	up	AT4G27800	thylakoid-associated phosphatase 38
GH_A04G0173	3.16365	2.72843	7.27139	6.82785	1.3053	0.000224801	up	AT1G28570	SGNH hydrolase-type esterase superfamily protein
GH_A09G1542	5.05541	3.85664	12.2016	8.81154	1.30461	0.000248429	up	AT3G09980	Family of unknown function (DUF662)
GH_A04G0534	8.65971	10.4832	20.37	25.0624	1.30253	5.15126e-05	up	AT1G17180	glutathione S-transferase TAU 25
GH_A11G0479	37.8414	38.4282	93.5701	87.9508	1.30208	0.0129518	up	AT3G50830	cold-regulated 413-plasma membrane 2
GH_D11G0698	0.473473	0.466851	1.17823	1.06509	1.30131	0.00149676	up	AT3G27110	Peptidase family M48 family protein
GH_A04G1375	21.0091	18.7064	54.4047	39.0443	1.3001	0.0328821	up	AT5G10360	Ribosomal protein S6e
GH_D11G1912	8.53077	10.3937	21.5166	23.1912	1.29691	0.00480125	up	AT3G51030	thioredoxin H-type 1
GH_D09G1877	65.8119	67.4105	177.511	142.009	1.29652	0.0367164	up	AT1G68490	unknown protein; FUNCTIONS IN: molecular_function unknown; INVOLVED IN: biological_process unknown; LOCATED IN: chloroplast; EXPRESSED IN: 22 plant structures; EXPRESSED DURING: 13 growth stages; BEST Arabidopsis thaliana protein match is: unknown protein (TAIR:AT1G13390.2); Has 125 Blast hits to 125 proteins in 18 species: Archae - 0; Bacteria - 0; Metazoa - 0; Fungi - 0; Plants - 125; Viruses -…
GH_D05G2513	4.92818	5.51448	9.95246	15.013	1.29553	0.000241621	up	AT1G33490	unknown protein; CONTAINS InterPro DOMAIN/s: Protein of unknown function DUF2062 (InterPro:IPR018639); BEST Arabidopsis thaliana protein match is: unknown protein (TAIR:AT4G10140.1); Has 88 Blast hits to 88 proteins in 29 species: Archae - 0; Bacteria - 28; Metazoa - 0; Fungi - 0; Plants - 54; Viruses - 0; Other Eukaryotes - 6 (source: NCBI BLink).
GH_D11G0145	2.70879	2.20066	6.60579	4.63563	1.29297	0.00992114	up	AT4G27745	Yippee family putative zinc-binding protein
GH_A02G1691	10.6832	10.2345	21.7794	27.7835	1.29257	0.0254908	up	AT4G39840	unknown protein; FUNCTIONS IN: molecular_function unknown; INVOLVED IN: biological_process unknown; LOCATED IN: endomembrane system; EXPRESSED IN: 23 plant structures; EXPRESSED DURING: 13 growth stages; Has 20719 Blast hits to 6096 proteins in 607 species: Archae - 22; Bacteria - 3243; Metazoa - 4364; Fungi - 2270; Plants - 237; Viruses - 128; Other Eukaryotes - 10455 (source: NCBI BLink).
GH_D02G1542	3.71915	3.98342	7.50868	10.8282	1.29083	2.05827e-07	up	AT1G03400	2-oxoglutarate (2OG) and Fe(II)-dependent oxygenase superfamily protein
GH_A03G0608	6.87225	7.94158	19.1395	15.7295	1.28816	3.09007e-06	up	AT2G29590	Thioesterase superfamily protein
GH_D07G2189	16.8604	17.9379	44.1127	37.6304	1.28748	3.9383e-07	up	AT4G13010	Oxidoreductase, zinc-binding dehydrogenase family protein
GH_A03G1475	2.0342	2.31415	5.85824	4.84563	1.28547	0.0227364	up	AT1G67400	ELMO/CED-12 family protein
GH_A05G0979	0.122554	0.232595	0.639732	0.348659	1.28536	0.0330811	up	AT5G59613	unknown protein; FUNCTIONS IN: molecular_function unknown; INVOLVED IN: biological_process unknown; LOCATED IN: mitochondrial respiratory chain complex III; BEST Arabidopsis thaliana protein match is: unknown protein (TAIR:AT3G46430.1).
GH_D05G0921	69.2335	64.532	161.286	153.827	1.28416	6.39562e-06	up	AT1G07410	RAB GTPase homolog A2B
GH_A03G0165	29.4371	29.4978	71.3225	68.6246	1.28192	1.28699e-08	up	AT1G12440	A20/AN1-like zinc finger family protein
GH_D05G0558	1.81396	1.29249	3.46163	3.65881	1.28162	0.0284559	up	AT3G49500	RNA-dependent RNA polymerase 6
GH_D05G3900	106.161	86.0016	240.087	218.635	1.28145	0.00754469	up	AT3G20395	RING/U-box superfamily protein
GH_A01G0216	0.706874	0.640561	1.47964	1.49515	1.28052	0.0064587	up	AT2G33550	Homeodomain-like superfamily protein
GH_D06G0834	2.21666	1.85649	3.87351	5.59446	1.27955	0.00278597	up	AT3G42950	Pectin lyase-like superfamily protein
GH_D06G0300	3.55734	3.73195	11.0652	6.00816	1.27879	0.00145561	up	AT5G09570	Cox19-like CHCH family protein
GH_D13G2478	2.23234	2.34394	4.29387	6.50619	1.27785	0.00304207	up	AT3G45590	splicing endonuclease 1
GH_A06G1559	24.1508	22.7929	65.1758	45.1091	1.27681	0.00707361	up	AT5G46030	unknown protein; CONTAINS InterPro DOMAIN/s: Protein of unknown function DUF701, zinc-binding putative (InterPro:IPR007808); Has 30201 Blast hits to 17322 proteins in 780 species: Archae - 12; Bacteria - 1396; Metazoa - 17338; Fungi - 3422; Plants - 5037; Viruses - 0; Other Eukaryotes - 2996 (source: NCBI BLink).
GH_A03G2433	4.39801	3.69936	13.2408	5.69147	1.27658	0.000548699	up	AT4G05460	RNI-like superfamily protein
GH_A02G1598	17.4121	18.1167	46.5529	38.5926	1.27575	1.38263e-05	up	AT2G21970	stress enhanced protein 2
GH_A01G0034	5.35716	4.11093	10.9693	11.2439	1.27479	3.70723e-05	up	AT2G16600	rotamase CYP 3
GH_A03G2379	2.65119	1.9106	4.49812	5.94923	1.27458	0.0430131	up	AT3G19680	Protein of unknown function (DUF1005)
GH_D12G1584	2.75137	2.95936	6.44792	7.12799	1.27249	0.0237164	up	AT2G20570	GBF's pro-rich region-interacting factor 1
GH_A09G0628	0.563156	1.0911	2.16721	1.77695	1.26846	0.00230438	up	AT3G25270	Ribonuclease H-like superfamily protein
GH_D07G0372	51.3681	54.3541	121.014	128.738	1.26786	0.000908506	up	AT5G10930	CBL-interacting protein kinase 5
GH_A06G0969	1.73118	2.5679	4.65099	5.54956	1.26753	0.0347285	up	AT4G33010	glycine decarboxylase P-protein 1
GH_D05G0048	4.50685	2.54372	7.78672	8.41249	1.26747	0.000237783	up	AT5G57480	P-loop containing nucleoside triphosphate hydrolases superfamily protein
GH_D05G0598	6.31955	7.71087	15.8218	16.7437	1.26719	0.00202451	up	AT5G10930	CBL-interacting protein kinase 5
GH_D06G1175	6.17347	10.7075	19.1281	19.9655	1.2667	0.00142063	up	AT2G24550	unknown protein; BEST Arabidopsis thaliana protein match is: unknown protein (TAIR:AT4G31510.1); Has 219 Blast hits to 219 proteins in 33 species: Archae - 0; Bacteria - 0; Metazoa - 16; Fungi - 2; Plants - 184; Viruses - 0; Other Eukaryotes - 17 (source: NCBI BLink).
GH_D13G1950	17.038	15.0097	42.9075	32.0013	1.2662	0.0356924	up	AT5G28060	Ribosomal protein S24e family protein
GH_D07G1355	0.866855	0.851672	1.88621	2.21836	1.26444	0.00370341	up	-	-
GH_D08G0243	4.19981	5.46737	11.3092	11.7805	1.26365	0.00233594	up	AT3G55820	Fasciclin-like arabinogalactan family protein
GH_A08G2626	1.14563	1.57449	3.4531	3.00702	1.26336	0.00306921	up	AT5G16940	carbon-sulfur lyases
GH_A12G2959	2.57481	2.06712	5.87296	5.08915	1.26188	0.000736388	up	AT5G63030	Thioredoxin superfamily protein
GH_D05G3219	4.11714	3.23497	7.3712	9.62037	1.26123	1.52275e-05	up	AT5G13090	unknown protein; BEST Arabidopsis thaliana protein match is: unknown protein (TAIR:AT1G24270.1); Has 30201 Blast hits to 17322 proteins in 780 species: Archae - 12; Bacteria - 1396; Metazoa - 17338; Fungi - 3422; Plants - 5037; Viruses - 0; Other Eukaryotes - 2996 (source: NCBI BLink).
GH_A08G2152	1.00665	0.923817	2.21441	2.15552	1.26113	0.00189904	up	AT5G63450	cytochrome P450, family 94, subfamily B, polypeptide 1
GH_D13G2483	67.4605	69.4913	182.371	137.535	1.25991	0.000186173	up	AT5G60460	Preprotein translocase Sec, Sec61-beta subunit protein
GH_D01G2410	35.6763	37.7265	83.0903	88.0452	1.2592	4.40314e-05	up	AT5G03040	IQ-domain 2
GH_D04G1323	0.403286	0.360364	1.18011	0.613766	1.25794	0.0281796	up	AT2G37480	unknown protein; BEST Arabidopsis thaliana protein match is: unknown protein (TAIR:AT3G53670.2); Has 35333 Blast hits to 34131 proteins in 2444 species: Archae - 798; Bacteria - 22429; Metazoa - 974; Fungi - 991; Plants - 531; Viruses - 0; Other Eukaryotes - 9610 (source: NCBI BLink).
GH_A01G0069	2.21006	1.91551	4.7448	4.64621	1.2572	2.57694e-09	up	AT2G15695	Protein of unknown function DUF829, transmembrane 53
GH_D08G1305	22.6039	18.9067	38.0887	57.6661	1.25462	0.00592832	up	AT2G46500	phosphoinositide 4-kinase gamma 4
GH_A11G1594	20.118	18.7626	43.1624	45.5466	1.24889	0.0388178	up	AT2G04570	GDSL-like Lipase/Acylhydrolase superfamily protein
GH_D12G1797	4.17603	3.30182	6.54239	10.4653	1.24851	0.00019799	up	AT2G03620	magnesium transporter 3
GH_A02G0464	5.6951	3.83696	11.0088	10.5468	1.24847	0.0151007	up	AT4G13510	ammonium transporter 1;1
GH_D05G2666	3.80479	2.91743	7.92126	7.57233	1.24653	0.000101202	up	AT1G10140	Uncharacterised conserved protein UCP031279
GH_A11G3007	5.00297	2.41315	11.4388	5.49032	1.24491	0.0290852	up	AT4G02370	Protein of unknown function, DUF538
GH_A07G1191	16.3834	15.4106	36.6075	36.5747	1.24447	0.00319906	up	AT3G44590	60S acidic ribosomal protein family
GH_D07G1611	8.7329	9.9274	25.0111	18.84	1.24446	0.000566078	up	AT3G60520	unknown protein; BEST Arabidopsis thaliana protein match is: unknown protein (TAIR:AT1G02070.1); Has 107 Blast hits to 107 proteins in 14 species: Archae - 0; Bacteria - 0; Metazoa - 0; Fungi - 0; Plants - 107; Viruses - 0; Other Eukaryotes - 0 (source: NCBI BLink).
GH_D01G2347	1.04686	1.17366	2.54047	2.62777	1.24429	0.0392032	up	AT5G03740	histone deacetylase 2C
GH_A01G1115	6.45126	5.31651	14.9389	12.0102	1.24238	5.56836e-06	up	AT1G06060	LisH and RanBPM domains containing protein
GH_D02G0148	2.43317	2.06144	5.73306	4.5553	1.24208	0.000441317	up	AT1G05840	Eukaryotic aspartyl protease family protein
GH_D12G1868	2.36363	3.0776	5.37929	7.03624	1.24189	0.00289258	up	AT1G13360	unknown protein; BEST Arabidopsis thaliana protein match is: unknown protein (TAIR:AT3G25870.1); Has 69 Blast hits to 69 proteins in 16 species: Archae - 0; Bacteria - 0; Metazoa - 6; Fungi - 0; Plants - 63; Viruses - 0; Other Eukaryotes - 0 (source: NCBI BLink).
GH_A12G2941	9.27025	7.29977	28.5073	10.417	1.23837	0.0276462	up	AT5G50000	Protein kinase superfamily protein
GH_D04G0656	2.23745	2.03299	4.95649	4.8253	1.23747	0.00113047	up	AT1G07570	Protein kinase superfamily protein
GH_D06G0984	29.1981	26.2525	66.627	59.1328	1.2356	0.0450851	up	AT4G32940	gamma vacuolar processing enzyme
GH_D06G2026	1.91152	1.82472	4.23371	4.28906	1.23492	0.000318552	up	AT3G54360	zinc ion binding
GH_A08G2715	3.01862	3.13845	7.47467	6.92609	1.23351	0.0110647	up	AT5G52600	myb domain protein 82
GH_A01G2395	0.840538	0.881415	2.23883	1.77526	1.23119	0.0216579	up	AT5G60020	laccase 17
GH_A05G1939	3.30975	3.79735	8.96238	7.12118	1.22962	0.0160772	up	AT1G75180	Erythronate-4-phosphate dehydrogenase family protein
GH_D09G1496	4.34084	3.43503	8.01005	9.40783	1.22941	0.0413615	up	AT3G52610	unknown protein; Has 68 Blast hits to 67 proteins in 21 species: Archae - 0; Bacteria - 11; Metazoa - 0; Fungi - 0; Plants - 55; Viruses - 0; Other Eukaryotes - 2 (source: NCBI BLink).
GH_D10G1971	15.8057	17.2927	39.324	36.0217	1.22827	3.47596e-08	up	AT3G17000	ubiquitin-conjugating enzyme 32
GH_A05G2304	0.927256	0.704353	1.66575	1.89933	1.2269	0.0107587	up	AT4G08550	electron carriers;protein disulfide oxidoreductases
GH_A05G0976	5.08752	5.32018	11.4375	12.2254	1.22686	0.0131863	up	AT5G59300	ubiquitin carrier protein 7
GH_A10G2026	2.9476	3.10735	6.76237	6.80974	1.22467	0.00233548	up	AT5G12330	Lateral root primordium (LRP) protein-related
GH_A07G2020	6.62577	6.55283	15.7489	14.146	1.22458	0.0381892	up	-	-
GH_D05G3022	0.838707	1.01032	1.95136	2.21962	1.22429	1.09478e-07	up	AT2G39180	CRINKLY4 related 2
GH_D08G2713	1.30641	1.55592	3.43193	3.26234	1.22398	0.0095313	up	AT5G52600	myb domain protein 82
GH_D11G3501	252.569	261.22	561.825	618.39	1.22366	1.58672e-05	up	AT5G12250	beta-6 tubulin
GH_D11G0184	2.00976	1.97653	3.26662	5.65963	1.22286	0.0166247	up	AT5G42010	Transducin/WD40 repeat-like superfamily protein
GH_A06G0719	0.43582	0.384397	0.973289	0.941757	1.22271	0.0104691	up	AT5G19680	Leucine-rich repeat (LRR) family protein
GH_D12G1100	5.72132	5.09239	12.1044	12.0385	1.22234	3.23515e-11	up	AT4G00150	GRAS family transcription factor
GH_A11G0540	0.481269	0.550495	1.37648	0.958937	1.22101	0.0430131	up	AT4G40080	ENTH/ANTH/VHS superfamily protein
GH_A09G1150	30.4944	31.0058	63.1297	76.6697	1.22088	0.00361406	up	AT3G11600	unknown protein; FUNCTIONS IN: molecular_function unknown; INVOLVED IN: response to karrikin; EXPRESSED IN: 21 plant structures; EXPRESSED DURING: 12 growth stages; BEST Arabidopsis thaliana protein match is: unknown protein (TAIR:AT5G06270.1); Has 171 Blast hits to 171 proteins in 15 species: Archae - 0; Bacteria - 0; Metazoa - 0; Fungi - 0; Plants - 171; Viruses - 0; Other Eukaryotes - 0 (sourc…
GH_A05G1404	0.549767	0.406863	1.03537	1.08497	1.22023	0.0470504	up	AT1G17370	oligouridylate binding protein 1B
GH_A08G2052	14.9771	16.8171	32.6578	40.027	1.21881	3.63056e-06	up	AT1G63120	RHOMBOid-like 2
GH_D11G1833	14.2265	15.7126	34.8698	32.9375	1.2182	0.000356091	up	AT4G35840	RING/U-box superfamily protein
GH_A13G2490	50.4006	57.9386	141.467	105.912	1.21485	8.93415e-07	up	AT5G60460	Preprotein translocase Sec, Sec61-beta subunit protein
GH_D02G0991	2.33003	2.49653	5.74214	4.81062	1.21465	0.0446835	up	AT3G51030	thioredoxin H-type 1
GH_D11G0277	17.1955	10.1633	36.2739	24.9651	1.21281	8.6077e-07	up	AT5G47120	BAX inhibitor 1
GH_A05G1009	3.72144	2.37825	5.92065	7.32354	1.21149	0.000218623	up	AT1G07880	Protein kinase superfamily protein
GH_A10G1518	17.0997	16.1859	38.389	36.2525	1.21	4.82117e-09	up	AT1G06130	glyoxalase 2-4
GH_D06G2336	1.89245	1.78102	3.80347	4.52447	1.20925	1.28867e-07	up	AT1G28380	MAC/Perforin domain-containing protein
GH_A09G0007	39.5633	29.4717	68.4432	85.0844	1.20878	9.69212e-05	up	AT3G19340	Protein of unknown function (DUF3754)
GH_D10G1167	29.3298	28.1462	60.1363	67.3639	1.20794	0.000108053	up	AT5G23530	carboxyesterase 18
GH_A12G2520	155.348	151.124	322.855	365.158	1.2066	1.08478e-07	up	AT1G64090	Reticulan like protein B3
GH_A06G1526	0.774794	1.33923	2.40756	2.36929	1.20273	0.0259889	up	AT2G42760	unknown protein; CONTAINS InterPro DOMAIN/s: Protein of unknown function DUF1685 (InterPro:IPR012881); Has 170 Blast hits to 164 proteins in 34 species: Archae - 0; Bacteria - 1; Metazoa - 26; Fungi - 10; Plants - 107; Viruses - 0; Other Eukaryotes - 26 (source: NCBI BLink).
GH_D06G0192	1.60697	1.64605	3.80236	3.52511	1.20273	0.0251095	up	AT4G24240	WRKY DNA-binding protein 7
GH_D01G1185	464.244	434.062	930.085	1090.72	1.20189	1.95649e-08	up	AT1G75280	NmrA-like negative transcriptional regulator family protein
GH_A09G1834	29.6884	29.0146	68.8953	62.3455	1.19949	5.99789e-05	up	AT3G08890	Protein of unknown function, DUF538
GH_D10G0030	4.311	3.9645	8.84023	9.29825	1.19819	3.94116e-12	up	AT1G51550	Kelch repeat-containing F-box family protein
GH_A09G1242	21.4575	18.0312	39.5344	48.2469	1.19818	9.25654e-14	up	AT2G26770	plectin-related
GH_D12G1708	0.578413	0.492554	1.27952	1.04858	1.19771	0.0257762	up	AT1G24620	EF hand calcium-binding protein family
GH_D06G0201	20.8314	19.7599	47.9303	44.2779	1.19644	0.0199543	up	AT4G37260	myb domain protein 73
GH_D07G1796	4.08707	3.56731	8.59827	8.10255	1.1961	6.94571e-05	up	AT4G26550	Got1/Sft2-like vescicle transport protein family
GH_A01G1798	0.933213	0.624393	2.19432	1.12132	1.19601	0.0198392	up	AT2G20980	minichromosome maintenance 10
GH_A11G0320	4.28323	3.68005	9.11071	8.50688	1.19203	1.94616e-08	up	AT1G18850	unknown protein; FUNCTIONS IN: molecular_function unknown; INVOLVED IN: biological_process unknown; LOCATED IN: nucleolus; EXPRESSED IN: 22 plant structures; EXPRESSED DURING: 13 growth stages; Has 40 Blast hits to 40 proteins in 13 species: Archae - 0; Bacteria - 0; Metazoa - 0; Fungi - 0; Plants - 40; Viruses - 0; Other Eukaryotes - 0 (source: NCBI BLink).
GH_A11G1963	0.708869	0.643761	1.87815	1.03409	1.19116	0.012326	up	AT3G50810	Uncharacterised protein family (UPF0497)
GH_A08G1836	4.7128	5.55956	10.5415	11.8891	1.19065	0.00015387	up	AT4G35470	plant intracellular ras group-related LRR 4
GH_A02G1543	0.27511	0.176464	0.39215	0.603305	1.1833	0.0127923	up	AT4G01020	helicase domain-containing protein / IBR domain-containing protein / zinc finger protein-related
GH_A06G0843	88.6293	98.4574	218.867	198.732	1.17791	0.00670944	up	AT5G20650	copper transporter 5
GH_A01G0022	1332.47	1406.26	3168.18	2959.01	1.17761	0.000339116	up	AT2G16850	plasma membrane intrinsic protein 2;8
GH_D12G2492	2.59536	1.82171	5.59175	4.02929	1.17726	0.0346804	up	AT4G11600	glutathione peroxidase 6
GH_D02G0752	11.0205	11.4687	26.2973	22.9324	1.17573	1.75628e-10	up	AT1G21410	F-box/RNI-like superfamily protein
GH_D12G0256	6.64193	6.28825	17.0842	11.0661	1.17282	0.00498861	up	-	-
GH_D09G2253	10.1961	11.7425	22.0886	26.8168	1.17134	0.038875	up	-	-
GH_D05G1235	0.328853	0.166769	0.727307	0.354579	1.17086	0.026416	up	AT5G11160	adenine phosphoribosyltransferase 5
GH_D03G0455	2.69329	2.97386	7.63687	5.01245	1.17031	0.00475834	up	AT1G15100	RING-H2 finger A2A
GH_A13G1656	4.02609	3.65766	7.07928	9.60011	1.16979	2.19818e-07	up	AT3G20560	PDI-like 5-3
GH_A13G1203	12.6286	12.9084	28.3157	26.8141	1.1681	0.045386	up	AT1G08570	atypical CYS HIS rich thioredoxin 4
GH_A10G0635	2.26366	1.84409	4.56664	4.33692	1.16779	3.94292e-05	up	AT5G11730	Core-2/I-branching beta-1,6-N-acetylglucosaminyltransferase family protein
GH_A13G2217	2.8705	3.13413	6.33018	6.72344	1.16719	0.005213	up	AT5G35460	unknown protein; CONTAINS InterPro DOMAIN/s: Protein of unknown function DUF2838 (InterPro:IPR021261); Has 1807 Blast hits to 1807 proteins in 277 species: Archae - 0; Bacteria - 0; Metazoa - 736; Fungi - 347; Plants - 385; Viruses - 0; Other Eukaryotes - 339 (source: NCBI BLink).
GH_A03G2223	76.753	71.8711	156.114	169.301	1.16652	2.8084e-06	up	AT4G39090	Papain family cysteine protease
GH_D09G2300	1.8911	2.295	4.6855	4.51463	1.16513	0.00940858	up	AT2G32120	heat-shock protein 70T-2
GH_D02G0177	3.21207	3.01411	6.20382	7.46993	1.16328	0.00316455	up	AT1G14780	MAC/Perforin domain-containing protein
GH_D08G0832	1.98306	1.53094	3.65655	3.81045	1.16143	0.0491249	up	AT3G05590	ribosomal protein L18
GH_D05G2913	16.7075	13.2206	32.9123	31.3989	1.1613	0.000317217	up	AT1G35430	unknown protein; FUNCTIONS IN: molecular_function unknown; INVOLVED IN: biological_process unknown; LOCATED IN: mitochondrion; EXPRESSED IN: 22 plant structures; EXPRESSED DURING: 13 growth stages; BEST Arabidopsis thaliana protein match is: unknown protein (TAIR:AT4G09170.1); Has 23 Blast hits to 23 proteins in 5 species: Archae - 0; Bacteria - 0; Metazoa - 0; Fungi - 0; Plants - 23; Viruses - 0…
GH_A02G0839	6.7929	8.80341	18.457	15.7806	1.15667	4.90923e-05	up	AT1G28200	FH interacting protein 1
GH_A01G0254	283.276	308.043	659.072	640.342	1.15593	1.87814e-05	up	AT4G14440	3-hydroxyacyl-CoA dehydratase 1
GH_A01G2043	3.07731	2.95325	5.93411	7.02735	1.15536	0.00114081	up	AT1G44770	unknown protein; BEST Arabidopsis thaliana protein match is: unknown protein (TAIR:AT5G49710.3); Has 81 Blast hits to 81 proteins in 17 species: Archae - 0; Bacteria - 0; Metazoa - 0; Fungi - 0; Plants - 81; Viruses - 0; Other Eukaryotes - 0 (source: NCBI BLink).
GH_A10G1146	4.07268	3.5956	6.89417	9.60632	1.15369	4.89598e-05	up	AT3G23280	XB3 ortholog 5 in Arabidopsis thaliana
GH_D05G2153	0.661245	0.983399	2.00249	1.59163	1.15287	0.0211196	up	AT4G10810	unknown protein; FUNCTIONS IN: molecular_function unknown; INVOLVED IN: biological_process unknown; LOCATED IN: chloroplast; EXPRESSED IN: 23 plant structures; EXPRESSED DURING: 15 growth stages; BEST Arabidopsis thaliana protein match is: unknown protein (TAIR:AT4G24026.1); Has 1807 Blast hits to 1807 proteins in 277 species: Archae - 0; Bacteria - 0; Metazoa - 736; Fungi - 347; Plants - 385; Vi…
GH_D13G0810	1.20124	1.08168	2.30456	2.72119	1.15061	0.015678	up	AT3G11810	unknown protein; BEST Arabidopsis thaliana protein match is: unknown protein (TAIR:AT2G03330.1); Has 141 Blast hits to 141 proteins in 21 species: Archae - 0; Bacteria - 9; Metazoa - 0; Fungi - 0; Plants - 131; Viruses - 0; Other Eukaryotes - 1 (source: NCBI BLink).
GH_A12G0674	6.81517	7.9566	19.9224	11.5979	1.1506	0.0143538	up	AT3G50770	calmodulin-like 41
GH_D04G1275	37.0399	21.0517	72.2998	53.0913	1.1497	0.0335479	up	AT2G37110	PLAC8 family protein
GH_A12G1764	7.98449	8.49028	15.8307	19.4389	1.14732	0.000964286	up	AT3G25590	unknown protein; Has 149 Blast hits to 140 proteins in 44 species: Archae - 0; Bacteria - 6; Metazoa - 40; Fungi - 6; Plants - 39; Viruses - 0; Other Eukaryotes - 58 (source: NCBI BLink).
GH_A01G1568	21.539	13.946	33.232	41.4702	1.14492	2.88427e-06	up	AT1G70750	Protein of unknown function, DUF593
GH_scaffold1196_objG0001	0.50897	0.276234	0.744622	0.938598	1.14394	0.0339076	up	AT3G13620	Amino acid permease family protein
GH_A11G1043	9.65405	7.57239	15.4369	21.0145	1.14384	0.00371723	up	AT4G17880	Basic helix-loop-helix (bHLH) DNA-binding family protein
GH_A09G1040	2.91578	3.60185	8.50168	5.69703	1.13975	0.0125556	up	AT3G15900	unknown protein; FUNCTIONS IN: molecular_function unknown; INVOLVED IN: biological_process unknown; LOCATED IN: chloroplast; EXPRESSED IN: 23 plant structures; EXPRESSED DURING: 13 growth stages; Has 26 Blast hits to 26 proteins in 10 species: Archae - 0; Bacteria - 0; Metazoa - 0; Fungi - 0; Plants - 26; Viruses - 0; Other Eukaryotes - 0 (source: NCBI BLink).
GH_A11G0942	15.9066	15.6172	32.307	35.3879	1.13973	4.49027e-07	up	AT4G00330	calmodulin-binding receptor-like cytoplasmic kinase 2
GH_D05G1563	0.593795	0.517824	0.748192	1.58347	1.13937	0.0102948	up	AT1G29750	receptor-like kinase in flowers 1
GH_A09G2399	13.1031	15.7252	32.8191	29.5923	1.13815	7.15136e-06	up	AT5G43850	RmlC-like cupins superfamily protein
GH_A02G0832	0.456245	0.494397	0.892295	1.15404	1.13727	0.00661907	up	AT1G34780	APR-like 4
GH_A02G1544	0.389641	0.681657	1.42467	0.867791	1.13685	0.00400623	up	AT2G46550	unknown protein; FUNCTIONS IN: molecular_function unknown; INVOLVED IN: biological_process unknown; EXPRESSED IN: 23 plant structures; EXPRESSED DURING: 13 growth stages; BEST Arabidopsis thaliana protein match is: unknown protein (TAIR:AT1G01240.3).
GH_A11G1488	63.4569	63.0296	143.844	126.54	1.13577	0.00241774	up	AT3G25290	Auxin-responsive family protein
GH_D07G0535	2.08984	1.95468	4.1186	4.51169	1.13574	0.0117991	up	AT5G50930	Histone superfamily protein
GH_D01G1706	16.3884	11.829	24.5759	34.9699	1.13437	3.75859e-05	up	AT1G70750	Protein of unknown function, DUF593
GH_A12G2220	6.8097	7.39472	10.8025	20.0152	1.13332	0.00144816	up	AT4G19170	nine-cis-epoxycarotenoid dioxygenase 4
GH_A08G1676	2.34017	1.56141	3.92021	4.27331	1.13206	0.00169227	up	AT3G51990	Protein kinase superfamily protein
GH_A07G0749	0.288079	0.438983	0.776936	0.713253	1.13016	0.0279829	up	AT5G60910	AGAMOUS-like 8
GH_A11G0299	10.5359	13.2131	24.4341	25.9408	1.12823	5.66252e-06	up	AT1G31940	unknown protein; LOCATED IN: plasma membrane; EXPRESSED IN: 22 plant structures; EXPRESSED DURING: 13 growth stages; BEST Arabidopsis thaliana protein match is: unknown protein (TAIR:AT2G35585.1); Has 67 Blast hits to 67 proteins in 17 species: Archae - 0; Bacteria - 0; Metazoa - 0; Fungi - 0; Plants - 67; Viruses - 0; Other Eukaryotes - 0 (source: NCBI BLink).
GH_D12G1339	0.742563	0.348899	1.31881	0.961382	1.12691	0.0371195	up	AT1G01180	S-adenosyl-L-methionine-dependent methyltransferases superfamily protein
GH_A04G1715	10.7251	10.0515	22.2506	21.8086	1.12586	8.80822e-06	up	AT1G70670	Caleosin-related family protein
GH_D13G1293	5.51838	4.93649	11.1898	10.212	1.12556	0.000177017	up	AT5G16400	thioredoxin F2
GH_A06G0497	0.736772	0.659817	1.41144	1.46324	1.12462	0.0125915	up	AT1G44170	aldehyde dehydrogenase 3H1
GH_D08G1471	88.519	88.6969	157.554	214.543	1.12415	0.000115303	up	AT2G47115	unknown protein; FUNCTIONS IN: molecular_function unknown; INVOLVED IN: biological_process unknown; LOCATED IN: endomembrane system; BEST Arabidopsis thaliana protein match is: unknown protein (TAIR:AT1G10660.1); Has 35333 Blast hits to 34131 proteins in 2444 species: Archae - 798; Bacteria - 22429; Metazoa - 974; Fungi - 991; Plants - 531; Viruses - 0; Other Eukaryotes - 9610 (source: NCBI BLink…
GH_A07G0021	5.53088	5.57605	11.6338	11.7685	1.12265	0.0103836	up	AT4G17486	PPPDE putative thiol peptidase family protein
GH_D12G0031	1.85104	1.03986	3.32205	2.67648	1.12204	2.66644e-06	up	AT3G22750	Protein kinase superfamily protein
GH_D04G1648	77.8589	76.4374	151.485	181.565	1.12143	0.000107069	up	AT3G19950	RING/U-box superfamily protein
GH_A11G0608	5.95177	5.50077	11.6595	12.2716	1.12132	5.56131e-06	up	AT4G33490	Eukaryotic aspartyl protease family protein
GH_A05G0481	1.23396	1.25136	2.34181	2.95856	1.12095	0.0104588	up	AT5G23340	RNI-like superfamily protein
GH_A05G2891	28.7396	28.1639	61.1076	59.2258	1.12087	0.000255971	up	AT1G35430	unknown protein; FUNCTIONS IN: molecular_function unknown; INVOLVED IN: biological_process unknown; LOCATED IN: mitochondrion; EXPRESSED IN: 22 plant structures; EXPRESSED DURING: 13 growth stages; BEST Arabidopsis thaliana protein match is: unknown protein (TAIR:AT4G09170.1); Has 23 Blast hits to 23 proteins in 5 species: Archae - 0; Bacteria - 0; Metazoa - 0; Fungi - 0; Plants - 23; Viruses - 0…
GH_A01G2173	63.9761	70.9232	123.016	162.563	1.11885	5.38081e-07	up	AT2G35880	TPX2 (targeting protein for Xklp2) protein family
GH_D09G2084	10.3095	12.1613	29.3586	18.5124	1.11828	0.0232791	up	-	-
GH_D06G0362	3.12385	2.58861	5.80638	5.7914	1.11472	0.000130822	up	AT4G19870	Galactose oxidase/kelch repeat superfamily protein
GH_A02G0389	8.7688	8.37803	14.0361	22.0482	1.11435	0.00273334	up	AT3G23150	Signal transduction histidine kinase, hybrid-type, ethylene sensor
GH_D11G1097	27.2763	29.5188	63.1254	59.574	1.11353	0.00583079	up	AT4G01575	serine protease inhibitor, Kazal-type family protein
GH_D01G0255	0.883924	0.805811	1.77413	1.73927	1.10892	0.022594	up	AT5G18910	Protein kinase superfamily protein
GH_D09G1461	19.0421	17.2883	38.2392	37.5737	1.1088	0.00109342	up	-	-
GH_D01G0267	132.059	176.778	359.874	288.493	1.10698	0.00138904	up	AT4G15800	ralf-like 33
GH_A06G0495	10.3325	11.3488	25.7028	20.3809	1.10691	0.00817181	up	AT3G57040	response regulator 9
GH_D08G1158	60.1425	61.2383	134.556	123.974	1.10551	0.00269155	up	AT5G23750	Remorin family protein
GH_D13G1605	3.65635	3.4569	6.34301	8.42172	1.10505	1.35616e-05	up	AT3G20560	PDI-like 5-3
GH_A03G2377	1.56808	1.40261	2.8028	3.31913	1.10373	0.0199743	up	AT2G14520	CBS domain-containing protein with a domain of unknown function (DUF21)
GH_D12G0508	10.8846	9.4839	20.5442	21.9599	1.10364	0.000267014	up	AT5G44670	Domain of unknown function (DUF23)
GH_A08G0230	4.31529	3.62852	8.93285	7.71228	1.10155	0.0427761	up	AT3G55820	Fasciclin-like arabinogalactan family protein
GH_D10G2768	0.957411	0.998566	2.87821	1.21283	1.10134	0.0368293	up	AT3G56180	Protein of unknown function (DUF567)
GH_D06G2100	8.63621	9.84883	17.3454	21.8605	1.10066	0.0029796	up	AT5G58380	SOS3-interacting protein 1
GH_D06G1070	1.68901	1.42534	3.07534	3.49508	1.10043	0.000132434	up	AT2G24240	BTB/POZ domain with WD40/YVTN repeat-like protein
GH_A10G1784	3.52063	3.30823	7.89029	6.23188	1.09933	0.0164875	up	AT4G15790	unknown protein; INVOLVED IN: biological_process unknown; LOCATED IN: chloroplast; EXPRESSED IN: 21 plant structures; EXPRESSED DURING: 13 growth stages; Has 411 Blast hits to 380 proteins in 121 species: Archae - 4; Bacteria - 107; Metazoa - 85; Fungi - 29; Plants - 59; Viruses - 0; Other Eukaryotes - 127 (source: NCBI BLink).
GH_A12G2965	134.002	156.722	341.103	273.169	1.09927	0.00108459	up	AT3G48030	hypoxia-responsive family protein / zinc finger (C3HC4-type RING finger) family protein
GH_A11G0194	9.61391	11.3014	22.6221	20.5508	1.09784	4.02873e-05	up	AT4G22670	HSP70-interacting protein 1
GH_D13G2452	137.546	139.058	300.64	279.728	1.09656	0.000866304	up	AT5G12190	RNA-binding (RRM/RBD/RNP motifs) family protein
GH_A07G1697	19.9328	23.9141	43.8403	48.2772	1.09602	0.00072307	up	AT5G48850	Tetratricopeptide repeat (TPR)-like superfamily protein
GH_A02G1583	43.7293	50.9631	103.315	97.437	1.095	0.000405791	up	AT1G15100	RING-H2 finger A2A
GH_D05G1380	222.421	246.923	431.259	543.031	1.09428	0.000553439	up	AT1G17620	Late embryogenesis abundant (LEA) hydroxyproline-rich glycoprotein family
GH_D04G0914	3.4917	2.98789	5.52482	7.42501	1.09364	0.00901176	up	AT4G30810	serine carboxypeptidase-like 29
GH_A09G2027	18.3488	17.0356	38.4509	34.7453	1.09204	1.01717e-09	up	AT1G64720	Polyketide cyclase/dehydrase and lipid transport superfamily protein
GH_A07G0229	5.74888	5.86992	12.7763	11.1134	1.09091	5.79732e-06	up	AT5G11960	Protein of unknown function (DUF803)
GH_D11G0935	48.7993	46.1529	103.802	93.9754	1.08998	0.000349375	up	AT3G61260	Remorin family protein
GH_D11G1690	0.310905	0.692835	1.33612	0.766102	1.088	0.043525	up	AT5G28680	Malectin/receptor-like protein kinase family protein
GH_D10G0176	7.66422	8.097	16.0446	17.2002	1.08759	0.00105686	up	AT4G21320	Aldolase-type TIM barrel family protein
GH_A05G0067	3.36272	3.17112	5.32341	7.89119	1.08681	0.00995652	up	AT5G57710	Double Clp-N motif-containing P-loop nucleoside triphosphate hydrolases superfamily protein
GH_D13G0706	6.24966	6.65258	12.5978	14.0506	1.08398	0.000196269	up	AT1G07040	unknown protein; INVOLVED IN: biological_process unknown; LOCATED IN: chloroplast; EXPRESSED IN: 24 plant structures; EXPRESSED DURING: 14 growth stages; BEST Arabidopsis thaliana protein match is: unknown protein (TAIR:AT1G27030.1); Has 540 Blast hits to 538 proteins in 187 species: Archae - 0; Bacteria - 333; Metazoa - 0; Fungi - 0; Plants - 67; Viruses - 0; Other Eukaryotes - 140 (source: NCBI…
GH_D11G1598	1.60653	1.38913	2.31374	3.89753	1.08323	0.0213328	up	AT5G48150	GRAS family transcription factor
GH_A05G0271	19.7363	15.746	31.3197	41.6394	1.08165	0.00198368	up	AT4G29310	Protein of unknown function (DUF1005)
GH_A09G0226	8.0808	8.26784	16.2444	17.0626	1.07842	5.04406e-05	up	AT1G14340	RNA-binding (RRM/RBD/RNP motifs) family protein
GH_A08G2359	3.61374	2.32755	4.06149	7.65877	1.07166	0.0400684	up	AT3G05580	Calcineurin-like metallo-phosphoesterase superfamily protein
GH_D12G2389	26.0864	27.2534	52.5485	56.9099	1.07145	0.000275116	up	AT2G35710	Nucleotide-diphospho-sugar transferases superfamily protein
GH_D05G2679	32.4994	26.0033	64.3182	52.7069	1.071	3.99548e-05	up	AT1G27530	CONTAINS InterPro DOMAIN/s: Ubiquitin-conjugating enzyme/RWD-like (InterPro:IPR016135), Ubiquitin-fold modifier-conjugating enzyme 1 (InterPro:IPR014806); Has 269 Blast hits to 269 proteins in 110 species: Archae - 0; Bacteria - 0; Metazoa - 175; Fungi - 0; Plants - 42; Viruses - 0; Other Eukaryotes - 52 (source: NCBI BLink).
GH_A01G2474	4.82548	4.55549	9.61911	9.42078	1.07064	0.0265869	up	AT3G51780	BCL-2-associated athanogene 4
GH_A05G0348	3.32838	2.14086	5.10539	5.84536	1.06998	1.39407e-06	up	AT1G19170	Pectin lyase-like superfamily protein
GH_D11G3027	42.9072	41.9487	82.1559	91.2273	1.06942	0.00806027	up	AT3G05520	Subunits of heterodimeric actin filament capping protein Capz superfamily
GH_D10G1737	11.1952	10.8666	21.0564	23.9587	1.06931	7.19487e-06	up	AT3G23280	XB3 ortholog 5 in Arabidopsis thaliana
GH_D08G0097	2.17096	2.57805	5.49996	4.21844	1.06555	0.0450659	up	AT3G44380	Late embryogenesis abundant (LEA) hydroxyproline-rich glycoprotein family
GH_D02G1870	48.0176	46.1885	101.084	88.0697	1.06523	2.10339e-06	up	AT1G68220	Protein of unknown function (DUF1218)
GH_D04G0040	3.76761	3.72523	7.75288	7.33187	1.06512	0.00271373	up	AT3G20060	ubiquitin-conjugating enzyme19
GH_A13G1764	1.14154	0.839921	1.56208	2.40608	1.06495	0.0103261	up	AT2G15080	receptor like protein 19
GH_A13G1293	1.44181	1.42798	2.71749	3.07124	1.06188	0.00177554	up	AT3G62770	Transducin/WD40 repeat-like superfamily protein
GH_A11G3495	236.453	226.759	439.961	505.036	1.05831	0.000462784	up	AT5G12250	beta-6 tubulin
GH_A08G2614	2.40571	2.88933	4.89695	5.69014	1.05806	0.0423103	up	AT4G10330	glycine-rich protein
GH_D12G2703	14.1382	14.771	25.0308	33.392	1.05669	2.45811e-05	up	AT4G10810	unknown protein; FUNCTIONS IN: molecular_function unknown; INVOLVED IN: biological_process unknown; LOCATED IN: chloroplast; EXPRESSED IN: 23 plant structures; EXPRESSED DURING: 15 growth stages; BEST Arabidopsis thaliana protein match is: unknown protein (TAIR:AT4G24026.1); Has 1807 Blast hits to 1807 proteins in 277 species: Archae - 0; Bacteria - 0; Metazoa - 736; Fungi - 347; Plants - 385; Vi…
GH_D08G0974	34.2187	40.955	79.4688	72.1569	1.0547	0.000624326	up	AT2G23810	tetraspanin8
GH_D13G0797	1.43417	1.12748	2.48007	2.61323	1.05399	0.0209298	up	AT1G26761	Arabinanase/levansucrase/invertase
GH_D08G2134	36.635	41.3032	83.8573	73.7886	1.05385	0.0107685	up	AT2G48150	glutathione peroxidase 4
GH_A10G0350	4.73034	7.0495	11.7305	12.2212	1.05127	0.00735514	up	AT4G18910	NOD26-like intrinsic protein 1;2
GH_A08G0372	8.97247	8.35711	18.8166	15.9964	1.05076	1.90139e-09	up	AT2G46220	Uncharacterized conserved protein (DUF2358)
GH_D09G1614	7.41267	12.4448	20.3801	19.4894	1.04982	3.72356e-05	up	AT5G03230	Protein of unknown function, DUF584
GH_A11G0648	37.9384	40.6371	78.8425	79.8881	1.04914	9.00179e-05	up	AT5G46860	Syntaxin/t-SNARE family protein
GH_A11G1827	7.25428	6.52896	13.5178	14.5952	1.04891	0.00355095	up	AT4G36020	cold shock domain protein 1
GH_D11G1777	2.29978	3.04231	5.27329	5.52615	1.04871	0.0294267	up	AT5G38110	anti- silencing function 1b
GH_D01G1677	10.0776	10.6482	22.7915	19.2171	1.04853	1.4795e-07	up	AT1G23260	MMS ZWEI homologue 1
GH_D10G2140	1.35506	0.845279	2.52863	1.82297	1.04841	0.00245894	up	AT1G08315	ARM repeat superfamily protein
GH_A02G0741	2.9039	2.64247	5.81255	5.03565	1.0468	1.09996e-05	up	AT1G77000	RNI-like superfamily protein
GH_A05G0121	7.89108	7.23583	14.4429	15.7688	1.04628	0.000154574	up	AT2G41040	S-adenosyl-L-methionine-dependent methyltransferases superfamily protein
GH_D10G2822	0.940359	1.27209	2.71215	1.7256	1.0459	0.0427593	up	AT3G01740	Mitochondrial ribosomal protein L37
GH_D13G1370	7.35352	6.00096	12.0904	14.6032	1.04559	0.000761952	up	AT4G09510	cytosolic invertase 2
GH_D10G0029	3.00124	2.73969	5.52169	6.00973	1.04409	0.0322572	up	AT1G16860	Ubiquitin-specific protease family C19-related protein
GH_D09G1788	42.538	41.6827	87.4861	80.7602	1.04321	4.03903e-06	up	AT3G08890	Protein of unknown function, DUF538
GH_D10G1485	7.82199	4.82842	10.2236	14.7503	1.04319	0.00128156	up	AT3G23750	Leucine-rich repeat protein kinase family protein
GH_A13G2463	74.8193	69.2886	155.028	134.178	1.04313	0.002363	up	AT5G12190	RNA-binding (RRM/RBD/RNP motifs) family protein
GH_A11G0345	2.59992	3.16406	6.34363	5.19816	1.04164	0.00549445	up	AT5G61360	unknown protein; BEST Arabidopsis thaliana protein match is: unknown protein (TAIR:AT5G07730.1); Has 20 Blast hits to 20 proteins in 7 species: Archae - 0; Bacteria - 0; Metazoa - 0; Fungi - 0; Plants - 16; Viruses - 0; Other Eukaryotes - 4 (source: NCBI BLink).
GH_D09G0413	23.1842	23.1457	46.9772	45.6506	1.04062	5.59051e-06	up	AT5G14240	Thioredoxin superfamily protein
GH_D05G3385	3.21644	2.85473	4.95995	7.18697	1.03807	1.66814e-05	up	AT2G02590	FUNCTIONS IN: molecular_function unknown; INVOLVED IN: biological_process unknown; LOCATED IN: chloroplast; EXPRESSED IN: 21 plant structures; EXPRESSED DURING: 13 growth stages; CONTAINS InterPro DOMAIN/s: Putative small multi-drug export (InterPro:IPR009577); Has 405 Blast hits to 405 proteins in 185 species: Archae - 65; Bacteria - 295; Metazoa - 0; Fungi - 0; Plants - 23; Viruses - 0; Other E…
GH_D08G2484	1.20767	1.21861	2.57737	2.1164	1.03797	0.00659877	up	AT5G17850	Sodium/calcium exchanger family protein
GH_A09G2278	48.7452	42.6432	88.3458	95.2355	1.03765	0.0244963	up	AT3G59480	pfkB-like carbohydrate kinase family protein
GH_A10G0627	55.4825	61.3791	121.389	113.397	1.03725	1.91749e-07	up	AT1G17730	vacuolar protein sorting 46.1
GH_D01G0022	1108.33	1133.05	2359.5	2149.72	1.03469	0.0124858	up	AT4G35100	plasma membrane intrinsic protein 3
GH_D12G0536	1.91035	2.48561	4.40502	4.46758	1.03379	0.000268544	up	AT3G02690	nodulin MtN21 /EamA-like transporter family protein
GH_D11G2919	291.864	313.554	652.579	548.418	1.03234	0.0265869	up	-	-
GH_A09G1510	6.52025	16.9429	14.1497	34.3298	1.03232	0.0106922	up	-	-
GH_D04G0934	4.90281	3.35685	8.89952	7.28606	1.03214	0.000127694	up	AT2G42040	CONTAINS InterPro DOMAIN/s: WRC (InterPro:IPR014977); Has 219 Blast hits to 219 proteins in 19 species: Archae - 0; Bacteria - 0; Metazoa - 3; Fungi - 0; Plants - 215; Viruses - 0; Other Eukaryotes - 1 (source: NCBI BLink).
GH_A12G1946	2.04546	2.54429	5.14485	3.95691	1.03044	0.0248803	up	AT5G56520	unknown protein; BEST Arabidopsis thaliana protein match is: unknown protein (TAIR:AT1G55365.1); Has 30201 Blast hits to 17322 proteins in 780 species: Archae - 12; Bacteria - 1396; Metazoa - 17338; Fungi - 3422; Plants - 5037; Viruses - 0; Other Eukaryotes - 2996 (source: NCBI BLink).
GH_A08G2117	31.5154	33.2898	62.0849	68.0036	1.03026	0.0103261	up	AT2G48150	glutathione peroxidase 4
GH_A07G0459	29.2129	26.607	54.781	56.8682	1.02923	0.00539698	up	AT2G45510	cytochrome P450, family 704, subfamily A, polypeptide 2
GH_D06G0030	10.4194	9.7246	17.5006	21.9512	1.02583	0.041747	up	AT5G42560	Abscisic acid-responsive (TB2/DP1, HVA22) family protein
GH_A05G3432	2.65036	3.23601	5.28186	6.26836	1.0254	0.0147905	up	AT5G19120	Eukaryotic aspartyl protease family protein
GH_A06G1428	19.9598	15.3329	38.4584	30.8528	1.02292	0.000990841	up	AT1G53035	unknown protein; FUNCTIONS IN: molecular_function unknown; INVOLVED IN: biological_process unknown; LOCATED IN: endomembrane system; EXPRESSED IN: 23 plant structures; EXPRESSED DURING: 13 growth stages; BEST Arabidopsis thaliana protein match is: unknown protein (TAIR:AT3G15358.1); Has 49 Blast hits to 49 proteins in 9 species: Archae - 0; Bacteria - 0; Metazoa - 0; Fungi - 0; Plants - 49; Virus…
GH_A09G2360	8.25467	8.20897	15.4646	17.5804	1.02239	0.0454385	up	AT2G32120	heat-shock protein 70T-2
GH_D13G2142	16.2735	14.0667	31.0541	28.5184	1.02185	0.00548244	up	AT2G37410	translocase inner membrane subunit 17-2
GH_A11G0850	3.71735	4.37371	8.98826	7.13262	1.02162	0.0405326	up	AT2G45510	cytochrome P450, family 704, subfamily A, polypeptide 2
GH_D05G2684	0.425835	0.287081	0.406925	0.97718	1.01991	0.0490598	up	AT1G58250	Golgi-body localisation protein domain ;RNA pol II promoter Fmp27 protein domain
GH_A11G0892	0.371849	0.440882	0.690013	0.923228	1.01975	0.0400944	up	-	-
GH_A08G0091	2.39533	2.20033	4.60601	4.46025	1.01932	0.0354515	up	AT2G27480	Calcium-binding EF-hand family protein
GH_D01G1053	92.3215	99.2937	164.784	214.484	1.0159	8.30079e-07	up	AT4G35090	catalase 2
GH_A03G2080	45.9646	53.4806	106.106	91.2445	1.01463	0.00122111	up	AT2G23090	Uncharacterised protein family SERF
GH_A04G1499	3.80885	2.7236	6.58496	6.12415	1.01354	0.00593848	up	AT2G21110	Disease resistance-responsive (dirigent-like protein) family protein
GH_A13G2527	23.3552	25.3192	53.8639	42.2793	1.01316	0.0316003	up	AT2G29700	pleckstrin homologue 1
GH_D01G0066	5.07661	4.69716	9.47886	9.57306	1.01232	0.0021222	up	AT2G15695	Protein of unknown function DUF829, transmembrane 53
GH_D05G2628	2.61647	1.77784	4.47905	3.9761	1.00966	0.0421487	up	AT2G18460	like COV 3
GH_D02G2253	25.1476	29.5244	60.2102	46.0963	1.0095	0.0251457	up	AT2G14880	SWIB/MDM2 domain superfamily protein
GH_D06G0837	30.1963	37.9728	72.2769	62.1645	1.00945	4.01683e-05	up	AT1G74940	Protein of unknown function (DUF581)
GH_D09G0989	2.41688	2.82701	5.24192	4.768	1.00888	0.0246648	up	AT3G15900	unknown protein; FUNCTIONS IN: molecular_function unknown; INVOLVED IN: biological_process unknown; LOCATED IN: chloroplast; EXPRESSED IN: 23 plant structures; EXPRESSED DURING: 13 growth stages; Has 26 Blast hits to 26 proteins in 10 species: Archae - 0; Bacteria - 0; Metazoa - 0; Fungi - 0; Plants - 26; Viruses - 0; Other Eukaryotes - 0 (source: NCBI BLink).
GH_D05G3068	0.275233	0.214639	0.570663	0.364311	1.00876	0.0382077	up	AT2G39490	F-box family protein
GH_D04G0367	2.42499	2.36084	4.47297	4.91973	1.00705	0.0105667	up	AT3G59040	Tetratricopeptide repeat (TPR)-like superfamily protein
GH_D08G2388	15.9549	15.4894	31.8709	29.8648	1.00537	6.18863e-07	up	AT1G55000	peptidoglycan-binding LysM domain-containing protein
GH_A03G0312	36.728	13.8927	47.8099	49.2503	1.00483	0.0353266	up	AT2G32080	purin-rich alpha 1
GH_D11G0580	4.84912	5.57907	10.0667	10.2787	1.00412	0.000187141	up	AT5G65000	Nucleotide-sugar transporter family protein
GH_D07G0715	6.11538	5.53493	11.8883	10.8487	1.00295	0.00434351	up	AT1G18720	Protein of unknown function (DUF962)
GH_A11G1171	5.10469	4.23147	8.6318	9.29995	1.00219	2.36463e-05	up	AT3G62660	galacturonosyltransferase-like 7
GH_D13G2518	11.178	11.5602	24.517	19.1931	1.00208	0.00166969	up	AT5G58740	HSP20-like chaperones superfamily protein
GH_D07G0545	1.67154	1.86802	3.80781	2.98256	1.00184	0.000761722	up	AT5G50900	ARM repeat superfamily protein
GH_A04G0975	16.3301	15.6504	29.6161	32.3862	1.00161	0.000359698	up	AT3G53520	UDP-glucuronic acid decarboxylase 1
GH_D09G0325	12.0007	13.1762	25.0115	23.8006	1.00096	6.31113e-06	up	AT5G62865	unknown protein; BEST Arabidopsis thaliana protein match is: unknown protein (TAIR:AT3G48020.1).
GH_A06G1961	4.76809	3.29878	1.893	1.93222	-1.00005	0.00902973	down	AT1G20370	Pseudouridine synthase family protein
GH_D13G1914	3.21587	2.926	1.36846	1.54445	-1.00053	4.87982e-05	down	AT1G08610	Pentatricopeptide repeat (PPR) superfamily protein
GH_D12G1698	2.03206	1.537	0.731559	0.944819	-1.00167	0.00161709	down	AT2G01480	O-fucosyltransferase family protein
GH_A09G1656	2.57277	2.38901	1.22276	1.15039	-1.00247	0.00841688	down	AT5G03330	Cysteine proteinases superfamily protein
GH_A08G1119	9.58864	7.41043	4.39541	3.61972	-1.00248	0.0272922	down	AT3G49260	IQ-domain 21
GH_D04G0700	39.035	27.5754	16.0442	15.6979	-1.0027	1.30862e-05	down	AT2G40010	Ribosomal protein L10 family protein
GH_A10G1184	26.8319	23.6064	14.4143	9.41433	-1.0032	0.00109242	down	AT5G09500	Ribosomal protein S19 family protein
GH_D05G0056	29.119	22.6219	13.5564	11.5051	-1.00402	0.00875871	down	AT3G21240	4-coumarate:CoA ligase 2
GH_A05G0085	2.0523	1.21797	0.63291	0.897523	-1.00483	0.025433	down	AT2G24120	DNA/RNA polymerases superfamily protein
GH_A11G0737	2.59584	2.58655	1.70354	0.746408	-1.00494	0.0469201	down	AT3G29270	RING/U-box superfamily protein
GH_D05G2148	5.59164	3.39559	2.10637	2.05949	-1.00712	0.00366628	down	AT5G48570	FKBP-type peptidyl-prolyl cis-trans isomerase family protein
GH_A04G0296	9.43542	6.59951	3.60782	3.8591	-1.00751	0.000191868	down	AT1G52980	GTP-binding family protein
GH_A10G1945	3.9322	3.18585	1.65908	1.69798	-1.00823	1.1902e-05	down	AT1G49540	elongator protein 2
GH_D02G0627	4.05195	2.96632	1.54012	1.80923	-1.00825	0.000187025	down	AT3G17340	ARM repeat superfamily protein
GH_D06G1969	3.93846	2.8689	1.59553	1.58458	-1.00922	0.00184858	down	AT2G35800	mitochondrial substrate carrier family protein
GH_D07G1107	4.21522	3.28547	2.0006	1.54882	-1.01094	0.00436643	down	AT5G58930	Protein of unknown function (DUF740)
GH_A13G0115	0.939663	0.71124	0.248192	0.496198	-1.01154	0.0360989	down	AT5G04710	Zn-dependent exopeptidases superfamily protein
GH_D13G0220	30.8534	24.1945	13.5287	12.156	-1.01213	9.64381e-07	down	AT3G53500	RNA-binding (RRM/RBD/RNP motifs) family protein with retrovirus zinc finger-like domain
GH_D02G1438	3.14889	2.74677	1.15224	1.61819	-1.01258	0.0034491	down	AT2G03800	D-aminoacyl-tRNA deacylases
GH_A06G1196	6.18092	4.9365	2.71016	2.47719	-1.01296	3.00333e-05	down	AT3G15620	DNA photolyase family protein
GH_A09G1206	2.00046	1.41885	0.833397	0.765733	-1.01305	0.00320144	down	AT1G74470	Pyridine nucleotide-disulphide oxidoreductase family protein
GH_D10G0147	2.06119	1.75324	0.598741	1.19577	-1.01318	0.00420352	down	AT1G61850	phospholipases;galactolipases
GH_D03G1490	17.4989	12.8168	8.21052	6.17042	-1.01343	0.0118145	down	AT2G28680	RmlC-like cupins superfamily protein
GH_D02G1913	125.496	106.184	60.9862	49.6343	-1.01494	0.0215105	down	AT5G13400	Major facilitator superfamily protein
GH_D08G0376	3.54533	2.80752	1.62372	1.34526	-1.01564	0.0129695	down	AT3G60850	unknown protein; FUNCTIONS IN: molecular_function unknown; INVOLVED IN: biological_process unknown; LOCATED IN: cellular_component unknown; EXPRESSED IN: 22 plant structures; EXPRESSED DURING: 11 growth stages; Has 42 Blast hits to 42 proteins in 12 species: Archae - 0; Bacteria - 0; Metazoa - 4; Fungi - 0; Plants - 37; Viruses - 0; Other Eukaryotes - 1 (source: NCBI BLink).
GH_D11G3443	2.1577	1.88631	0.641928	1.2706	-1.01614	0.0191649	down	AT5G36930	Disease resistance protein (TIR-NBS-LRR class) family
GH_D05G0137	9.11178	8.43248	4.03871	4.19486	-1.01732	0.0167678	down	AT1G15690	Inorganic H pyrophosphatase family protein
GH_D09G2161	1068.29	857.753	476.251	438.308	-1.01808	1.88433e-05	down	AT4G13940	S-adenosyl-L-homocysteine hydrolase
GH_A12G0797	157.086	145.599	73.1913	72.4792	-1.01869	0.0334974	down	AT4G37450	arabinogalactan protein 18
GH_A09G1034	4.42369	2.77535	1.7553	1.5847	-1.01956	8.03615e-05	down	AT1G15440	periodic tryptophan protein 2
GH_D13G0224	11.7407	7.72719	5.12452	3.96684	-1.02003	0.000860542	down	AT5G13520	peptidase M1 family protein
GH_A11G1063	2.22703	1.82208	0.941935	0.941906	-1.02063	0.0135388	down	AT3G61960	Protein kinase superfamily protein
GH_A05G2721	41.3585	33.3314	17.2672	18.2003	-1.02107	2.5583e-12	down	AT1G43690	ubiquitin interaction motif-containing protein
GH_A13G1531	4.55765	2.25086	1.38348	1.80906	-1.02329	0.00596032	down	AT1G62390	Octicosapeptide/Phox/Bem1p (PB1) domain-containing protein / tetratricopeptide repeat (TPR)-containing protein
GH_D04G1504	1.81351	1.97087	1.25254	0.526078	-1.02493	0.0391036	down	AT1G10430	protein phosphatase 2A-2
GH_A01G0710	2.94334	1.66467	1.38217	0.689358	-1.02573	0.0301827	down	AT5G54630	zinc finger protein-related
GH_D07G1499	1.48911	1.32671	0.59885	0.714196	-1.0259	0.0168583	down	AT3G61690	nucleotidyltransferases
GH_D08G2560	3.15221	1.99318	1.14305	1.22567	-1.03073	5.24621e-05	down	AT5G16520	unknown protein; Has 25 Blast hits to 25 proteins in 9 species: Archae - 0; Bacteria - 0; Metazoa - 0; Fungi - 0; Plants - 25; Viruses - 0; Other Eukaryotes - 0 (source: NCBI BLink).
GH_A08G2418	64.5754	57.1906	29.0306	29.1946	-1.03174	0.0024319	down	AT3G04790	Ribose 5-phosphate isomerase, type A protein
GH_A09G2228	859.496	737.934	371.552	382.049	-1.03277	6.32218e-07	down	AT4G13940	S-adenosyl-L-homocysteine hydrolase
GH_A03G2240	3.81291	1.95512	1.50773	1.08933	-1.03308	0.0134667	down	AT4G34710	arginine decarboxylase 2
GH_A09G0922	3.9422	3.84326	1.92843	1.68628	-1.03416	0.0231905	down	AT5G46110	Glucose-6-phosphate/phosphate translocator-related
GH_A02G1599	11.7693	9.84111	5.01239	4.98687	-1.03531	0.000143295	down	AT5G64860	disproportionating enzyme
GH_D06G1898	4.82805	3.69216	1.48602	2.44723	-1.03538	0.00774283	down	AT3G56080	S-adenosyl-L-methionine-dependent methyltransferases superfamily protein
GH_A03G0576	6.02714	4.63194	3.20471	1.7065	-1.03595	0.00178758	down	AT3G11400	eukaryotic translation initiation factor 3G1
GH_D04G0921	37.6441	30.9789	18.3179	13.9168	-1.03816	0.00396771	down	AT2G29420	glutathione S-transferase tau 7
GH_D05G2972	1.02261	0.65719	0.403969	0.360554	-1.04187	0.0021782	down	AT5G37620	Cysteine/Histidine-rich C1 domain family protein
GH_D03G0137	2.341	1.50896	1.09345	0.634607	-1.04302	0.0172827	down	AT1G19480	DNA glycosylase superfamily protein
GH_D06G0925	3.37378	2.26726	1.26245	1.30543	-1.04304	0.000812245	down	AT4G33060	Cyclophilin-like peptidyl-prolyl cis-trans isomerase family protein
GH_A12G0294	7.51148	7.49827	4.16967	2.9163	-1.04316	2.01806e-05	down	AT5G09650	pyrophosphorylase 6
GH_A01G1143	2.013	1.38459	0.641724	0.894559	-1.04377	0.0136358	down	AT5G42950	GYF domain-containing protein
GH_A13G1632	1.64156	1.15368	0.566849	0.690697	-1.0457	0.00722917	down	AT5G63960	DNA binding;nucleotide binding;nucleic acid binding;DNA-directed DNA polymerases;DNA-directed DNA polymerases
GH_A11G3455	4.14136	2.99279	1.74234	1.47519	-1.04607	0.0010463	down	AT5G16730	Plant protein of unknown function (DUF827)
GH_D05G1803	28.5001	27.1827	14.4831	11.3892	-1.04775	3.34751e-06	down	AT5G47770	farnesyl diphosphate synthase 1
GH_D10G2044	68.568	54.7218	31.1041	26.3402	-1.04865	7.25643e-05	down	AT2G40590	Ribosomal protein S26e family protein
GH_A01G0624	0.720833	0.609266	0.236151	0.3691	-1.04895	0.0339059	down	AT1G31840	Tetratricopeptide repeat (TPR)-like superfamily protein
GH_D08G0193	3.47619	2.38839	1.47953	1.18985	-1.0493	0.00652945	down	AT3G13490	Lysyl-tRNA synthetase, class II
GH_A11G2438	57.3492	57.7465	30.2297	23.8302	-1.04941	0.000268385	down	AT2G29420	glutathione S-transferase tau 7
GH_A05G3299	84.3296	73.1624	39.6504	33.7742	-1.04942	0.0109584	down	AT2G43710	Plant stearoyl-acyl-carrier-protein desaturase family protein
GH_A06G2153	1.707	1.17327	0.453813	0.838465	-1.05002	0.00321537	down	AT3G16010	Pentatricopeptide repeat (PPR-like) superfamily protein
GH_D12G0221	64.4337	57.1149	27.7838	29.352	-1.0508	0.00012089	down	AT4G34200	D-3-phosphoglycerate dehydrogenase
GH_D04G0575	7.34858	5.86943	2.70711	3.28637	-1.0514	0.000353332	down	AT3G27860	Tudor/PWWP/MBT superfamily protein
GH_A10G2695	1.03728	0.720371	0.31004	0.485417	-1.05148	0.000350647	down	AT5G58040	homolog of yeast FIP1 [V]
GH_D03G0780	16.7285	14.2922	9.41911	4.89906	-1.05265	0.0116404	down	AT1G52760	lysophospholipase 2
GH_D09G0731	3.69437	4.07604	1.4554	1.98566	-1.05332	0.0291255	down	AT3G25270	Ribonuclease H-like superfamily protein
GH_A03G0689	2.2207	1.27895	0.760034	0.822086	-1.05412	0.000557974	down	AT5G61990	Pentatricopeptide repeat (PPR) superfamily protein
GH_A08G0623	10.1245	6.98424	4.31563	3.56141	-1.05601	0.0141291	down	AT3G60220	TOXICOS EN LEVADURA 4
GH_D10G0960	1.91172	1.56548	0.850077	0.760776	-1.05641	0.0103738	down	AT3G54980	Pentatricopeptide repeat (PPR) superfamily protein
GH_D05G2828	1.94731	1.95315	1.0219	0.764278	-1.05735	0.0114087	down	AT3G10970	Haloacid dehalogenase-like hydrolase (HAD) superfamily protein
GH_D10G0909	2.98542	2.13933	1.0802	1.2097	-1.05871	0.00743761	down	AT5G14170	SWIB/MDM2 domain superfamily protein
GH_A09G1341	7.1381	6.80924	3.68486	2.69155	-1.06089	1.10624e-06	down	AT5G10330	histidinol phosphate aminotransferase 1
GH_A11G0480	6.20424	4.3148	2.41547	2.29612	-1.06093	0.0442032	down	AT4G37210	Tetratricopeptide repeat (TPR)-like superfamily protein
GH_D06G0008	1.06902	0.641255	0.3708	0.386984	-1.06103	0.00815009	down	AT4G24200	Transcription elongation factor (TFIIS) family protein
GH_A13G0076	12.2906	8.13007	5.22417	3.99593	-1.06119	0.000181072	down	AT2G40550	E2F target gene 1
GH_D11G2922	4.74716	4.0751	2.45	1.59582	-1.06358	0.00882059	down	AT1G64760	O-Glycosyl hydrolases family 17 protein
GH_scaffold6095_objG0001	7.82187	3.78392	1.84199	3.3314	-1.06436	0.0373499	down	AT5G23570	XS domain-containing protein / XS zinc finger domain-containing protein-related
GH_D08G1895	8.46676	8.67523	4.13503	3.69324	-1.0645	0.00351433	down	AT4G17080	Histone H3 K4-specific methyltransferase SET7/9 family protein
GH_D05G0004	2.39625	1.61047	0.952988	0.852497	-1.06489	0.00312668	down	AT4G31040	CemA-like proton extrusion protein-related
GH_D10G0798	19.8989	11.8104	7.74658	6.42532	-1.06562	8.66984e-05	down	AT1G80300	nucleotide transporter 1
GH_D11G1364	13.7222	10.907	5.12018	6.1024	-1.066	0.0143211	down	AT1G06730	pfkB-like carbohydrate kinase family protein
GH_D12G0988	5.04413	5.78974	3.56187	1.42055	-1.06738	0.0487787	down	AT5G67140	F-box/RNI-like superfamily protein
GH_A10G0427	3.06672	2.34254	1.16345	1.25443	-1.0677	1.55767e-07	down	AT5G46210	cullin4
GH_A03G2129	19.5362	21.1184	10.5926	8.02172	-1.06785	0.03871	down	AT4G33985	Protein of unknown function (DUF1685)
GH_D12G0928	1.17224	1.04564	0.478467	0.516432	-1.06822	0.00259539	down	AT5G67530	plant U-box 49
GH_A11G1263	3.36324	2.17298	1.36268	1.11089	-1.06843	0.00153458	down	AT4G10620	P-loop containing nucleoside triphosphate hydrolases superfamily protein
GH_D06G0432	2.07122	1.58698	0.638007	1.0163	-1.06859	0.00481858	down	AT1G77720	putative protein kinase 1
GH_A12G0263	3.06359	1.07634	0.821509	0.940545	-1.06898	0.0208194	down	AT4G34500	Protein kinase superfamily protein
GH_A04G0780	1.51507	1.37672	0.695039	0.58715	-1.06928	0.0109293	down	AT2G36230	Aldolase-type TIM barrel family protein
GH_A04G1754	1.38253	1.61706	0.635196	0.724523	-1.06946	0.0400312	down	AT1G13960	WRKY DNA-binding protein 4
GH_D05G2400	0.989222	0.732271	0.318682	0.452273	-1.07161	0.00210456	down	AT1G77300	histone methyltransferases(H3-K4 specific);histone methyltransferases(H3-K36 specific)
GH_A11G1838	2.28423	1.68827	0.692219	1.0644	-1.07244	0.0115444	down	AT2G17930	Phosphatidylinositol 3- and 4-kinase family protein with FAT domain
GH_A13G0556	19.2206	15.0643	7.47768	8.25487	-1.07299	0.000270463	down	AT3G25860	2-oxoacid dehydrogenases acyltransferase family protein
GH_A09G2193	5.90583	5.04776	2.23819	2.76624	-1.07312	0.000672865	down	AT3G24190	Protein kinase superfamily protein
GH_D11G0189	17.1706	16.7494	7.84769	7.5017	-1.07482	0.0290443	down	AT5G42020	Heat shock protein 70 (Hsp 70) family protein
GH_D11G0511	3.95642	2.25679	1.42042	1.32771	-1.07586	1.21264e-05	down	AT5G66820	unknown protein; Has 35333 Blast hits to 34131 proteins in 2444 species: Archae - 798; Bacteria - 22429; Metazoa - 974; Fungi - 991; Plants - 531; Viruses - 0; Other Eukaryotes - 9610 (source: NCBI BLink).
GH_D10G2382	104.349	84.7168	44.8942	41.185	-1.0772	1.21193e-08	down	AT5G60390	GTP binding Elongation factor Tu family protein
GH_D04G1519	2.59749	3.30221	1.23369	1.4459	-1.07757	0.0495008	down	AT1G68260	Thioesterase superfamily protein
GH_A12G2179	1.90283	1.10515	0.539118	0.761039	-1.07795	0.000604223	down	AT5G61460	P-loop containing nucleoside triphosphate hydrolases superfamily protein
GH_A06G0329	10.8637	10.051	5.15957	4.2698	-1.07797	0.034212	down	AT2G01710	Chaperone DnaJ-domain superfamily protein
GH_D10G1502	309.412	219.755	136.86	102.294	-1.0792	9.28777e-05	down	AT4G13930	serine hydroxymethyltransferase 4
GH_D10G1658	8.78448	7.5603	3.57056	3.78083	-1.07953	0.00245422	down	AT5G64560	magnesium transporter 9
GH_A02G1536	7.64387	4.92639	2.83031	2.75507	-1.08	0.000964286	down	AT2G22400	S-adenosyl-L-methionine-dependent methyltransferases superfamily protein
GH_A06G1696	6.88394	3.88357	2.23194	2.48582	-1.08258	3.93763e-07	down	AT4G05200	cysteine-rich RLK (RECEPTOR-like protein kinase) 25
GH_D12G2203	3.00657	2.85113	1.27301	1.38755	-1.08271	0.00488942	down	AT3G47420	phosphate starvation-induced gene 3
GH_D06G2051	58.3857	52.6318	29.2924	21.0269	-1.08317	0.0162445	down	AT5G04200	metacaspase 9
GH_D05G1645	19.7469	20.6902	10.5993	7.78983	-1.08327	0.013447	down	AT1G28280	VQ motif-containing protein
GH_A02G0045	1.89213	2.27236	0.968624	0.96363	-1.08456	0.017318	down	AT5G01840	ovate family protein 1
GH_D03G0322	32.9213	24.7737	13.8497	11.9889	-1.08483	0.00940858	down	-	-
GH_A08G0153	79.6436	72.17	44.204	25.5454	-1.08581	0.0344154	down	AT1G55260	Bifunctional inhibitor/lipid-transfer protein/seed storage 2S albumin superfamily protein
GH_D12G0285	12.8138	10.22	5.50751	4.92515	-1.08602	3.50338e-05	down	AT5G11880	Pyridoxal-dependent decarboxylase family protein
GH_A07G0944	2.74762	2.30254	1.1523	1.14261	-1.08612	0.00342802	down	AT3G62470	Pentatricopeptide repeat (PPR) superfamily protein
GH_A09G1647	1.91227	1.88321	0.924143	0.743776	-1.08702	0.0247353	down	AT4G34340	TBP-associated factor 8
GH_A07G1059	31.0468	26.0653	13.3569	12.5339	-1.08705	0.00342844	down	AT3G45980	Histone superfamily protein
GH_D11G3317	2.49582	2.11881	1.09059	0.978991	-1.08761	3.42081e-05	down	AT1G78540	SH2 domain protein B
GH_A06G0426	1.66507	1.7064	0.782224	0.753262	-1.09046	0.0198646	down	AT1G22040	Galactose oxidase/kelch repeat superfamily protein
GH_A11G0185	51.6988	47.821	22.9507	21.8357	-1.0907	0.00342939	down	AT5G42020	Heat shock protein 70 (Hsp 70) family protein
GH_D01G0010	8.27938	6.61178	3.15331	3.39932	-1.09165	0.00664569	down	AT1G15200	protein-protein interaction regulator family protein
GH_A09G0154	1.11268	0.754684	0.363245	0.465206	-1.09227	0.0237466	down	AT3G01180	starch synthase 2
GH_A01G0252	8.2613	7.4367	3.86951	3.2834	-1.09236	4.2089e-05	down	AT1G04340	HR-like lesion-inducing protein-related
GH_D04G0033	5.18326	3.79191	2.00052	2.01539	-1.09245	0.00492918	down	AT5G53150	DNAJ heat shock N-terminal domain-containing protein
GH_D08G0654	2.14421	1.50694	0.573216	1.0369	-1.09346	0.000557842	down	AT2G44900	ARABidILLO-1
GH_D10G1618	3.82368	2.67702	1.38182	1.40504	-1.09379	0.00260844	down	AT1G04210	Leucine-rich repeat protein kinase family protein
GH_D07G1563	7.59182	4.79389	2.68615	2.85732	-1.09423	0.000420934	down	AT4G00570	NAD-dependent malic enzyme 2
GH_D11G3340	12.4344	7.30235	5.20174	3.33919	-1.09471	0.01466	down	AT1G56170	nuclear factor Y, subunit C2
GH_A09G0619	289.287	270.947	139.699	114.913	-1.09479	0.00287935	down	AT5G51550	EXORDIUM like 3
GH_A09G2588	21.5529	14.0595	8.78475	6.90649	-1.09527	0.0143933	down	AT3G06890	unknown protein; Has 91 Blast hits to 91 proteins in 12 species: Archae - 0; Bacteria - 0; Metazoa - 0; Fungi - 0; Plants - 91; Viruses - 0; Other Eukaryotes - 0 (source: NCBI BLink).
GH_A13G2047	9.19714	6.60644	3.5917	3.35625	-1.09566	6.87116e-05	down	AT1G09320	agenet domain-containing protein
GH_A11G0313	3.71135	2.3818	1.39277	1.29898	-1.09578	0.0184017	down	AT1G74750	Pentatricopeptide repeat (PPR) superfamily protein
GH_D05G0299	13.5359	9.3783	6.01899	4.14792	-1.09726	0.00108204	down	AT2G19570	cytidine deaminase 1
GH_A03G1011	8.46755	5.95685	3.80057	2.6666	-1.09804	0.0106021	down	AT3G51550	Malectin/receptor-like protein kinase family protein
GH_A09G1437	8.02262	4.85792	2.63898	2.99646	-1.09967	0.000998408	down	AT3G57980	DNA-binding bromodomain-containing protein
GH_D13G1337	13.3168	11.6189	6.91786	4.11358	-1.10119	0.00127443	down	AT5G38720	unknown protein; Has 13419 Blast hits to 9093 proteins in 698 species: Archae - 38; Bacteria - 1038; Metazoa - 4949; Fungi - 1086; Plants - 485; Viruses - 44; Other Eukaryotes - 5779 (source: NCBI BLink).
GH_A01G2300	1.41627	1.58067	0.53326	0.792455	-1.10143	0.00877088	down	AT5G03470	Protein phosphatase 2A regulatory B subunit family protein
GH_D02G2531	3.59811	2.77324	1.05625	1.81316	-1.1028	0.0456185	down	AT1G10790	BEST Arabidopsis thaliana protein match is: hydroxyproline-rich glycoprotein family protein (TAIR:AT3G56590.2); Has 78 Blast hits to 78 proteins in 11 species: Archae - 0; Bacteria - 0; Metazoa - 0; Fungi - 0; Plants - 78; Viruses - 0; Other Eukaryotes - 0 (source: NCBI BLink).
GH_D01G2058	1.5112	1.01445	0.532527	0.552043	-1.10316	0.000824917	down	AT4G33760	tRNA synthetase class II (D, K and N) family protein
[truncated: 2,019 more rows]

## Sheet: Poor10Dvs5D
Table S10-2.The differentially expressed genes (DEGs) of each pair-wise comparison of 10DPA vs 5DPA
geneID	L2_FPKM	P1_FPKM	L2_FPKM	P1_FPKM	log2FoldChange	FDR	up or down regulated	Arabidopsis ID	ArabDesc
GH_D12G1298	0	0	0.41633	0.824938	51.2105	1.15761e-13	up	AT5G53130	cyclic nucleotide gated channel 1
GH_A07G0911	0	0	0.719441	0	49.061	1.42731e-22	up	AT1G05310	Pectin lyase-like superfamily protein
GH_A08G0793	0	0	5.97694	2.14948	48.592	1.9009e-226	up	AT5G23660	homolog of Medicago truncatula MTN3
GH_A09G0995	0	0	0.745271	0.350347	47.1502	1.54786e-102	up	AT2G25930	hydroxyproline-rich glycoprotein family protein
GH_D13G2059	0	0	2.03541	0.0390507	42.8392	2.81395e-114	up	AT4G31330	Protein of unknown function, DUF599
GH_D01G0504	0	0	40.9447	55.3106	39.9669	1.44812e-188	up	AT1G12740	cytochrome P450, family 87, subfamily A, polypeptide 2
GH_A03G0384	0	0	1.5399	1.1728	39.9602	5.42786e-20	up	AT1G07120	FUNCTIONS IN: molecular_function unknown; INVOLVED IN: biological_process unknown; LOCATED IN: chloroplast envelope; EXPRESSED IN: inflorescence meristem, petal, leaf whorl, flower; EXPRESSED DURING: 4 anthesis, petal differentiation and expansion stage; BEST Arabidopsis thaliana protein match is: Tetratricopeptide repeat (TPR)-like superfamily protein (TAIR:AT4G18570.1); Has 288 Blast hits to 26…
GH_A05G1913	0	0	0.509625	0.235926	39.4425	5.98229e-85	up	AT2G21520	Sec14p-like phosphatidylinositol transfer family protein
GH_A04G0283	0	0	0.996423	0	38.5338	2.97357e-62	up	AT4G27420	ABC-2 type transporter family protein
GH_D06G0287	0	0	0.514794	0.745142	38.1711	2.63156e-27	up	AT5G64460	Phosphoglycerate mutase family protein
GH_A13G2079	0	0	0.94717	0	37.7959	3.00139e-93	up	AT4G31330	Protein of unknown function, DUF599
GH_D05G0793	0	0	0.919	0.196791	37.3386	7.15221e-85	up	AT2G35940	BEL1-like homeodomain 1
GH_A05G2675	0	0	0.534752	1.45956	35.9108	5.68699e-74	up	AT1G72230	Cupredoxin superfamily protein
GH_D02G0914	0	0	0	0.560109	35.8031	3.20492e-23	up	AT1G22130	AGAMOUS-like 104
GH_A01G0524	0	0	2.22633	1.20849	35.4983	1.6958e-110	up	AT1G12740	cytochrome P450, family 87, subfamily A, polypeptide 2
GH_A02G0248	0	0	1.77961	0.223253	35.3554	1.62964e-105	up	AT3G14640	cytochrome P450, family 72, subfamily A, polypeptide 10
GH_D05G1082	0	0	0.498378	4.69719	34.2853	4.68081e-13	up	AT4G18640	Leucine-rich repeat protein kinase family protein
GH_A05G0964	0	0	0.779413	0.668789	34.159	7.5666e-112	up	AT5G02390	Protein of unknown function (DUF3741)
GH_A04G0950	0	0	1.55647	1.0113	34.011	0.000207931	up	AT5G03040	IQ-domain 2
GH_A07G2150	0	0	0.761314	0.977986	33.7581	2.94052e-25	up	AT5G35700	fimbrin-like protein 2
GH_A12G1750	0	0	2.90157	0	33.737	0.00073462	up	AT3G01190	Peroxidase superfamily protein
GH_D11G3337	0	0	6.12808	0.275433	33.5846	8.01152e-06	up	AT4G00872	Plant invertase/pectin methylesterase inhibitor superfamily protein
GH_D06G0162	0	0	1.98481	0.546087	32.7229	3.84271e-129	up	AT4G33330	plant glycogenin-like starch initiation protein 3
GH_A09G1936	0	0	1.61158	1.44134	31.5697	3.86956e-06	up	AT5G51600	Microtubule associated protein (MAP65/ASE1) family protein
GH_D05G1875	0	0	0.654616	1.07856	30.9931	5.34351e-66	up	AT5G42180	Peroxidase superfamily protein
GH_D13G2394	0	0	2.95344	3.37963	30.3983	0.00328841	up	AT2G18969	BEST Arabidopsis thaliana protein match is: sequence-specific DNA binding transcription factors;transcription regulators (TAIR:AT4G30180.1); Has 30201 Blast hits to 17322 proteins in 780 species: Archae - 12; Bacteria - 1396; Metazoa - 17338; Fungi - 3422; Plants - 5037; Viruses - 0; Other Eukaryotes - 2996 (source: NCBI BLink).
GH_A11G2763	0	0	1.67494	0.217401	30.2839	0.000124923	up	AT1G14440	homeobox protein 31
GH_D10G0384	0	0	10.2521	2.2345	30.2285	3.4326e-115	up	AT4G18780	cellulose synthase family protein
GH_D01G0342	0	0	220.077	22.2143	29.9504	4.2947e-15	up	AT1G17200	Uncharacterised protein family (UPF0497)
GH_A08G1847	0	0	1.24086	0	29.8104	1.28076e-37	up	AT1G32450	nitrate transporter 1.5
GH_D08G1864	0	0	0.818859	0	29.5764	1.12485e-92	up	AT1G32450	nitrate transporter 1.5
GH_A11G3324	0	0	2.33574	0	29.3832	0.00499719	up	AT4G00872	Plant invertase/pectin methylesterase inhibitor superfamily protein
GH_A07G1318	0	0	68.7776	15.5757	29.3318	0.00509396	up	AT5G07990	Cytochrome P450 superfamily protein
GH_A13G0097	0	0	0.98071	0	29.285	0.00519376	up	AT5G06270	unknown protein; FUNCTIONS IN: molecular_function unknown; INVOLVED IN: biological_process unknown; LOCATED IN: chloroplast; EXPRESSED IN: 21 plant structures; EXPRESSED DURING: 11 growth stages; BEST Arabidopsis thaliana protein match is: unknown protein (TAIR:AT3G11600.1); Has 1807 Blast hits to 1807 proteins in 277 species: Archae - 0; Bacteria - 0; Metazoa - 736; Fungi - 347; Plants - 385; Vi…
GH_A03G2010	0	0	11.3693	0.123667	28.9745	1.60909e-43	up	AT5G09530	hydroxyproline-rich glycoprotein family protein
GH_D06G1512	0	0	0.211123	0.61448	28.7542	0.00643199	up	AT5G45920	SGNH hydrolase-type esterase superfamily protein
GH_D11G2789	0	0	1.98695	0.120209	28.7224	0.000206398	up	AT1G14440	homeobox protein 31
GH_A12G0098	0	0	0	0.539209	28.5461	0.0069588	up	AT2G47760	asparagine-linked glycosylation 3
GH_D04G1418	0	0	0.548587	0.0699197	28.2143	1.26833e-85	up	AT2G38080	Laccase/Diphenol oxidase family protein
GH_D08G0525	0	0	0.780189	0	27.6835	4.0191e-58	up	AT5G44030	cellulose synthase A4
GH_D12G0027	0	0	5.39409	2.83672	27.3772	4.63574e-52	up	AT3G63280	NIMA-related kinase 4
GH_A06G1861	0	0	1.17382	0	27.1513	7.74844e-93	up	AT2G40320	TRICHOME BIREFRINGENCE-LIKE 33
GH_D09G2050	0	0	5.29623	1.53562	26.5471	7.74226e-08	up	AT1G12240	Glycosyl hydrolases family 32 protein
GH_A05G1838	0	0	0.0500293	0.743117	26.4486	4.35268e-23	up	AT5G42180	Peroxidase superfamily protein
GH_A11G1068	0	0	2.44085	2.90518	26.4206	1.02979e-36	up	AT3G49530	NAC domain containing protein 62
GH_A07G0902	0	0	0	3.1098	26.2029	0.0163802	up	AT3G22270	Topoisomerase II-associated protein PAT1
GH_A05G1026	0	0	1.55282	1.71939	26.1597	2.35469e-18	up	AT2G27040	Argonaute family protein
GH_D01G0098	0	0	0	0.830316	26.1044	2.80073e-10	up	AT1G50030	target of rapamycin
GH_A12G0028	0	0	3.67519	0.132334	26.0813	2.58812e-32	up	AT3G63280	NIMA-related kinase 4
GH_A11G0804	0	0	0	0.5062	25.8469	3.16027e-15	up	AT1G02080	transcription regulators
GH_A05G3894	0	0	8.6909	3.23744	25.8209	6.91857e-28	up	AT2G27035	early nodulin-like protein 20
GH_D12G1745	0	0	3.98888	0	25.8201	4.71285e-21	up	AT3G01190	Peroxidase superfamily protein
GH_A11G3325	0	0	8.10869	0.11253	25.7173	5.66996e-05	up	AT4G00872	Plant invertase/pectin methylesterase inhibitor superfamily protein
GH_D12G1606	0	0	0.475445	1.31351	25.7153	7.97646e-14	up	AT5G50780	Histidine kinase-, DNA gyrase B-, and HSP90-like ATPase family protein
GH_A05G0024	0	0	3.02792	0.504257	25.611	8.78405e-50	up	AT4G30110	heavy metal atpase 2
GH_D09G0284	0	0	1.08647	0	25.3595	4.18312e-24	up	AT5G15020	SIN3-like 2
GH_A10G0783	0	0	2.52733	0	25.0674	0.0240486	up	AT1G52820	2-oxoglutarate (2OG) and Fe(II)-dependent oxygenase superfamily protein
GH_A09G0278	0	0	0	0.983932	24.9921	1.05372e-08	up	AT5G15020	SIN3-like 2
GH_A04G1115	0	0	2.06559	0.421613	24.9784	3.95955e-43	up	AT5G01360	Plant protein of unknown function (DUF828)
GH_D05G2511	0	0	0.88869	0.465899	24.8471	7.77092e-40	up	AT4G10120	Sucrose-phosphate synthase family protein
GH_D08G2088	0	0	1.28216	0	24.8444	1.07088e-57	up	AT1G63440	heavy metal atpase 5
GH_D03G1323	0	0	0.330224	0.597118	24.8347	1.3358e-20	up	AT5G53550	YELLOW STRIPE like 3
GH_A11G2578	0	0	1.62871	0.00676467	24.5881	6.7621e-19	up	AT5G04885	Glycosyl hydrolase family protein
GH_D01G1357	0	0	0	0.622431	24.5609	3.47358e-15	up	AT3G03300	dicer-like 2
GH_A11G2140	0	0	1.77988	0	24.5198	1.86823e-22	up	AT2G22420	Peroxidase superfamily protein
GH_A05G1205	0	0	0.724956	0.329434	24.4639	9.51827e-34	up	AT1G80830	natural resistance-associated macrophage protein 1
GH_A11G2772	0	0	0.877908	0.799889	24.2263	1.98485e-34	up	AT5G28910	unknown protein; FUNCTIONS IN: molecular_function unknown; INVOLVED IN: biological_process unknown; BEST Arabidopsis thaliana protein match is: unknown protein (TAIR:AT5G28960.1); Has 82 Blast hits to 80 proteins in 14 species: Archae - 0; Bacteria - 0; Metazoa - 1; Fungi - 0; Plants - 78; Viruses - 0; Other Eukaryotes - 3 (source: NCBI BLink).
GH_A08G0923	0	0	2.46113	1.16952	24.2081	1.01501e-44	up	AT5G57420	indole-3-acetic acid inducible 33
GH_A07G2481	0	0	1.67798	0	24.1732	1.17935e-24	up	AT1G70280	NHL domain-containing protein
GH_D07G0930	0	0	0.173259	0.668287	24.1578	1.64749e-32	up	AT2G32970	unknown protein; FUNCTIONS IN: molecular_function unknown; INVOLVED IN: biological_process unknown; LOCATED IN: cellular_component unknown; EXPRESSED IN: 24 plant structures; EXPRESSED DURING: 15 growth stages.
GH_D02G2347	0	0	0.74767	0.318176	24.112	3.78148e-20	up	AT4G22200	potassium transport 2/3
GH_A05G2827	0	0	0.846444	0.651547	24.0988	4.19244e-81	up	AT3G54500	BEST Arabidopsis thaliana protein match is: dentin sialophosphoprotein-related (TAIR:AT5G64170.1); Has 183 Blast hits to 175 proteins in 44 species: Archae - 0; Bacteria - 4; Metazoa - 38; Fungi - 11; Plants - 120; Viruses - 0; Other Eukaryotes - 10 (source: NCBI BLink).
GH_A01G0664	0	0	0.53412	0.388748	24.081	2.13243e-25	up	AT5G54280	myosin 2
GH_A06G2370	0	0	5.69566	2.31138	24.0096	2.6189e-21	up	AT5G50740	Heavy metal transport/detoxification superfamily protein
GH_D09G1960	0	0	0.649492	0.306404	24.0034	3.80921e-29	up	AT5G53550	YELLOW STRIPE like 3
GH_A11G1660	0	0	0.941702	0.593477	23.9923	2.46711e-49	up	AT5G15630	COBRA-like extracellular glycosyl-phosphatidyl inositol-anchored protein family
GH_A10G0852	0	0	0.17097	0.761464	23.9204	1.92645e-15	up	AT5G10320	unknown protein; Has 54 Blast hits to 53 proteins in 19 species: Archae - 0; Bacteria - 4; Metazoa - 0; Fungi - 0; Plants - 50; Viruses - 0; Other Eukaryotes - 0 (source: NCBI BLink).
GH_A10G0597	0	0	0.790279	0.0217797	23.8536	1.01545e-12	up	AT3G13790	Glycosyl hydrolases family 32 protein
GH_D10G2782	0	0	1.43789	0.463964	23.853	5.69364e-30	up	AT5G13460	IQ-domain 11
GH_D08G1382	0	0	0.656992	0.242617	23.832	1.95174e-80	up	AT2G30900	TRICHOME BIREFRINGENCE-LIKE 43
GH_A12G1906	0	0	0.915317	0.19538	23.8315	5.01801e-44	up	AT3G25670	Leucine-rich repeat (LRR) family protein
GH_A06G0885	0	0	0	0.521215	23.8314	2.28855e-20	up	AT2G45700	sterile alpha motif (SAM) domain-containing protein
GH_D13G0819	0	0	0.63056	0	23.7505	1.36749e-33	up	AT1G13940	Plant protein of unknown function (DUF863)
GH_A05G1877	0	0	1.4695	0.33187	23.7299	2.34281e-46	up	AT1G19870	IQ-domain 32
GH_A11G3317	0	0	0.643064	0	23.7178	5.6324e-34	up	AT1G17110	ubiquitin-specific protease 15
GH_D10G0866	0	0	0	1.11164	23.661	0.0110946	up	AT5G14040	phosphate transporter 3;1
GH_A04G0281	0	0	1.33113	0	23.6273	5.58677e-53	up	AT3G15510	NAC domain containing protein 2
GH_A12G1933	0	0	1.71623	0	23.5325	9.27779e-42	up	AT1G74780	Nodulin-like / Major Facilitator Superfamily protein
GH_D01G1585	0	0	0.636985	0.030693	23.4272	2.08943e-23	up	AT1G70300	K+ uptake permease 6
GH_D12G0069	0	0	0.962692	0.0227373	23.3087	1.13622e-22	up	AT1G05260	Peroxidase superfamily protein
GH_D13G2548	0	0	0.869699	0.211164	23.2908	1.0052e-28	up	AT2G28930	protein kinase 1B
GH_D02G0241	0	0	3.75608	0.113776	23.2129	2.61046e-07	up	-	-
GH_D09G2276	0	0	0.747681	0	23.1855	5.6331e-13	up	AT2G38580	Mitochondrial ATP synthase D chain-related protein
GH_D04G1857	0	0	1.11595	0.273051	23.1739	1.44822e-47	up	AT3G45970	expansin-like A1
GH_A08G2404	0	0	1.51884	0	23.1717	2.96315e-14	up	AT1G54690	gamma histone variant H2AX
GH_A05G2173	0	0	0.601788	0	23.1146	5.5181e-50	up	AT5G64410	oligopeptide transporter 4
GH_D04G1896	0	0	0.59149	0	22.9968	1.55085e-26	up	AT1G58440	FAD/NAD(P)-binding oxidoreductase family protein
GH_A04G1162	0	0	0.601525	0.350306	22.9789	4.24275e-17	up	AT1G05620	uridine-ribohydrolase 2
GH_D11G1695	0	0	0.0509127	0.601572	22.9236	8.72643e-51	up	AT5G15630	COBRA-like extracellular glycosyl-phosphatidyl inositol-anchored protein family
GH_A05G0653	0	0	0	0.689704	22.8157	1.15017e-55	up	AT5G10690	pentatricopeptide (PPR) repeat-containing protein / CBS domain-containing protein
GH_A10G0553	0	0	0.577243	0	22.812	2.33148e-17	up	AT1G17420	lipoxygenase 3
GH_D07G1591	0	0	1.04495	0	22.7598	1.6069e-37	up	AT2G45400	NAD(P)-binding Rossmann-fold superfamily protein
GH_A07G1582	0	0	0.82764	0	22.6062	1.37822e-29	up	AT2G45400	NAD(P)-binding Rossmann-fold superfamily protein
GH_A12G0068	0	0	0.535577	0	22.5556	1.08891e-23	up	AT1G05260	Peroxidase superfamily protein
GH_A06G0179	0	0	26.09	26.9319	14.8043	3.38726e-36	up	AT4G33330	plant glycogenin-like starch initiation protein 3
GH_A11G0587	0	0	12.2278	17.6691	14.1558	2.2904e-48	up	AT3G18660	plant glycogenin-like starch initiation protein 1
GH_D11G3731	0.00851567	0.00476567	199.122	136.679	13.7963	5.13437e-41	up	AT5G03170	FASCICLIN-like arabinogalactan-protein 11
GH_D01G0507	0	0	11.1307	13.1756	13.7286	2.07799e-41	up	AT1G53270	ABC-2 type transporter family protein
GH_A01G0526	0	0	8.43062	8.01877	13.1667	4.56216e-36	up	AT1G53270	ABC-2 type transporter family protein
GH_D03G1178	0	0	12.7007	13.4163	13.1144	2.01129e-39	up	AT1G06990	GDSL-like Lipase/Acylhydrolase superfamily protein
GH_D11G2632	0	0	8.10058	5.54013	12.9471	6.503e-23	up	AT5G04885	Glycosyl hydrolase family protein
GH_A05G0228	0	0	14.1952	3.0149	12.9392	4.36148e-26	up	AT3G24503	aldehyde dehydrogenase 2C4
GH_D08G0786	0	0	24.713	5.00065	12.8551	2.63185e-17	up	AT5G23660	homolog of Medicago truncatula MTN3
GH_D05G0530	0.000573	0	1.14957	1.17415	11.6244	0.00284044	up	AT5G58040	homolog of yeast FIP1 [V]
GH_A05G1964	0	0.00941433	17.7447	18.3566	11.2094	2.55654e-29	up	AT1G75050	Pathogenesis-related thaumatin superfamily protein
GH_A07G2578	0	0	3.14633	3.24185	11.167	5.6331e-13	up	AT3G26430	GDSL-like Lipase/Acylhydrolase superfamily protein
GH_A12G2605	0	0	2.76192	3.31552	11.1177	1.06679e-25	up	AT2G46770	NAC (No Apical Meristem) domain transcriptional regulator superfamily protein
GH_A04G1100	1.53333e-05	0	6.632	4.3909	10.7845	9.04105e-27	up	AT3G11210	SGNH hydrolase-type esterase superfamily protein
GH_A07G2248	0	0.004277	5.70371	5.83755	10.743	0.00651652	up	AT4G13010	Oxidoreductase, zinc-binding dehydrogenase family protein
GH_A08G0558	0.0624483	0.034579	175.091	16.5823	10.7046	1.58978e-20	up	AT2G04780	FASCICLIN-like arabinoogalactan 7
GH_D12G2065	0	0	2.57154	1.52149	10.4218	5.01224e-10	up	AT5G50260	Cysteine proteinases superfamily protein
GH_D11G2521	0	0.019045	16.49	11.2603	10.3139	2.35031e-17	up	-	-
GH_D01G0295	0	0	3.72488	0.570652	10.3119	7.29289e-15	up	AT1G02400	gibberellin 2-oxidase 6
GH_A01G1513	0	0	2.87379	1.08543	10.2956	7.19888e-14	up	AT1G14700	purple acid phosphatase 3
GH_D03G0439	0	0	1.05935	1.38881	10.2472	1.29335e-06	up	-	-
GH_A08G2466	0.00102033	0.00167867	4.69379	1.06627	10.2316	0.00570786	up	-	-
GH_A05G3782	0	0	1.08095	0.53724	10.1247	3.02089e-09	up	AT3G27960	Tetratricopeptide repeat (TPR)-like superfamily protein
GH_A06G0301	0	0	1.76886	1.89356	9.90144	3.8078e-15	up	AT5G64460	Phosphoglycerate mutase family protein
GH_A09G1610	0	0	1.86147	0.574141	9.85991	1.45187e-10	up	AT2G36710	Pectin lyase-like superfamily protein
GH_A02G1178	0	0	1.12212	1.97398	9.75519	1.58075e-05	up	AT4G23550	WRKY family transcription factor
GH_A07G1204	0	0	0.357694	1.61642	9.73846	0.000148687	up	AT1G08320	bZIP transcription factor family protein
GH_A03G1744	0	0.0707477	20.0851	31.3123	9.55548	1.56668e-05	up	AT2G30500	Kinase interacting (KIP1-like) family protein
GH_D13G1014	0	0	1.06174	0.810445	9.52775	3.08509e-08	up	AT5G01360	Plant protein of unknown function (DUF828)
GH_A04G0938	0	0	1.48879	1.20974	9.5145	6.57457e-08	up	AT2G42760	unknown protein; CONTAINS InterPro DOMAIN/s: Protein of unknown function DUF1685 (InterPro:IPR012881); Has 170 Blast hits to 164 proteins in 34 species: Archae - 0; Bacteria - 1; Metazoa - 26; Fungi - 10; Plants - 107; Viruses - 0; Other Eukaryotes - 26 (source: NCBI BLink).
GH_A01G0547	0	0	1.70084	0.774457	9.37659	1.11903e-11	up	AT3G15050	IQ-domain 10
GH_D06G0337	0.219609	0.287021	185.311	219.643	9.37467	2.2575e-36	up	AT1G72230	Cupredoxin superfamily protein
GH_D07G2378	0	0	2.18211	0.791253	9.36643	2.0437e-07	up	AT5G15150	homeobox 3
GH_A13G0145	0	0	1.43394	0.248368	9.32604	2.26408e-14	up	AT2G40320	TRICHOME BIREFRINGENCE-LIKE 33
GH_A11G1957	0	0	0.592497	0.238118	9.29873	1.51903e-08	up	AT4G36870	BEL1-like homeodomain 2
GH_D06G1892	0	0	1.04741	0.386968	9.11681	2.39252e-09	up	AT2G40320	TRICHOME BIREFRINGENCE-LIKE 33
GH_D08G2726	0	0	0.874397	0.256332	9.04255	0.000574804	up	AT2G26710	Cytochrome P450 superfamily protein
GH_D01G0506	0	0	0.512206	0.64705	9.02596	3.82339e-07	up	AT1G12740	cytochrome P450, family 87, subfamily A, polypeptide 2
GH_A11G2527	0	0	0.506002	0.422704	8.99855	1.42347e-13	up	AT5G17860	calcium exchanger 7
GH_D12G2901	0	0	3.02337	1.996	8.94132	2.11867e-15	up	-	-
GH_D07G2131	0	0	0.774071	1.52555	8.90556	4.84477e-16	up	AT3G07680	emp24/gp25L/p24 family/GOLD family protein
GH_A06G1268	6.66667e-07	0.000699	1.25582	0.86693	8.86776	5.34721e-05	up	AT2G40980	Protein kinase superfamily protein
GH_A06G0347	0	0	1.22795	0.209162	8.86563	3.35725e-13	up	-	-
GH_A13G2444	0	0	1.12532	0.507418	8.80926	1.24716e-12	up	AT5G12870	myb domain protein 46
GH_A13G0625	0	0	0.171135	0.661062	8.80718	2.85692e-17	up	AT5G23190	cytochrome P450, family 86, subfamily B, polypeptide 1
GH_A10G1415	0.00760267	0.151985	52.5445	17.985	8.76089	1.41637e-35	up	AT4G20820	FAD-binding Berberine family protein
GH_A06G0371	0	0	0.922223	0.575183	8.7172	4.03191e-10	up	AT4G08980	F-BOX WITH WD-40 2
GH_A10G1159	0	0	2.05937	0.147174	8.67539	0.000199508	up	-	-
GH_A11G3703	0.199215	0.0185303	72.551	23.8108	8.62784	9.77658e-16	up	AT5G03170	FASCICLIN-like arabinogalactan-protein 11
GH_D10G1964	0	0	0.538273	0.802526	8.55159	1.19693e-07	up	AT3G16920	chitinase-like protein 2
GH_D09G1548	0	0	1.08834	0.757315	8.52288	2.09838e-13	up	AT2G27930	PLATZ transcription factor family protein
GH_A07G2432	0	0	1.13425	0.511659	8.52158	3.82495e-05	up	AT3G01220	homeobox protein 20
GH_A08G2859	0	0	0.810076	0.629925	8.51142	9.63892e-06	up	AT5G25340	Ubiquitin-like superfamily protein
GH_A06G2120	0.00486533	0	0.603909	1.33971	8.51043	0.0246515	up	AT4G32250	Protein kinase superfamily protein
GH_D07G1183	0	0.00341367	0.744924	1.34189	8.50578	2.25154e-09	up	AT1G08320	bZIP transcription factor family protein
GH_A09G1686	0	0.096075	26.036	18.2117	8.44712	5.59096e-22	up	AT2G37090	Nucleotide-diphospho-sugar transferases superfamily protein
GH_A09G0563	0.000781667	0	0.885145	0	8.37948	0.00159943	up	AT5G13160	Protein kinase superfamily protein
GH_D11G1545	0	0	0.705319	0.120284	8.29847	6.76794e-10	up	AT5G48370	Thioesterase/thiol ester dehydrase-isomerase superfamily protein
GH_A08G1744	0	0	1.37949	0.472423	8.28963	6.41393e-14	up	AT4G19370	Protein of unknown function (DUF1218)
GH_A05G3916	0	0	0.709622	0.572211	8.26762	3.7745e-07	up	AT5G39280	expansin A23
GH_A03G0304	0.022247	0	6.12271	1.15628	8.24492	2.19208e-19	up	AT1G63910	myb domain protein 103
GH_D06G0019	0	0	0.836481	0.513215	8.24358	1.95466e-07	up	-	-
GH_D05G3803	0	0	0.610873	0.36224	8.2197	4.38619e-07	up	AT3G15510	NAC domain containing protein 2
GH_A08G1361	0	0.0336797	12.8362	1.63326	8.19712	1.50453e-07	up	AT1G63910	myb domain protein 103
GH_A13G2491	0	0	0	1.19612	8.15046	3.10384e-08	up	AT5G60490	FASCICLIN-like arabinogalactan-protein 12
GH_A12G0390	0	0	0.879519	0.374295	8.1478	1.71556e-05	up	AT4G38810	Calcium-binding EF-hand family protein
GH_A08G0595	0.0682723	0.0630507	32.6825	17.2847	8.14708	5.15546e-41	up	AT2G44500	O-fucosyltransferase family protein
GH_D12G2239	0	0.0133323	4.6754	0.055512	8.11807	0.000171539	up	AT4G19170	nine-cis-epoxycarotenoid dioxygenase 4
GH_D11G0862	0.00605733	0.0219993	9.40225	0.0324137	8.01828	1.69629e-08	up	AT2G45220	Plant invertase/pectin methylesterase inhibitor superfamily
GH_D11G2986	0.000102	0.000607	1.45476	0.167196	7.99625	0.00061933	up	AT1G54820	Protein kinase superfamily protein
GH_A12G1813	0.00608333	0.00208133	1.35988	1.4849	7.97011	4.11696e-08	up	AT1G26610	C2H2-like zinc finger protein
GH_D09G1607	0.242845	0.195641	52.2593	77.0745	7.9023	3.00978e-18	up	AT5G03290	isocitrate dehydrogenase V
GH_D11G2631	0.0321323	0.0617063	14.9247	9.67662	7.83016	4.18188e-60	up	AT5G20950	Glycosyl hydrolase family protein
GH_D01G0541	0	0	0.764634	0.0394123	7.73844	1.1741e-08	up	AT3G15050	IQ-domain 10
GH_D02G1075	0	0	0.784239	0.0889853	7.73498	0.000149227	up	AT1G33470	RNA-binding (RRM/RBD/RNP motifs) family protein
GH_A13G0099	0	0	0.60957	0.0270403	7.71709	0.000720097	up	AT3G10600	cationic amino acid transporter 7
GH_A07G2582	0	0	0.539439	0.046967	7.71682	0.000131849	up	AT5G14150	Protein of unknown function, DUF642
GH_D10G1556	0	0	0.203004	0.524484	7.70469	6.58462e-09	up	AT1G79480	Carbohydrate-binding X8 domain superfamily protein
GH_A07G1392	0.155593	0	16.6059	15.5274	7.60877	0.0011845	up	AT1G02640	beta-xylosidase 2
GH_A11G1498	0.00575633	0.044992	8.25078	6.87228	7.56335	1.19194e-19	up	AT2G43060	ILI1 binding bHLH 1
GH_D02G1947	0.0281017	0	5.55581	0.106953	7.46203	1.25096e-05	up	AT4G28365	early nodulin-like protein 3
GH_D08G2852	0	0.00228533	0.763942	0.154087	7.44297	0.00010281	up	AT5G25340	Ubiquitin-like superfamily protein
GH_A03G2411	0.00106933	0	0.982802	1.25276	7.42649	2.08787e-06	up	-	-
GH_A09G1889	0.167675	0.186613	50.2026	21.6917	7.4151	6.79764e-07	up	AT2G44130	Galactose oxidase/kelch repeat superfamily protein
GH_A11G2818	0.00107467	0.000517333	1.88274	0.316318	7.39256	2.05697e-05	up	AT1G08750	Peptidase C13 family
GH_D05G0204	0	0	1.89048	0.808325	7.33861	3.63003e-05	up	-	-
GH_A02G0028	0.159997	0.0996573	24.3672	25.8961	7.32605	2.03015e-07	up	AT1G64230	ubiquitin-conjugating enzyme 28
GH_D13G2433	0.0141637	0	2.04108	0.940372	7.32376	1.48585e-08	up	AT3G08500	myb domain protein 83
GH_D02G0377	0	0	0.57391	0	7.2899	0.000330969	up	AT3G22740	homocysteine S-methyltransferase 3
GH_D03G1566	0	0.00477633	0.379108	0.762223	7.26798	7.46558e-09	up	AT2G28080	UDP-Glycosyltransferase superfamily protein
GH_A11G0823	0	0.039599	7.0923	0.66401	7.25429	1.06533e-08	up	AT2G45220	Plant invertase/pectin methylesterase inhibitor superfamily
GH_D05G3629	0	0	0.620064	0.695003	7.24809	1.97299e-06	up	AT4G30845	unknown protein; FUNCTIONS IN: molecular_function unknown; INVOLVED IN: biological_process unknown; LOCATED IN: chloroplast; Has 16 Blast hits to 16 proteins in 8 species: Archae - 0; Bacteria - 0; Metazoa - 0; Fungi - 0; Plants - 16; Viruses - 0; Other Eukaryotes - 0 (source: NCBI BLink).
GH_A11G1105	0	0.574029	51.7842	39.1466	7.20747	1.44092e-10	up	AT1G02310	Glycosyl hydrolase superfamily protein
GH_A03G2285	0	0	0.717916	0.113926	7.17638	4.47154e-05	up	-	-
GH_D10G0669	0	0	0.533916	0.368046	7.17329	0.0024828	up	AT1G73040	Mannose-binding lectin superfamily protein
GH_D13G2614	0	0.00508433	0.796062	0.60484	7.17118	6.01968e-10	up	AT1G07090	Protein of unknown function (DUF640)
GH_D07G1527	0	0.0198367	2.78407	1.59811	7.1547	9.09687e-06	up	AT2G46225	ABI-1-like 1
GH_D01G1253	0.0290817	0.0218253	4.48131	4.85202	7.14597	4.8113e-22	up	AT3G47570	Leucine-rich repeat protein kinase family protein
GH_D02G0374	0.116142	0.238809	20.2347	42.3715	7.13777	2.00316e-13	up	AT3G22600	Bifunctional inhibitor/lipid-transfer protein/seed storage 2S albumin superfamily protein
GH_A07G1234	0	0.100742	8.50696	10.5408	7.13439	2.47915e-06	up	AT2G35940	BEL1-like homeodomain 1
GH_D02G0567	0.0365183	0	2.92919	3.28201	7.12062	9.23011e-08	up	AT1G24020	MLP-like protein 423
GH_A09G1339	0	0	0.760436	0.13846	7.11629	8.04454e-06	up	AT1G71910	unknown protein; Has 28 Blast hits to 28 proteins in 10 species: Archae - 0; Bacteria - 0; Metazoa - 0; Fungi - 0; Plants - 28; Viruses - 0; Other Eukaryotes - 0 (source: NCBI BLink).
GH_D09G0683	0	0	0.563484	0.156459	7.11128	0.0169217	up	AT4G14930	Survival protein SurE-like phosphatase/nucleotidase
GH_D11G1323	0	0	0.833947	0.0972833	7.10265	1.08839e-07	up	AT2G48130	Bifunctional inhibitor/lipid-transfer protein/seed storage 2S albumin superfamily protein
GH_A01G1600	0	0	0.518933	0.186802	7.09244	0.00095792	up	AT1G70670	Caleosin-related family protein
GH_A01G0060	0	0.019999	2.00535	1.96995	7.09234	0.00192408	up	AT3G19000	2-oxoglutarate (2OG) and Fe(II)-dependent oxygenase superfamily protein
GH_D11G1586	0	0.00548733	0.79588	0.923836	7.08885	2.39677e-09	up	AT2G01050	zinc ion binding;nucleic acid binding
GH_D04G0791	0.096098	0.0673347	0.103036	29.7472	7.08648	6.82746e-06	up	AT5G50460	secE/sec61-gamma protein transport protein
GH_A06G0432	0.155928	0	17.9464	7.91374	7.0534	3.30052e-32	up	-	-
GH_A05G3133	0	0	1.26067	0.214029	7.04596	0.0326286	up	AT1G69588	CLAVATA3/ESR-RELATED 45
GH_A03G0656	0	0	0.361021	0.626819	7.03597	0.000162705	up	AT1G76650	calmodulin-like 38
GH_D06G1870	0.0292973	0.0366177	8.12212	1.34043	6.99839	1.69178e-08	up	AT1G29050	TRICHOME BIREFRINGENCE-LIKE 38
GH_A11G3158	0	0.14532	11.5435	14.0815	6.96329	6.66192e-23	up	AT5G64620	cell wall / vacuolar inhibitor of fructosidase 2
GH_D04G0881	0.0342247	0	2.89331	1.79551	6.9298	1.50025e-17	up	AT5G57670	Protein kinase superfamily protein
GH_A01G1029	0	0.00220233	0.523927	0	6.92009	0.0423923	up	AT5G42320	Zn-dependent exopeptidases superfamily protein
GH_D10G2305	0	0.0166597	0.813047	1.19069	6.89775	2.35374e-06	up	AT5G03530	RAB GTPase homolog C2A
GH_D11G1322	0.122212	0.238452	18.6862	32.463	6.88574	3.1467e-09	up	AT4G14815	Bifunctional inhibitor/lipid-transfer protein/seed storage 2S albumin superfamily protein
GH_A09G1263	0.186706	0.00720733	28.3738	0.419095	6.8646	0.000526227	up	AT4G32940	gamma vacuolar processing enzyme
GH_A13G0971	0	0.005817	0.70187	0.448954	6.84719	0.0223247	up	AT5G01360	Plant protein of unknown function (DUF828)
GH_A12G2665	0.100581	0.101609	13.4003	14.0498	6.83825	8.70503e-58	up	AT2G46690	SAUR-like auxin-responsive protein family
GH_A06G0909	0.927607	0.378407	116.204	81.4105	6.81891	3.66902e-58	up	AT1G02180	ferredoxin-related
GH_A02G0486	0.593211	0.55557	89.7798	80.5486	6.8156	1.42347e-13	up	AT4G15610	Uncharacterised protein family (UPF0497)
GH_D02G2254	4.89533	1.09026	828.771	7.75712	6.8151	3.79581e-05	up	-	-
GH_A05G3182	0.00423367	0	0.728162	0.537773	6.79177	2.27711e-07	up	AT1G24620	EF hand calcium-binding protein family
GH_A07G1434	0.0909383	0.0451623	10.8888	6.8879	6.76951	1.78905e-10	up	AT1G09540	myb domain protein 61
GH_A02G0350	0.607777	1.89731	179.279	120.391	6.76284	1.90065e-15	up	AT3G22600	Bifunctional inhibitor/lipid-transfer protein/seed storage 2S albumin superfamily protein
GH_A03G0764	0	0.0298093	1.936	1.30403	6.76209	1.25867e-11	up	AT1G06990	GDSL-like Lipase/Acylhydrolase superfamily protein
GH_D13G2484	0	0.0129507	0.129362	2.18861	6.722	3.17802e-06	up	AT5G60490	FASCICLIN-like arabinogalactan-protein 12
GH_A01G2235	0	0	0.313436	0.519766	6.72163	0.000473187	up	AT3G52740	unknown protein; BEST Arabidopsis thaliana protein match is: unknown protein (TAIR:AT3G44450.1); Has 65 Blast hits to 65 proteins in 13 species: Archae - 0; Bacteria - 0; Metazoa - 0; Fungi - 0; Plants - 65; Viruses - 0; Other Eukaryotes - 0 (source: NCBI BLink).
GH_D05G0230	0.00644867	0.0107027	1.97459	0.44008	6.70287	3.26905e-14	up	AT5G19600	sulfate transporter 3;5
GH_A11G1296	0.121451	0.288933	39.539	13.3664	6.68126	7.10397e-13	up	AT2G48130	Bifunctional inhibitor/lipid-transfer protein/seed storage 2S albumin superfamily protein
GH_D01G0140	0	0.00972267	0.610853	1.4597	6.67392	2.49479e-06	up	AT5G08290	mRNA splicing factor, thioredoxin-like U5 snRNP
GH_A05G4368	0.007345	0.00394433	0.909354	0.686425	6.63734	0.0217484	up	AT5G24580	Heavy metal transport/detoxification superfamily protein
GH_D08G1383	0	0.0126533	1.81516	0.026025	6.62377	2.23321e-05	up	AT1G63910	myb domain protein 103
GH_A11G2861	0.007198	0.00123067	1.33281	0.655159	6.56643	4.52195e-05	up	AT2G24960	unknown protein; FUNCTIONS IN: molecular_function unknown; INVOLVED IN: biological_process unknown; LOCATED IN: cellular_component unknown; EXPRESSED IN: 21 plant structures; EXPRESSED DURING: 12 growth stages; BEST Arabidopsis thaliana protein match is: unknown protein (TAIR:AT4G02210.2); Has 30201 Blast hits to 17322 proteins in 780 species: Archae - 12; Bacteria - 1396; Metazoa - 17338; Fungi …
GH_A11G1295	2.44335	1.32048	183.518	247.277	6.52482	5.41132e-22	up	AT4G14815	Bifunctional inhibitor/lipid-transfer protein/seed storage 2S albumin superfamily protein
GH_D12G1303	0.0427363	0	3.94049	0.621838	6.50212	5.60096e-15	up	AT3G61750	Cytochrome b561/ferric reductase transmembrane with DOMON related domain
GH_A08G1211	0	0	0.790623	0.464744	6.48422	4.28862e-05	up	AT5G62350	Plant invertase/pectin methylesterase inhibitor superfamily protein
GH_D10G2214	0	0.0155987	0.651738	1.03972	6.40087	0.0115529	up	AT5G56790	Protein kinase superfamily protein
GH_A07G0195	0.093322	0.0335603	7.4894	4.52726	6.37576	7.36e-08	up	AT2G05940	Protein kinase superfamily protein
GH_D11G1124	0	0.242441	17.0716	2.63499	6.36462	2.84418e-05	up	AT3G62100	indole-3-acetic acid inducible 30
GH_A02G1746	0	0.0237653	1.94233	0.826234	6.35406	1.66927e-06	up	AT5G65730	xyloglucan endotransglucosylase/hydrolase 6
GH_A04G1140	3.51059	0.00868	330.994	11.0051	6.33843	0.00330929	up	AT5G01580	gamma interferon responsive lysosomal thiol (GILT) reductase family protein
GH_D08G0465	0.0142123	0.0781183	6.42639	1.61692	6.3259	1.29199e-11	up	AT2G47360	unknown protein; BEST Arabidopsis thaliana protein match is: unknown protein (TAIR:AT1G02570.1); Has 58 Blast hits to 55 proteins in 6 species: Archae - 0; Bacteria - 0; Metazoa - 0; Fungi - 0; Plants - 58; Viruses - 0; Other Eukaryotes - 0 (source: NCBI BLink).
GH_A09G1074	0.163759	0.144258	21.0052	7.84312	6.32138	3.89781e-08	up	AT3G47300	SELT-like protein precursor
GH_D11G0467	0.395453	0.115858	26.2269	21.1304	6.31668	7.15221e-85	up	AT2G17880	Chaperone DnaJ-domain superfamily protein
GH_D08G0760	0.0727147	0.0643147	5.52628	7.29621	6.31626	2.01079e-16	up	-	-
GH_A06G1108	0.222653	0.333742	24.8737	24.2979	6.30338	2.18142e-139	up	AT5G25110	CBL-interacting protein kinase 25
GH_A05G4032	0	0	0.0508837	0.728916	6.28258	0.00313574	up	AT2G46690	SAUR-like auxin-responsive protein family
GH_A05G2658	0.233119	0.157684	19.3115	18.9241	6.27001	3.40215e-08	up	AT1G27530	CONTAINS InterPro DOMAIN/s: Ubiquitin-conjugating enzyme/RWD-like (InterPro:IPR016135), Ubiquitin-fold modifier-conjugating enzyme 1 (InterPro:IPR014806); Has 269 Blast hits to 269 proteins in 110 species: Archae - 0; Bacteria - 0; Metazoa - 175; Fungi - 0; Plants - 42; Viruses - 0; Other Eukaryotes - 52 (source: NCBI BLink).
GH_D12G1670	0.007429	0.00816	1.51621	0.342305	6.26018	1.55536e-11	up	AT1G24430	HXXXD-type acyl-transferase family protein
GH_D13G0601	0.118541	0	5.22074	4.72716	6.23638	0.000213363	up	AT5G08370	alpha-galactosidase 2
GH_A02G0395	0.119303	0.0763563	11.65	7.18959	6.2325	2.9114e-07	up	AT4G14420	HR-like lesion-inducing protein-related
GH_D10G0490	0.309234	0.316067	22.9124	32.1145	6.16937	2.04305e-11	up	AT1G31260	zinc transporter 10 precursor
GH_D10G1472	0.118663	0.073466	12.9209	3.48529	6.16252	1.66018e-10	up	AT4G20820	FAD-binding Berberine family protein
GH_D10G0431	0.226443	0.179686	17.4737	15.6442	6.13039	4.28034e-05	up	AT2G34480	Ribosomal protein L18ae/LX family protein
GH_D11G2578	0.17038	0.0940553	8.51571	13.2596	6.118	1.07798e-05	up	-	-
GH_D01G0696	0	0.006933	0.666758	0.2119	6.10136	0.000650443	up	AT5G54530	Protein of unknown function, DUF538
GH_D06G1226	0.0324197	0	1.98105	0.790205	6.06714	4.27405e-09	up	AT5G06720	peroxidase 2
GH_D06G1467	0	0.0109563	0.734819	0.134517	6.0645	0.00496492	up	AT1G61050	alpha 1,4-glycosyltransferase family protein
GH_D10G1491	0.0128	0.00951233	0.95618	0.842776	6.05789	6.01973e-16	up	AT4G13990	Exostosin family protein
GH_D06G2332	0.305841	0.116231	24.0303	12.2146	6.05598	2.4585e-25	up	AT5G46060	Protein of unknown function, DUF599
GH_A03G2241	0.268918	0.174007	16.8759	20.4301	6.05114	1.02784e-05	up	AT1G19910	ATPase, F0/V0 complex, subunit C protein
GH_D01G0049	0	0.128594	1.68923	6.52472	6.04433	0.000330969	up	AT3G24550	proline extensin-like receptor kinase 1
GH_A12G0244	0.205005	0.585234	31.9922	24.8974	6.03843	1.35857e-05	up	AT2G23610	methyl esterase 3
GH_A10G2636	0.007156	0.00218933	0.739291	0.116918	6.02852	2.34036e-05	up	AT2G40320	TRICHOME BIREFRINGENCE-LIKE 33
GH_D05G1623	0	0.0559427	1.29937	2.32195	6.02678	2.8898e-05	up	AT4G28500	NAC domain containing protein 73
GH_D10G1751	0	0.139904	7.20511	2.08076	6.02385	1.00839e-10	up	-	-
GH_D11G0253	0.191545	0.0963017	23.4007	1.92335	6.01501	0.00787682	up	AT4G12510	Bifunctional inhibitor/lipid-transfer protein/seed storage 2S albumin superfamily protein
GH_A11G1019	0.007802	0.035528	2.095	1.72225	6.00909	1.89841e-12	up	AT2G46550	unknown protein; BEST Arabidopsis thaliana protein match is: unknown protein (TAIR:AT1G01240.3); Has 72 Blast hits to 68 proteins in 13 species: Archae - 0; Bacteria - 0; Metazoa - 1; Fungi - 0; Plants - 71; Viruses - 0; Other Eukaryotes - 0 (source: NCBI BLink).
GH_A06G2294	0.222886	0.147411	18.8295	18.0129	6.0034	3.37934e-11	up	AT5G46060	Protein of unknown function, DUF599
GH_A04G1194	0.267465	0.274453	20.1152	21.5795	5.99746	7.49493e-05	up	AT5G08680	ATP synthase alpha/beta family protein
GH_D13G0976	0	0.0319287	1.8138	0.533771	5.99338	8.58541e-11	up	AT3G54040	PAR1 protein
GH_D06G0924	0	0.0250803	1.56858	0.784693	5.98344	1.81841e-05	up	AT5G12010	unknown protein; INVOLVED IN: response to salt stress; LOCATED IN: chloroplast, plasma membrane, membrane; EXPRESSED IN: 23 plant structures; EXPRESSED DURING: 13 growth stages; BEST Arabidopsis thaliana protein match is: unknown protein (TAIR:AT4G29780.1); Has 1807 Blast hits to 1807 proteins in 277 species: Archae - 0; Bacteria - 0; Metazoa - 736; Fungi - 347; Plants - 385; Viruses - 0; Other E…
GH_A05G1828	0	0.020595	1.65733	0.232941	5.97814	5.64734e-11	up	AT1G76070	unknown protein; FUNCTIONS IN: molecular_function unknown; INVOLVED IN: biological_process unknown; LOCATED IN: plasma membrane; EXPRESSED IN: 8 plant structures; EXPRESSED DURING: LP.04 four leaves visible, 4 anthesis, petal differentiation and expansion stage; BEST Arabidopsis thaliana protein match is: unknown protein (TAIR:AT1G20310.1); Has 66 Blast hits to 66 proteins in 15 species: Archae -…
GH_A12G2277	0.0337273	0.041595	3.45028	1.16429	5.9719	2.43072e-20	up	AT4G25960	P-glycoprotein 2
GH_D05G2204	0	0.0206233	1.48233	0.132208	5.95254	0.00395292	up	AT5G64410	oligopeptide transporter 4
GH_A11G0392	0.0442183	0.024777	4.08872	1.52979	5.93917	9.69884e-15	up	AT4G24910	Protein of unknown function (DUF579)
GH_A10G0286	0	0.0184543	0.871969	0.389563	5.93709	1.53599e-08	up	AT5G60850	OBF binding protein 4
GH_D05G1892	0.151917	0.123215	6.77349	10.9739	5.93377	4.68098e-05	up	AT4G38660	Pathogenesis-related thaumatin superfamily protein
GH_D10G1822	0	0.06288	2.87507	2.56683	5.90595	4.90786e-09	up	AT5G18840	Major facilitator superfamily protein
GH_A06G1606	0.00522367	0.06984	3.39051	1.48815	5.90313	1.72824e-05	up	AT1G30100	nine-cis-epoxycarotenoid dioxygenase 5
GH_D03G1671	0.270464	0.0298147	16.0826	7.59681	5.88948	2.70105e-17	up	AT1G63910	myb domain protein 103
GH_A07G0415	0.0324213	0.00973167	2.79198	0.277959	5.8669	0.000319476	up	AT1G15360	Integrase-type DNA-binding superfamily protein
GH_D11G1067	0.401157	0.497812	27.9515	41.1308	5.85731	2.5339e-08	up	AT2G46640	unknown protein; FUNCTIONS IN: molecular_function unknown; INVOLVED IN: biological_process unknown; LOCATED IN: cellular_component unknown; EXPRESSED IN: 20 plant structures; EXPRESSED DURING: 11 growth stages; Has 26 Blast hits to 26 proteins in 11 species: Archae - 0; Bacteria - 0; Metazoa - 2; Fungi - 0; Plants - 23; Viruses - 0; Other Eukaryotes - 1 (source: NCBI BLink).
GH_A10G2024	0.202408	0.20355	13.9113	15.1924	5.83763	1.33793e-10	up	AT3G54450	Major facilitator superfamily protein
GH_A10G0308	0	0.0337127	1.11878	0.808922	5.80303	0.00301423	up	AT2G33880	homeobox-3
GH_A09G0451	0.0815337	0.0373543	4.64043	4.46138	5.80299	2.35601e-12	up	AT5G14180	Myzus persicae-induced lipase 1
GH_A09G1387	0	0	0.626452	0.206272	5.79365	0.000742275	up	AT3G57450	unknown protein; Has 65 Blast hits to 65 proteins in 11 species: Archae - 0; Bacteria - 0; Metazoa - 0; Fungi - 0; Plants - 65; Viruses - 0; Other Eukaryotes - 0 (source: NCBI BLink).
GH_D11G0524	0.0411857	0	2.20225	1.08941	5.78061	8.1443e-14	up	AT5G67210	Protein of unknown function (DUF579)
GH_D08G2083	0.143065	0.155682	10.0518	11.5888	5.72123	5.33118e-09	up	AT3G25270	Ribonuclease H-like superfamily protein
GH_D04G0607	0.015302	0.00372633	0.548898	0.729427	5.69381	3.8266e-12	up	AT3G27440	uridine kinase-like 5
GH_A12G2035	0.311046	0.181768	16.9951	13.4721	5.68964	2.5026e-12	up	AT5G60830	basic leucine-zipper 70
GH_A13G1441	0.094808	0.128985	9.99465	3.92155	5.68402	2.01936e-23	up	AT1G22710	sucrose-proton symporter 2
GH_D11G2604	0.235391	0.125784	15.9932	5.6422	5.67045	3.28731e-11	up	AT2G36900	membrin 11
GH_A12G0608	0.372207	0.0528883	9.80723	17.0178	5.66876	0.00234864	up	AT1G80160	Lactoylglutathione lyase / glyoxalase I family protein
GH_D12G0251	0.26186	0.243054	16.5008	14.0947	5.63523	3.05627e-09	up	AT2G23610	methyl esterase 3
GH_A05G0646	0.101316	0.574058	14.6992	21.7646	5.63268	6.5187e-30	up	AT5G24910	cytochrome P450, family 714, subfamily A, polypeptide 1
GH_A13G1444	0	0.0123383	0.0804473	0.994641	5.62953	0.0350071	up	AT4G10250	HSP20-like chaperones superfamily protein
GH_D03G0735	0.00223133	0.0215427	1.51162	0.13744	5.62396	0.00258328	up	AT5G25460	Protein of unknown function, DUF642
GH_A02G0854	0.0155937	0	0.597308	0.402065	5.54449	5.7894e-09	up	AT5G49700	Predicted AT-hook DNA-binding family protein
GH_A08G1374	0	0.0133807	0.241136	0.708671	5.54138	2.5337e-06	up	-	-
GH_D10G1810	0	0.0542463	1.65645	0.855484	5.5413	2.46042e-07	up	AT3G21550	DUF679 domain membrane protein 2
GH_A10G1073	0.118805	0.0581113	7.16127	5.16159	5.53742	1.99235e-10	up	AT3G21550	DUF679 domain membrane protein 2
GH_D08G0061	0.0109737	0.0112893	1.11782	0.185023	5.51051	0.000260057	up	AT3G11320	Nucleotide-sugar transporter family protein
GH_A09G2563	0.79518	2.38318	65.6614	87.214	5.49094	1.81477e-22	up	AT5G49360	beta-xylosidase 1
GH_D05G1340	0	0.030801	1.33342	0.542505	5.47449	0.00468982	up	AT2G30395	ovate family protein 17
GH_D11G0742	0.00307467	0.0153487	1.1201	0.197148	5.46785	0.00225423	up	AT5G15050	Core-2/I-branching beta-1,6-N-acetylglucosaminyltransferase family protein
GH_D07G1719	1.50495	1.26174	162.247	6.72206	5.46143	1.02922e-09	up	-	-
GH_A01G1242	0.0820503	0.0510227	4.21557	1.61218	5.44697	7.6212e-13	up	AT4G24510	HXXXD-type acyl-transferase family protein
GH_D02G0138	0.061653	0.041318	2.36381	3.07926	5.44105	1.38437e-11	up	AT3G48560	chlorsulfuron/imidazolinone resistant 1
GH_D10G2445	0.029654	0.0536977	2.24946	1.86368	5.43441	7.09131e-06	up	AT5G04530	3-ketoacyl-CoA synthase 19
GH_A01G0924	0	0.0156873	0.525849	0.573568	5.41619	0.00979658	up	AT2G04240	RING/U-box superfamily protein
GH_D02G0373	0.095189	0.19656	2.93388	10.447	5.41344	0.00498185	up	AT4G14815	Bifunctional inhibitor/lipid-transfer protein/seed storage 2S albumin superfamily protein
GH_D06G2327	0	0.127251	4.51707	3.25232	5.41334	9.625e-14	up	AT5G45970	RAC-like 2
GH_A11G0726	0.108521	0.0544787	3.82173	4.32178	5.37174	1.26603e-05	up	AT5G39510	Vesicle transport v-SNARE family protein
GH_D08G1813	0	0.322887	6.58018	9.56517	5.37019	5.4175e-05	up	AT1G32170	xyloglucan endotransglucosylase/hydrolase 30
GH_D05G1880	0.0489747	0.0598933	2.20651	2.33521	5.34296	0.0403237	up	AT1G75900	GDSL-like Lipase/Acylhydrolase superfamily protein
GH_A13G0211	0.02796	0.069605	5.00966	0.304468	5.31532	0.00935064	up	AT3G19500	basic helix-loop-helix (bHLH) DNA-binding superfamily protein
GH_D05G0643	0.0165057	0.143822	2.42945	4.17085	5.31133	1.50966e-22	up	AT5G24910	cytochrome P450, family 714, subfamily A, polypeptide 1
GH_A13G2611	0.284168	0.729946	43.4703	2.59549	5.30385	9.79975e-16	up	AT1G10460	germin-like protein 7
GH_A12G1695	0.156451	0.221468	7.6394	10.3541	5.28461	2.41806e-07	up	AT1G71050	Heavy metal transport/detoxification superfamily protein
GH_D05G0196	0.00411867	1.32278	38.8133	21.5483	5.28044	0.0283037	up	AT2G26710	Cytochrome P450 superfamily protein
GH_A11G0503	0.046168	0.169594	6.41128	2.81596	5.2698	2.48162e-13	up	AT5G67210	Protein of unknown function (DUF579)
GH_D06G1132	0.400275	0.268363	16.0386	12.3525	5.26641	2.42687e-59	up	AT5G25110	CBL-interacting protein kinase 25
GH_A08G1369	3.2672	1.59506	145.329	105.548	5.2537	1.34255e-35	up	-	-
GH_D12G0127	0	0.014868	0.760187	0.113825	5.24511	0.00223884	up	AT4G35350	xylem cysteine peptidase 1
GH_D11G0146	0.0632983	0.117753	2.6654	5.39021	5.24098	2.65936e-09	up	AT4G27740	Yippee family putative zinc-binding protein
GH_D09G0324	0	0.0360453	0.638912	0.768438	5.21996	0.000695806	up	AT4G12040	A20/AN1-like zinc finger family protein
GH_A11G1097	0.184885	0.401656	13.9907	10.4877	5.21369	5.63491e-18	up	AT1G09540	myb domain protein 61
GH_D05G2247	0.0106143	0.013226	0.530902	0.602629	5.20565	1.6026e-07	up	AT1G28220	purine permease 3
GH_D09G2441	0.571884	0.464582	20.9622	24.5016	5.18999	4.39831e-25	up	AT4G14380	unknown protein; Has 22 Blast hits to 22 proteins in 8 species: Archae - 0; Bacteria - 0; Metazoa - 1; Fungi - 1; Plants - 18; Viruses - 0; Other Eukaryotes - 2 (source: NCBI BLink).
GH_D05G3212	0	0.0215567	0.574345	0.523689	5.17432	0.00110702	up	-	-
GH_A05G3796	0.0256923	0	0.594111	0.465484	5.16963	0.000314748	up	AT5G14880	Potassium transporter family protein
GH_A12G2262	0.120948	0.0741803	9.10652	0.132889	5.16777	2.58513e-05	up	AT1G32210	Defender against death (DAD family) protein
GH_D12G2995	0.168959	0.124934	10.5108	3.16787	5.16297	1.45201e-05	up	AT3G47833	unknown protein; BEST Arabidopsis thaliana protein match is: unknown protein (TAIR:AT5G62575.2); Has 42 Blast hits to 42 proteins in 12 species: Archae - 0; Bacteria - 0; Metazoa - 0; Fungi - 0; Plants - 42; Viruses - 0; Other Eukaryotes - 0 (source: NCBI BLink).
GH_D02G0907	0.215234	0.085214	9.36581	4.29112	5.1509	3.23243e-07	up	AT5G67360	Subtilase family protein
GH_A05G3620	0.0327907	0.038375	1.86976	1.48428	5.14804	1.66718e-06	up	AT5G57670	Protein kinase superfamily protein
GH_A03G0829	0.014253	0.0486673	1.49634	1.39813	5.11648	0.0132697	up	-	-
GH_D10G2132	0.395813	0.404344	12.5451	18.7284	5.11534	1.49664e-21	up	AT3G54450	Major facilitator superfamily protein
GH_A02G2001	0.817113	0.317438	27.2701	16.0211	5.11165	0.000369282	up	AT5G42180	Peroxidase superfamily protein
GH_A07G0786	0.0135563	0	0.158058	0.611203	5.10887	0.000534944	up	AT5G16030	unknown protein; BEST Arabidopsis thaliana protein match is: unknown protein (TAIR:AT3G02500.1); Has 30201 Blast hits to 17322 proteins in 780 species: Archae - 12; Bacteria - 1396; Metazoa - 17338; Fungi - 3422; Plants - 5037; Viruses - 0; Other Eukaryotes - 2996 (source: NCBI BLink).
GH_A13G0057	0	0.0245383	0.470908	0.624071	5.09579	0.0132456	up	AT5G05340	Peroxidase superfamily protein
GH_D10G1967	0.0354643	0.0131297	0.877163	0.705542	5.0955	0.0190932	up	AT3G56060	Glucose-methanol-choline (GMC) oxidoreductase family protein
GH_scaffold7323_objG0001	0.34489	0.729136	12.8427	31.5324	5.07089	7.47063e-12	up	AT5G55620	unknown protein; BEST Arabidopsis thaliana protein match is: unknown protein (TAIR:AT3G09950.1); Has 30201 Blast hits to 17322 proteins in 780 species: Archae - 12; Bacteria - 1396; Metazoa - 17338; Fungi - 3422; Plants - 5037; Viruses - 0; Other Eukaryotes - 2996 (source: NCBI BLink).
GH_A09G1503	0	0.0952873	2.57786	1.86044	5.06711	0.000189552	up	AT2G35940	BEL1-like homeodomain 1
GH_A05G2579	0.034488	0	1.19285	0.235312	5.06085	0.00654679	up	AT1G19900	glyoxal oxidase-related protein
GH_A03G1715	0	0.0891463	1.55542	2.14862	5.05665	0.000712964	up	AT1G68200	Zinc finger C-x8-C-x5-C-x3-H type family protein
GH_D13G1947	0.0250653	0.0781263	2.23461	1.47361	5.05124	0.000290315	up	AT4G14750	IQ-domain 19
GH_D12G2598	0.102964	0.066478	3.06459	4.38642	5.0309	5.5195e-05	up	AT5G42000	ORMDL family protein
GH_A01G1094	0	0.017087	0.506709	0.384113	5.02873	0.0140175	up	AT1G75580	SAUR-like auxin-responsive protein family
GH_D13G0327	0.0215747	0.0250453	1.70869	0.0885367	5.01967	0.0267874	up	AT4G34530	cryptochrome-interacting basic-helix-loop-helix 1
GH_D05G3058	0.08784	0.0110047	1.8578	1.86737	5.01622	0.0012665	up	AT2G39490	F-box family protein
GH_A10G1124	0	0.0612533	1.53193	0.451232	4.99917	3.0354e-05	up	AT3G23410	fatty alcohol oxidase 3
GH_A03G0650	0.173051	0.127741	7.81181	2.63158	4.99481	2.9055e-10	up	AT4G24910	Protein of unknown function (DUF579)
GH_D13G0493	0.121715	0.253441	6.54099	8.17032	4.99078	7.98146e-12	up	AT5G10530	Concanavalin A-like lectin protein kinase family protein
GH_D05G3287	0	0.060142	1.18323	1.54959	4.98728	0.0481271	up	AT1G68190	B-box zinc finger family protein
GH_A02G0325	0.579291	1.52743	43.0509	33.4661	4.9686	2.37687e-38	up	AT3G06145	unknown protein; Has 15 Blast hits to 15 proteins in 7 species: Archae - 0; Bacteria - 0; Metazoa - 0; Fungi - 0; Plants - 15; Viruses - 0; Other Eukaryotes - 0 (source: NCBI BLink).
GH_D12G1559	0.235213	0.279152	22.0288	0.0858833	4.967	0.0109652	up	-	-
GH_D02G2083	0.477078	0.255833	16.381	11.9777	4.96481	0.000945665	up	AT1G73390	Endosomal targeting BRO1-like domain-containing protein
GH_D04G1044	0	0.0324833	0.733021	0.79694	4.95863	0.0255236	up	AT3G61175	low-molecular-weight cysteine-rich 52
GH_D05G3757	0.02718	0.007623	0.552255	0.679522	4.95522	0.0125408	up	AT4G21700	Protein of unknown function (DUF2921)
GH_D01G0057	0.0926647	0.046525	3.10776	1.82017	4.94044	9.0731e-10	up	AT3G19000	2-oxoglutarate (2OG) and Fe(II)-dependent oxygenase superfamily protein
GH_A05G0200	0.031218	0.016516	1.59819	0.410287	4.93596	3.3004e-06	up	-	-
GH_A06G0233	0.147339	0.0815457	8.39617	0.774322	4.92955	2.23311e-05	up	AT4G37540	LOB domain-containing protein 39
GH_D07G1426	0.0860823	0.0949253	3.64468	2.54608	4.9244	0.00232051	up	AT1G09540	myb domain protein 61
GH_A05G2021	0.154067	0.158902	7.04506	3.94439	4.90044	2.78533e-20	up	AT1G47480	alpha/beta-Hydrolases superfamily protein
GH_A01G2186	0.0659623	0.4276	6.80748	7.76767	4.88668	3.36054e-11	up	AT2G35940	BEL1-like homeodomain 1
GH_D05G1642	0.202548	0.049816	6.8326	1.67604	4.87884	1.32771e-05	up	AT2G28510	Dof-type zinc finger DNA-binding family protein
GH_A03G2349	0.119188	0.00586667	2.35646	1.84194	4.8788	0.00214068	up	AT1G25270	nodulin MtN21 /EamA-like transporter family protein
GH_A05G2116	0	0.0263777	0.580142	0.356938	4.86001	7.74575e-05	up	AT5G09640	serine carboxypeptidase-like 19
GH_A03G2410	0.006912	0.035816	0.555831	1.28617	4.85378	0.00467398	up	AT4G34940	armadillo repeat only 1
GH_D05G2254	0.050295	0.133007	3.63874	3.53638	4.84813	0.000146386	up	AT1G72220	RING/U-box superfamily protein
GH_D07G0555	0.244725	0.102602	7.54937	4.71484	4.84722	3.46208e-19	up	AT5G50760	SAUR-like auxin-responsive protein family
GH_D13G0860	0.0898963	0.0785383	0.13083	6.6849	4.8455	0.00994363	up	AT1G26355	SPIRAL1-like1
GH_A06G0524	1.27586	0.596357	48.1969	19.6574	4.84258	4.60799e-15	up	AT2G25680	molybdate transporter 1
GH_A10G0261	0	0.042022	0.603863	0.597808	4.83884	0.000944254	up	AT2G20740	Tetraspanin family protein
GH_D05G1225	0.605218	0.63022	16.9123	21.6123	4.83482	4.10019e-33	up	AT5G11090	serine-rich protein-related
GH_D05G2441	0.20983	0.567289	11.4896	15.2194	4.82826	4.16586e-08	up	-	-
GH_A04G1088	0	0.161172	3.66176	2.34621	4.82714	3.2106e-08	up	AT2G38120	Transmembrane amino acid transporter family protein
GH_D10G0297	0.030985	0.109226	2.23244	1.8635	4.82677	1.2903e-06	up	AT5G44310	Late embryogenesis abundant protein (LEA) family protein
GH_A05G3247	0	0.0246683	0.134478	0.679611	4.82457	0.000339574	up	AT1G23390	Kelch repeat-containing F-box family protein
GH_A11G0246	3.13497	1.49839	150.293	4.20566	4.81276	0.0169217	up	AT2G45180	Bifunctional inhibitor/lipid-transfer protein/seed storage 2S albumin superfamily protein
GH_A01G1467	0.037885	0.000751333	1.23182	0.261976	4.79438	2.49299e-10	up	AT1G09610	Protein of unknown function (DUF579)
GH_D10G1750	0.178217	0.0240567	5.89512	0.856467	4.76895	3.15967e-06	up	AT4G28570	Long-chain fatty alcohol dehydrogenase family protein
GH_A13G0486	0.0191503	0.0948267	3.16557	0.514611	4.75782	0.0109834	up	-	-
GH_A06G0699	0.014677	0.0124007	0.302959	0.665441	4.75384	0.0237781	up	AT2G20080	unknown protein; FUNCTIONS IN: molecular_function unknown; INVOLVED IN: biological_process unknown; LOCATED IN: chloroplast; BEST Arabidopsis thaliana protein match is: unknown protein (TAIR:AT4G28840.1); Has 35333 Blast hits to 34131 proteins in 2444 species: Archae - 798; Bacteria - 22429; Metazoa - 974; Fungi - 991; Plants - 531; Viruses - 0; Other Eukaryotes - 9610 (source: NCBI BLink).
GH_A05G1039	1.51812	3.25822	110.799	41.226	4.74868	2.63947e-06	up	AT5G60660	plasma membrane intrinsic protein 2;4
GH_A01G1162	0.122849	0.0968223	4.5451	3.46239	4.74742	1.91397e-05	up	AT5G42680	Protein of unknown function, DUF617
GH_A01G0531	0.0425737	0.0391307	1.45463	1.47769	4.73748	6.23212e-05	up	-	-
GH_D06G0407	5.73632	9.66291	194.056	294.951	4.7354	0.0215519	up	AT4G01950	glycerol-3-phosphate acyltransferase 3
GH_D11G1529	0.120884	0.0340627	0.558002	4.18956	4.72537	0.00139219	up	AT2G43060	ILI1 binding bHLH 1
GH_D09G1017	0.212308	0.168466	5.78514	6.3873	4.71948	9.28333e-39	up	AT2G28200	C2H2-type zinc finger family protein
GH_A02G0747	0.0716653	0.023791	2.21232	0.852723	4.69617	2.40486e-07	up	AT1G21400	Thiamin diphosphate-binding fold (THDP-binding) superfamily protein
GH_D08G2113	0.0946093	0.114325	5.61074	1.19609	4.69005	9.44889e-16	up	AT2G45970	cytochrome P450, family 86, subfamily A, polypeptide 8
GH_D08G2257	0.132736	0.221571	5.91788	5.83808	4.68999	6.5996e-09	up	AT2G37170	plasma membrane intrinsic protein 2
GH_A12G0694	0.0279383	0.0139793	0.489635	0.748482	4.68924	0.022373	up	AT3G50430	unknown protein; Has 54 Blast hits to 54 proteins in 22 species: Archae - 0; Bacteria - 0; Metazoa - 29; Fungi - 0; Plants - 24; Viruses - 0; Other Eukaryotes - 1 (source: NCBI BLink).
GH_A03G0514	0.257076	0.147008	12.4873	0.302677	4.68089	9.09687e-06	up	AT5G59300	ubiquitin carrier protein 7
GH_A07G0051	0.142031	0.530982	8.41977	14.2064	4.67765	5.61296e-05	up	AT4G28940	Phosphorylase superfamily protein
GH_D08G0484	0.525407	0.626129	11.6043	27.5256	4.66974	9.52742e-08	up	AT4G02380	senescence-associated gene 21
GH_A10G0617	0.053913	0	1.39359	0.178154	4.66457	0.0345759	up	AT1G17710	Pyridoxal phosphate phosphatase-related protein
GH_D10G1512	0.0789177	0.051431	4.78081	0.075058	4.66316	0.00468982	up	-	-
GH_D05G2246	0.698518	0.558976	22.9361	15.6335	4.65904	3.36144e-07	up	AT1G28220	purine permease 3
GH_D05G0282	0.076569	0.115265	2.27954	3.29668	4.65613	1.04992e-06	up	AT4G29190	Zinc finger C-x8-C-x5-C-x3-H type family protein
GH_A05G0983	0.230007	0.222156	11.8351	0.330906	4.6471	1.15539e-08	up	AT5G59840	Ras-related small GTP-binding family protein
GH_A05G1611	0.96305	0.826789	25.3123	26.2811	4.64167	3.01251e-08	up	AT5G49800	Polyketide cyclase/dehydrase and lipid transport superfamily protein
GH_D10G2558	0	0.51119	6.42358	10.1717	4.63964	0.000186405	up	AT5G06090	glycerol-3-phosphate acyltransferase 7
GH_A05G0867	0.158481	0.0932993	8.08215	0.147467	4.63803	6.92781e-07	up	AT2G27970	CDK-subunit 2
GH_A08G2306	0.634342	0.56405	17.0163	17.2172	4.63258	0.000195379	up	AT1G06980	unknown protein; FUNCTIONS IN: molecular_function unknown; INVOLVED IN: biological_process unknown; LOCATED IN: endomembrane system; EXPRESSED IN: sepal, male gametophyte, carpel; EXPRESSED DURING: 4 anthesis; BEST Arabidopsis thaliana protein match is: unknown protein (TAIR:AT2G30230.1); Has 159 Blast hits to 159 proteins in 13 species: Archae - 0; Bacteria - 0; Metazoa - 0; Fungi - 0; Plants - …
GH_A09G2506	0.0893933	0.370194	5.8678	6.42111	4.62781	5.798e-10	up	AT4G14380	unknown protein; Has 22 Blast hits to 22 proteins in 8 species: Archae - 0; Bacteria - 0; Metazoa - 1; Fungi - 1; Plants - 18; Viruses - 0; Other Eukaryotes - 2 (source: NCBI BLink).
GH_A09G1065	0.495765	0.904213	19.6978	21.5526	4.62155	1.8607e-06	up	AT2G28200	C2H2-type zinc finger family protein
GH_D12G0131	0	0.0315103	0.567236	0.402842	4.59704	0.0239968	up	AT2G17290	Calcium-dependent protein kinase family protein
GH_A08G1738	0.061237	0.025679	2.6183	0.1069	4.59613	0.0300847	up	AT4G19410	Pectinacetylesterase family protein
GH_D05G0945	0.074333	0.0711817	2.18606	2.65597	4.59477	4.17395e-18	up	AT2G29040	Exostosin family protein
GH_D03G1522	2.70932	2.82447	69.7503	97.1777	4.5857	1.68163e-17	up	AT5G23530	carboxyesterase 18
GH_D05G2606	0.0693973	0	1.57864	0.308444	4.58379	0.00552749	up	AT3G54340	K-box region and MADS-box transcription factor family protein
GH_D10G1752	0.0325367	0.119417	2.27936	1.83179	4.58181	1.13774e-17	up	AT3G23430	phosphate 1
GH_D13G0803	0	0.0781	1.01765	0.718722	4.57089	0.00416237	up	AT1G14000	VH1-interacting kinase
GH_D06G1527	0	0.0476433	0.551016	0.606201	4.56993	0.000734914	up	AT4G28500	NAC domain containing protein 73
GH_D11G0746	0	0.032597	0.778167	0.365545	4.56807	0.0174689	up	AT5G37820	NOD26-like intrinsic protein 4;2
GH_D05G2681	0.0962623	0.037788	2.5347	2.16708	4.56397	0.00360792	up	AT4G24440	transcription initiation factor IIA gamma chain / TFIIA-gamma (TFIIA-S)
GH_A09G0685	0.454469	0.595372	15.796	14.4376	4.55918	0.00429257	up	AT3G18180	Glycosyltransferase family 61 protein
GH_D11G2414	0	0.0272373	0.893948	0.0618513	4.55715	5.83817e-06	up	AT1G16850	unknown protein; FUNCTIONS IN: molecular_function unknown; INVOLVED IN: response to salt stress; LOCATED IN: endomembrane system; EXPRESSED IN: leaf apex, leaf whorl, male gametophyte, flower, leaf; EXPRESSED DURING: LP.06 six leaves visible, LP.04 four leaves visible, LP.10 ten leaves visible, petal differentiation and expansion stage, LP.08 eight leaves visible; BEST Arabidopsis thaliana protei…
GH_A11G2945	0.248186	0.126159	5.03574	5.66303	4.55447	7.90746e-11	up	-	-
GH_A12G2209	0.125379	0.0789447	2.53766	2.57434	4.54919	1.86377e-11	up	AT5G45320	FUNCTIONS IN: molecular_function unknown; INVOLVED IN: biological_process unknown; LOCATED IN: endomembrane system; EXPRESSED IN: inflorescence meristem, root, flower; EXPRESSED DURING: petal differentiation and expansion stage; CONTAINS InterPro DOMAIN/s: Late embryogenesis abundant protein, group 2 (InterPro:IPR004864); BEST Arabidopsis thaliana protein match is: unknown protein (TAIR:AT3G26350…
GH_D05G2321	0	0.414291	5.56106	6.62097	4.54883	2.63162e-05	up	-	-
GH_D07G0006	1e-05	1.36667e-05	1.1e-05	0.705551	4.54876	0.0114368	up	AT5G16715	ATP binding;valine-tRNA ligases;aminoacyl-tRNA ligases;nucleotide binding;ATP binding;aminoacyl-tRNA ligases
GH_A13G1697	0.0449983	0.0112563	1.17664	0.435778	4.54431	0.000163011	up	AT3G15510	NAC domain containing protein 2
GH_A01G0311	0.110823	0.0423487	3.18602	1.00887	4.54153	0.000149371	up	AT1G02400	gibberellin 2-oxidase 6
GH_D05G3525	0.0910897	0.084084	4.37773	0.126089	4.52228	0.000904103	up	AT3G14410	Nucleotide/sugar transporter family protein
GH_D08G0407	0	0.045114	0.779042	0.897654	4.5135	1.1011e-07	up	AT2G46690	SAUR-like auxin-responsive protein family
GH_A12G1624	0	0.02238	0.588929	0.100587	4.50978	0.0169581	up	AT1G23550	similar to RCD one 2
GH_A02G1037	0.14727	0.135083	0.144473	8.12856	4.50305	6.17363e-05	up	AT1G30630	Coatomer epsilon subunit
GH_D09G1871	0.009911	0.106505	1.67706	1.52257	4.50229	4.77537e-06	up	AT5G38260	Protein kinase superfamily protein
GH_D10G0542	0	0.067272	0.37975	1.57365	4.50026	0.00292887	up	AT1G53903	Protein of unknown function (DUF581)
GH_D10G0298	0.170129	0.40888	7.15699	8.40127	4.49809	7.20069e-06	up	AT3G52440	Dof-type zinc finger DNA-binding family protein
GH_A11G0992	0.0197883	0.11235	1.4097	2.20853	4.49363	2.09333e-08	up	AT2G46370	Auxin-responsive GH3 family protein
GH_A06G1551	0	0.0394887	0.612485	0.299087	4.49225	0.00173058	up	AT4G28500	NAC domain containing protein 73
GH_A10G0064	0.211349	0.245806	10.4518	3.31407	4.48789	5.63584e-12	up	AT5G44400	FAD-binding Berberine family protein
GH_D12G0871	0.137227	0.0895563	2.34443	3.43204	4.4876	1.84218e-13	up	AT2G22620	Rhamnogalacturonate lyase family protein
GH_D11G1315	0	0.031464	0.587817	0.118384	4.48748	0.0145155	up	AT2G32100	ovate family protein 16
GH_D10G0137	0.0348483	0.0108787	1.12508	0.329588	4.47786	1.84343e-05	up	AT1G61890	MATE efflux family protein
GH_D05G0259	0.179054	0.145144	5.97362	3.09276	4.47489	0.000882394	up	AT4G28840	unknown protein; FUNCTIONS IN: molecular_function unknown; INVOLVED IN: biological_process unknown; LOCATED IN: chloroplast; BEST Arabidopsis thaliana protein match is: unknown protein (TAIR:AT2G20080.1); Has 71 Blast hits to 69 proteins in 15 species: Archae - 0; Bacteria - 0; Metazoa - 2; Fungi - 0; Plants - 67; Viruses - 0; Other Eukaryotes - 2 (source: NCBI BLink).
GH_D12G2628	0.618909	0.553059	14.6137	16.3248	4.47258	2.65633e-10	up	AT2G46770	NAC (No Apical Meristem) domain transcriptional regulator superfamily protein
GH_A12G2641	2.10692	1.31951	53.693	34.12	4.46483	2.87704e-35	up	AT5G24600	Protein of unknown function, DUF599
GH_D06G0235	13.3477	10.7232	424.299	258.486	4.45313	1.08807e-16	up	AT4G10810	unknown protein; FUNCTIONS IN: molecular_function unknown; INVOLVED IN: biological_process unknown; LOCATED IN: chloroplast; EXPRESSED IN: 23 plant structures; EXPRESSED DURING: 15 growth stages; BEST Arabidopsis thaliana protein match is: unknown protein (TAIR:AT4G24026.1); Has 1807 Blast hits to 1807 proteins in 277 species: Archae - 0; Bacteria - 0; Metazoa - 736; Fungi - 347; Plants - 385; Vi…
GH_D05G1865	0	0.14839	2.62865	1.08193	4.45184	5.68042e-15	up	AT1G76070	unknown protein; FUNCTIONS IN: molecular_function unknown; INVOLVED IN: biological_process unknown; LOCATED IN: plasma membrane; EXPRESSED IN: 8 plant structures; EXPRESSED DURING: LP.04 four leaves visible, 4 anthesis, petal differentiation and expansion stage; BEST Arabidopsis thaliana protein match is: unknown protein (TAIR:AT1G20310.1); Has 66 Blast hits to 66 proteins in 15 species: Archae -…
GH_A02G0838	0.18311	0.242906	5.13613	7.09145	4.4507	1.09093e-28	up	AT1G72200	RING/U-box superfamily protein
GH_A09G2185	0.0732643	0.06521	1.63303	2.38485	4.45006	1.74804e-11	up	-	-
GH_D13G2183	0	0.032531	0.55178	0.460197	4.41032	8.80912e-05	up	AT2G06025	Acyl-CoA N-acyltransferases (NAT) superfamily protein
GH_A08G2073	1.04018	0.855525	21.2366	30.6699	4.40136	7.58513e-06	up	AT1G63430	Leucine-rich repeat protein kinase family protein
GH_A07G0644	0.141967	0.346559	9.51396	1.94924	4.39028	0.00293974	up	AT1G74000	strictosidine synthase 3
GH_D09G1670	0.867236	0.852895	12.3546	29.9474	4.37535	0.0150074	up	AT2G39700	expansin A4
GH_A08G1615	0.0720373	0.084667	2.12261	1.53532	4.33721	5.08258e-06	up	AT2G45320	unknown protein; FUNCTIONS IN: molecular_function unknown; INVOLVED IN: biological_process unknown; LOCATED IN: mitochondrion; EXPRESSED IN: 20 plant structures; EXPRESSED DURING: 10 growth stages; Has 45 Blast hits to 45 proteins in 16 species: Archae - 0; Bacteria - 8; Metazoa - 0; Fungi - 0; Plants - 37; Viruses - 0; Other Eukaryotes - 0 (source: NCBI BLink).
GH_A13G0326	0.0809207	0	2.37862	0.086727	4.33707	0.000743812	up	AT4G34560	unknown protein; BEST Arabidopsis thaliana protein match is: unknown protein (TAIR:AT5G66440.1); Has 67 Blast hits to 66 proteins in 11 species: Archae - 0; Bacteria - 0; Metazoa - 0; Fungi - 0; Plants - 67; Viruses - 0; Other Eukaryotes - 0 (source: NCBI BLink).
GH_D09G2073	0.0714337	0.14335	6.53625	0.0565457	4.33283	0.00362167	up	AT4G17085	Putative membrane lipoprotein
GH_A10G1032	0.631908	0.871167	14.0633	21.0022	4.33101	4.79475e-20	up	AT5G18650	CHY-type/CTCHY-type/RING-type Zinc finger protein
GH_A04G0575	0.24012	0.190584	6.63622	3.96443	4.33094	0.00400451	up	AT1G80160	Lactoylglutathione lyase / glyoxalase I family protein
GH_A12G2062	0	0.120741	1.92857	0.431833	4.32698	0.00509125	up	AT5G50260	Cysteine proteinases superfamily protein
GH_D13G0168	0	0.0421863	0.512323	0.420308	4.31663	0.00871225	up	AT2G40095	Alpha/beta hydrolase related protein
GH_A12G1842	0	0.277849	5.12067	0.222826	4.30929	0.00346543	up	AT1G26820	ribonuclease 3
GH_A08G2222	0.0949783	0.0192237	1.53553	1.50402	4.30918	0.000465417	up	AT3G28890	receptor like protein 43
GH_A12G2790	0.661942	0.86283	19.4917	17.9483	4.30797	1.07107e-09	up	-	-
GH_D08G1647	2.06687	1.44857	42.4733	39.4891	4.30436	4.56016e-32	up	AT3G60550	cyclin p3;2
GH_D03G0690	0.0862177	0.0143897	1.72429	0.847901	4.29806	9.3917e-10	up	AT1G17950	myb domain protein 52
GH_D08G0560	0.0314623	0.00701367	0.852201	0.0970277	4.2965	0.00543536	up	AT2G04780	FASCICLIN-like arabinoogalactan 7
GH_A02G1827	0	0.126569	1.67967	1.94952	4.29628	4.58007e-06	up	AT4G33985	Protein of unknown function (DUF1685)
GH_D08G0593	0.0803087	0.109857	2.97207	1.66637	4.28699	8.57678e-14	up	AT2G44500	O-fucosyltransferase family protein
GH_A08G2075	0.0197507	0.0164753	0.507857	0.694162	4.27074	0.044275	up	AT4G00680	actin depolymerizing factor 8
GH_D04G1762	3.55421	4.16086	97.3624	86.6703	4.27029	3.85655e-43	up	AT1G10200	GATA type zinc finger transcription factor family protein
GH_D05G0153	0.124466	1.22512	9.61945	23.0316	4.26416	2.2643e-06	up	AT5G20230	blue-copper-binding protein
GH_A09G2097	0.050123	0	0.680524	0.37207	4.26115	0.00281944	up	AT2G45570	cytochrome P450, family 76, subfamily C, polypeptide 2
GH_D05G4006	68.8863	94.8276	1906.58	1931.4	4.25855	2.7566e-26	up	AT5G55620	unknown protein; BEST Arabidopsis thaliana protein match is: unknown protein (TAIR:AT3G09950.1); Has 30201 Blast hits to 17322 proteins in 780 species: Archae - 12; Bacteria - 1396; Metazoa - 17338; Fungi - 3422; Plants - 5037; Viruses - 0; Other Eukaryotes - 2996 (source: NCBI BLink).
GH_D12G0029	0.11025	0.186377	3.79045	3.5981	4.23818	0.000328556	up	AT3G51895	sulfate transporter 3;1
GH_A08G0164	0.01235	0.0122877	0.528003	0.026781	4.23156	0.0094087	up	AT5G13020	Emsy N Terminus (ENT)/ plant Tudor-like domains-containing protein
GH_D04G1791	0.154241	0.0322643	3.58051	0.825157	4.23153	0.00824846	up	AT1G49570	Peroxidase superfamily protein
GH_D03G1298	0.185146	0.140505	5.56151	2.82271	4.22667	1.77992e-09	up	AT4G24910	Protein of unknown function (DUF579)
GH_D06G0468	0.146335	0.642788	8.57894	9.90438	4.22406	0.000135716	up	AT1G44170	aldehyde dehydrogenase 3H1
GH_D11G1095	0.091726	0.444027	4.99166	6.37008	4.20602	4.09428e-12	up	AT3G03200	NAC domain containing protein 45
GH_A11G2994	0.119184	0.0876407	4.36877	0.142522	4.20361	1.1638e-05	up	AT5G27700	Ribosomal protein S21e
GH_A04G1009	0.849242	0.33875	18.0264	7.33759	4.20113	1.73892e-11	up	AT5G02420	unknown protein; Has 90 Blast hits to 90 proteins in 10 species: Archae - 0; Bacteria - 0; Metazoa - 0; Fungi - 0; Plants - 90; Viruses - 0; Other Eukaryotes - 0 (source: NCBI BLink).
GH_A09G2143	0.241737	0.194078	5.56119	3.71881	4.19953	0.000443167	up	AT5G38610	Plant invertase/pectin methylesterase inhibitor superfamily protein
GH_A03G2340	0	0.068798	0.903438	0.770427	4.19851	0.0306282	up	AT4G38360	Protein of unknown function (DUF300)
GH_D12G1953	0.166847	0.0802737	2.23272	2.82426	4.17918	1.14767e-08	up	AT2G02950	phytochrome kinase substrate 1
GH_D10G2330	0	0.0428443	0.447253	0.579789	4.17354	0.012224	up	-	-
GH_A09G1841	0.0567547	0	1.0516	0.2675	4.16632	0.0464367	up	AT3G51660	Tautomerase/MIF superfamily protein
GH_D04G1809	0	0.045509	0.668686	0.265285	4.16586	0.000201469	up	AT2G21110	Disease resistance-responsive (dirigent-like protein) family protein
GH_D03G1005	0.103021	0.155142	4.01457	1.651	4.15959	0.000297886	up	AT3G44326	F-box family protein
GH_A10G0325	0.869073	0.375357	18.9272	8.15982	4.15444	0.000856162	up	AT5G45920	SGNH hydrolase-type esterase superfamily protein
GH_D02G1901	0.612014	0.638808	14.4155	14.0106	4.15346	1.02078e-13	up	AT2G47920	Kinase interacting (KIP1-like) family protein
GH_A08G2250	0.0336173	0.0405547	0.79873	1.00233	4.14983	6.42125e-06	up	AT3G45230	hydroxyproline-rich glycoprotein family protein
GH_D05G1613	0.208201	0.420088	7.77839	3.44902	4.13601	0.0387689	up	AT5G45960	GDSL-like Lipase/Acylhydrolase superfamily protein
GH_A02G2052	0	0.0380247	0.209857	0.677078	4.13031	0.000221669	up	AT1G20760	Calcium-binding EF hand family protein
GH_D07G2101	0.210531	0.233189	4.64287	4.40358	4.12994	4.10603e-16	up	AT2G04850	Auxin-responsive family protein
GH_A11G0581	0.195422	0.406954	6.72278	6.38228	4.12474	2.53927e-09	up	AT3G51520	diacylglycerol acyltransferase family
GH_A12G0906	0.241571	0.254074	2.88268	8.4363	4.12449	4.8455e-05	up	AT3G49760	basic leucine-zipper 5
GH_D09G0662	0.543507	0.465371	9.66415	12.508	4.1222	4.66893e-05	up	AT3G06140	RING/U-box superfamily protein
GH_A06G1295	0.171982	0.126407	1.97932	4.39687	4.12027	0.00346512	up	AT4G31290	ChaC-like family protein
GH_A05G2259	0.0323343	0.0465363	0.704692	1.01539	4.11896	8.52873e-08	up	AT1G78230	Outer arm dynein light chain 1 protein
GH_A11G0156	0	0.307313	4.68939	1.42066	4.10396	0.000212527	up	AT5G53730	Late embryogenesis abundant (LEA) hydroxyproline-rich glycoprotein family
GH_D05G0129	0.0258537	0.23023	1.67321	3.59284	4.10305	1.21404e-05	up	AT5G11090	serine-rich protein-related
GH_A10G2626	0.057697	0.010018	1.53552	0.0695617	4.10074	2.20769e-05	up	AT3G11180	2-oxoglutarate (2OG) and Fe(II)-dependent oxygenase superfamily protein
GH_D11G0905	0.15494	0.3946	7.77757	4.43683	4.10056	5.00476e-08	up	AT4G25433	peptidoglycan-binding LysM domain-containing protein
GH_A03G0769	2.10934	1.23239	70.1891	2.72817	4.10048	0.000349112	up	AT5G50260	Cysteine proteinases superfamily protein
GH_D04G1815	0.249946	0.515862	8.87698	6.99452	4.1003	0.005568	up	AT2G21140	proline-rich protein 2
GH_D13G0941	0.296284	0.444679	6.87754	9.99365	4.09801	6.40122e-16	up	AT2G43290	Calcium-binding EF-hand family protein
GH_A06G0035	1.63434	1.03871	51.668	11.559	4.09535	2.61046e-07	up	AT1G75750	GAST1 protein homolog 1
GH_D12G2219	0.0808203	0.272317	3.0659	3.84623	4.09202	1.61747e-09	up	AT4G19460	UDP-Glycosyltransferase superfamily protein
GH_D09G2495	1.7235	1.03196	33.7277	25.0426	4.09022	2.26904e-05	up	AT5G49360	beta-xylosidase 1
GH_A03G1591	0.022981	0.0633793	0.768775	1.11899	4.08931	9.31082e-12	up	AT1G10660	unknown protein; LOCATED IN: endomembrane system; EXPRESSED IN: 24 plant structures; EXPRESSED DURING: 15 growth stages; BEST Arabidopsis thaliana protein match is: unknown protein (TAIR:AT5G62960.1); Has 155 Blast hits to 154 proteins in 22 species: Archae - 0; Bacteria - 0; Metazoa - 10; Fungi - 4; Plants - 139; Viruses - 0; Other Eukaryotes - 2 (source: NCBI BLink).
GH_D05G0649	0.199503	0.287544	7.70292	2.56105	4.08835	1.32084e-12	up	-	-
GH_A09G1117	0.0484957	0.118804	2.83009	0.427974	4.08626	1.8789e-05	up	AT2G27740	Family of unknown function (DUF662)
GH_A03G0455	4.57885	5.33895	110.515	96.5292	4.08198	1.22775e-13	up	AT5G23530	carboxyesterase 18
GH_D10G1993	1.19756	0.648367	16.3196	21.6866	4.08146	4.58007e-06	up	AT1G47960	cell wall / vacuolar inhibitor of fructosidase 1
GH_D11G1554	1.69359	1.16875	22.1832	32.2932	4.08094	1.225e-32	up	AT3G07570	Cytochrome b561/ferric reductase transmembrane with DOMON related domain
GH_A07G0332	0.131677	0.380441	5.29987	4.87993	4.07735	1.96211e-07	up	AT3G11760	unknown protein; FUNCTIONS IN: molecular_function unknown; INVOLVED IN: biological_process unknown; LOCATED IN: cellular_component unknown; EXPRESSED IN: 23 plant structures; EXPRESSED DURING: 14 growth stages; BEST Arabidopsis thaliana protein match is: unknown protein (TAIR:AT5G04860.1); Has 84 Blast hits to 73 proteins in 13 species: Archae - 0; Bacteria - 0; Metazoa - 0; Fungi - 0; Plants - 8…
GH_D01G1679	0.342326	0.736136	12.6473	9.84061	4.07573	1.44704e-15	up	AT2G01660	plasmodesmata-located protein 6
GH_A02G0895	0.367305	0.251929	10.7502	2.02823	4.06873	6.31275e-05	up	AT5G67360	Subtilase family protein
GH_A12G0174	0.0270277	0.0795943	1.95862	0.549666	4.0668	0.0281872	up	AT1G49975	INVOLVED IN: photosynthesis; LOCATED IN: photosystem I, chloroplast, thylakoid membrane; EXPRESSED IN: 20 plant structures; EXPRESSED DURING: 13 growth stages; CONTAINS InterPro DOMAIN/s: Photosystem I reaction centre subunit N (InterPro:IPR008796); Has 34 Blast hits to 34 proteins in 14 species: Archae - 0; Bacteria - 0; Metazoa - 0; Fungi - 0; Plants - 34; Viruses - 0; Other Eukaryotes - 0 (sou…
GH_A01G0324	0.059762	0.039966	1.91915	0.679088	4.06509	0.0131774	up	AT1G79040	photosystem II subunit R
GH_A08G0692	0.659157	0.670146	11.0383	15.163	4.06186	9.79887e-05	up	AT3G63430	unknown protein; BEST Arabidopsis thaliana protein match is: unknown protein (TAIR:AT1G74160.1); Has 135 Blast hits to 119 proteins in 22 species: Archae - 0; Bacteria - 2; Metazoa - 3; Fungi - 3; Plants - 119; Viruses - 0; Other Eukaryotes - 8 (source: NCBI BLink).
GH_A08G0447	0.153587	0.152056	4.28884	2.68364	4.06059	4.74568e-08	up	AT2G47360	unknown protein; BEST Arabidopsis thaliana protein match is: unknown protein (TAIR:AT1G02570.1); Has 58 Blast hits to 55 proteins in 6 species: Archae - 0; Bacteria - 0; Metazoa - 0; Fungi - 0; Plants - 58; Viruses - 0; Other Eukaryotes - 0 (source: NCBI BLink).
GH_D11G1696	0.0742447	0.00900033	1.13098	0.352227	4.05892	0.0105462	up	AT1G13680	PLC-like phosphodiesterases superfamily protein
GH_A06G0252	0.390921	0.184826	10.0198	2.74174	4.05602	0.0146591	up	AT4G10810	unknown protein; FUNCTIONS IN: molecular_function unknown; INVOLVED IN: biological_process unknown; LOCATED IN: chloroplast; EXPRESSED IN: 23 plant structures; EXPRESSED DURING: 15 growth stages; BEST Arabidopsis thaliana protein match is: unknown protein (TAIR:AT4G24026.1); Has 1807 Blast hits to 1807 proteins in 277 species: Archae - 0; Bacteria - 0; Metazoa - 736; Fungi - 347; Plants - 385; Vi…
GH_D01G1602	0.568114	2.12297	37.983	9.84265	4.05569	8.55666e-12	up	AT1G14700	purple acid phosphatase 3
GH_A08G2765	0.087345	0.151235	3.21726	1.16854	4.05492	0.0328266	up	AT3G16490	IQ-domain 26
GH_D07G1468	0.312174	0.394182	5.99478	8.01647	4.04758	8.07414e-19	up	AT1G01200	RAB GTPase homolog A3
GH_A05G1561	0.0575243	0.160141	3.9088	0	4.04541	0.0172237	up	AT1G26480	general regulatory factor 12
GH_D11G1327	0.0627103	0.0116733	0.810644	0.735753	4.03679	1.82757e-07	up	AT3G22750	Protein kinase superfamily protein
GH_D13G0722	0.0552057	0.116836	2.41854	0.937762	4.02076	1.1719e-10	up	AT1G25530	Transmembrane amino acid transporter family protein
GH_D05G0203	2.17716	1.35102	68.3501	4.39361	4.01535	3.09981e-06	up	-	-
GH_D06G0905	2.96704	3.09949	65.7346	54.5675	4.00965	5.83748e-37	up	AT1G02180	ferredoxin-related
GH_D01G0238	0	0.100268	0.910579	1.34873	4.00808	0.0016494	up	AT5G64560	magnesium transporter 9
GH_A05G0226	0	0.072387	1.06743	0.294861	4.00696	0.00356054	up	AT5G19600	sulfate transporter 3;5
GH_D12G2504	0.178472	0.149183	6.45051	0.314235	4.00598	0.010448	up	AT2G45970	cytochrome P450, family 86, subfamily A, polypeptide 8
GH_D06G0218	0.220729	0.162018	6.80786	0.506837	4.00378	0.00134311	up	AT4G37540	LOB domain-containing protein 39
GH_D03G1594	1.83221	3.46304	47.1375	59.1588	3.99519	5.14583e-05	up	AT3G16720	TOXICOS EN LEVADURA 2
GH_D01G0594	1.63636	1.01377	37.7871	16.4719	3.99252	7.38159e-08	up	AT3G15353	metallothionein 3
GH_A07G1144	0.551314	0.353141	7.94715	7.73171	3.99048	8.92915e-08	up	AT5G05580	fatty acid desaturase 8
GH_D11G2832	0.110944	0.0821413	1.68346	2.00544	3.98603	0.000652244	up	AT1G55190	PRA1 (Prenylated rab acceptor) family protein
GH_D11G3248	0.419055	0.758897	12.4298	10.2441	3.98479	1.07713e-05	up	AT3G15353	metallothionein 3
GH_D10G1333	0.593233	0.636243	17.8612	4.29151	3.98429	4.58106e-05	up	AT3G59690	IQ-domain 13
GH_A07G2574	0.0735997	0.0390577	2.10265	0.181057	3.98382	0.00499625	up	AT3G27200	Cupredoxin superfamily protein
GH_A13G0848	0.229029	0.242113	5.14808	4.36552	3.9831	0.00010281	up	AT1G69080	Adenine nucleotide alpha hydrolases-like superfamily protein
GH_A05G0201	0.0402203	0.072354	2.48633	0.173736	3.96213	0.0252246	up	-	-
GH_D03G1707	2.73928	6.50165	88.6131	88.509	3.95743	3.391e-18	up	AT5G12250	beta-6 tubulin
GH_D05G2260	0.0100137	0.232332	1.82786	1.69685	3.95686	0.000899092	up	AT4G09020	isoamylase 3
GH_D11G1654	2.12866	1.46446	38.2613	23.5524	3.94218	3.84478e-08	up	AT3G17640	Leucine-rich repeat (LRR) family protein
GH_D11G1587	0.0120823	0.029118	0.50333	0.475826	3.94043	9.81893e-07	up	-	-
GH_A12G0103	0.090071	0.0935353	0.146103	3.40474	3.93162	0.00325568	up	AT5G23450	long-chain base (LCB) kinase 1
GH_A07G0829	1.72506	0.338787	39.047	0.486818	3.92741	0.0346697	up	AT5G59310	lipid transfer protein 4
GH_D06G0183	0.270614	0.277584	8.21477	1.98339	3.91785	0.00308119	up	AT5G67090	Subtilisin-like serine endopeptidase family protein
GH_D06G1917	0.0484653	0.0372477	0.639832	0.861776	3.91047	0.0158281	up	AT2G40095	Alpha/beta hydrolase related protein
GH_A13G1407	0.311425	1.09358	7.29681	17.769	3.91046	1.10066e-11	up	AT4G09990	Protein of unknown function (DUF579)
GH_A08G2825	16.6418	2.47075	211.572	152.899	3.90877	0.048473	up	-	-
GH_A09G0565	0.0264767	0.0313617	0.630039	0.625235	3.9058	2.8156e-05	up	AT5G13990	exocyst subunit exo70 family protein C2
GH_D07G1516	0.0280183	0.080076	0.693129	1.17506	3.90422	2.1868e-10	up	AT2G46310	cytokinin response factor 5
GH_D07G2103	0.095213	1.22575	7.56615	15.1726	3.90324	0.0130178	up	AT5G35735	Auxin-responsive family protein
GH_A11G0465	0.031529	0.0686513	1.37104	0.97827	3.89769	0.00160626	up	AT1G75250	RAD-like 6
GH_D02G0352	0.430002	0.370058	8.29519	6.59543	3.89768	2.52506e-06	up	AT3G06145	unknown protein; Has 15 Blast hits to 15 proteins in 7 species: Archae - 0; Bacteria - 0; Metazoa - 0; Fungi - 0; Plants - 15; Viruses - 0; Other Eukaryotes - 0 (source: NCBI BLink).
GH_A12G1117	0.033785	0.011566	0.384795	0.531627	3.89268	0.0073293	up	AT1G02070	unknown protein; BEST Arabidopsis thaliana protein match is: unknown protein (TAIR:AT3G60520.1); Has 98 Blast hits to 98 proteins in 13 species: Archae - 0; Bacteria - 0; Metazoa - 0; Fungi - 0; Plants - 98; Viruses - 0; Other Eukaryotes - 0 (source: NCBI BLink).
GH_A09G2381	1.38565	1.00545	17.8918	26.2232	3.88791	0.0046331	up	AT3G22600	Bifunctional inhibitor/lipid-transfer protein/seed storage 2S albumin superfamily protein
GH_D13G1380	1.68034	1.64955	33.0319	23.4943	3.87972	5.68787e-28	up	AT1G22710	sucrose-proton symporter 2
GH_A05G4186	0.911615	0.829721	14.7446	14.3314	3.8786	0.00030876	up	AT2G26230	uricase / urate oxidase / nodulin 35, putative
GH_D08G0492	0	0.150873	0.929309	2.10685	3.87145	0.000943977	up	AT3G62730	unknown protein; FUNCTIONS IN: molecular_function unknown; INVOLVED IN: biological_process unknown; LOCATED IN: endomembrane system; EXPRESSED IN: 13 plant structures; EXPRESSED DURING: LP.04 four leaves visible, 4 anthesis, LP.02 two leaves visible, petal differentiation and expansion stage; BEST Arabidopsis thaliana protein match is: unknown protein (TAIR:AT1G47980.1); Has 172 Blast hits to 172…
GH_D12G1583	0.0324063	0.026536	0.466762	0.581652	3.86989	1.40897e-06	up	AT3G14610	cytochrome P450, family 72, subfamily A, polypeptide 7
GH_D09G2580	0	0.0957537	1.02664	0.765264	3.86349	2.67364e-08	up	AT4G14096	F-box/RNI-like superfamily protein
GH_D13G0152	0.0337907	0	0.626607	0	3.86325	0.0253619	up	AT2G40320	TRICHOME BIREFRINGENCE-LIKE 33
GH_D07G1421	1.16459	2.14842	28.8873	36.5079	3.86152	2.49529e-09	up	AT3G05890	Low temperature and salt responsive protein family
GH_A09G1604	0.154238	0.246494	5.28209	2.07239	3.85664	2.06657e-05	up	AT2G27930	PLATZ transcription factor family protein
GH_A05G2698	0.060136	0.057525	1.14606	0.968075	3.85597	0.00689804	up	AT4G08540	DNA-directed RNA polymerase II protein
GH_A03G2351	0.430215	0.240711	2.30534	9.71764	3.85535	0.000623304	up	AT5G44080	Basic-leucine zipper (bZIP) transcription factor family protein
GH_D12G1374	0.364676	0.323979	7.45042	4.49842	3.8546	7.07822e-09	up	AT2G46930	Pectinacetylesterase family protein
GH_D10G1586	0.859812	0.634388	24.354	1.08787	3.84445	5.14636e-06	up	AT2G33220	GRIM-19 protein
GH_A05G3391	0.178357	0.157502	0.277493	4.9446	3.83322	0.00110315	up	AT1G69980	unknown protein; LOCATED IN: endomembrane system; EXPRESSED IN: 24 plant structures; EXPRESSED DURING: 15 growth stages; Has 30 Blast hits to 30 proteins in 12 species: Archae - 0; Bacteria - 0; Metazoa - 0; Fungi - 0; Plants - 30; Viruses - 0; Other Eukaryotes - 0 (source: NCBI BLink).
GH_A01G0036	0	0.0913987	0.35405	0.943945	3.83106	0.0122038	up	AT4G38960	B-box type zinc finger family protein
GH_D11G0493	0	0.109957	0.470035	1.04877	3.82342	0.00393025	up	AT4G36670	Major facilitator superfamily protein
GH_D03G1173	2.18326	3.5701	60.2867	36.3851	3.82202	4.72281e-10	up	AT5G50260	Cysteine proteinases superfamily protein
GH_A08G2246	0.105564	0.125006	0.872307	2.77727	3.81488	0.0024828	up	AT2G41060	RNA-binding (RRM/RBD/RNP motifs) family protein
GH_A06G0050	0.0269867	0.01261	0.632852	0.0141017	3.81415	0.0441563	up	AT1G19870	IQ-domain 32
GH_D04G0346	0.0362933	0.0318653	0.525423	0.63403	3.81333	9.11116e-05	up	AT4G34240	aldehyde dehydrogenase 3I1
GH_D12G2395	0.244396	0.289447	5.03243	3.79259	3.80828	2.43406e-39	up	AT1G62710	beta vacuolar processing enzyme
GH_A06G1548	0.0402277	0	0.614941	0.304253	3.80622	0.0346008	up	AT4G18425	Protein of unknown function (DUF679)
GH_A07G2235	0.361947	0.375799	9.95875	2.53149	3.80447	0.000788796	up	AT4G12970	stomagen
GH_A05G2689	0.0157243	0.497657	6.4692	2.36361	3.79796	1.481e-06	up	AT1G78140	S-adenosyl-L-methionine-dependent methyltransferases superfamily protein
GH_A13G2174	0.270648	0.0206023	2.88715	1.40337	3.79262	0.0086817	up	AT2G26280	CTC-interacting domain 7
GH_D11G0850	0.0804263	0.100086	0.753434	2.0921	3.78856	3.15661e-05	up	-	-
GH_D13G2152	0.288897	0.385114	6.17979	4.93995	3.78739	3.80484e-31	up	AT1G72820	Mitochondrial substrate carrier family protein
GH_D09G2150	1.36806	1.47817	22.466	25.2525	3.78653	1.00988e-38	up	AT4G13620	Integrase-type DNA-binding superfamily protein
GH_D09G1783	0.023418	0.057081	0.577991	0.874537	3.77145	0.0122959	up	AT1G66350	RGA-like 1
GH_A08G2837	0.0419247	0	0.628353	0.064516	3.76349	0.0166815	up	AT1G52190	Major facilitator superfamily protein
GH_A05G0278	0.162302	0.088492	1.08359	2.96864	3.7618	0.00128063	up	AT4G29190	Zinc finger C-x8-C-x5-C-x3-H type family protein
GH_A02G1055	0.0430353	0.089203	1.67725	0.611292	3.7561	0.0049352	up	AT3G44326	F-box family protein
GH_A08G2095	0.0747993	0.0247637	1.65027	0.263519	3.75563	0.0237226	up	AT2G45970	cytochrome P450, family 86, subfamily A, polypeptide 8
GH_D11G3354	0.267592	0.659918	12.3637	2.8381	3.75194	4.73572e-05	up	AT4G11650	osmotin 34
GH_D05G0656	0.063902	0.0540867	1.32212	0.64184	3.75112	0.00236263	up	AT2G24520	H(+)-ATPase 5
GH_D05G2801	0.392911	0.221378	8.52424	0.480588	3.75062	0.0115215	up	AT3G56460	GroES-like zinc-binding alcohol dehydrogenase family protein
GH_D11G0664	0.045572	0.128374	1.90409	0.835057	3.74402	0.00542026	up	AT2G42940	Predicted AT-hook DNA-binding family protein
GH_A13G2676	0	0.144725	0.306245	1.68733	3.74315	0.000169012	up	AT4G26340	F-box/RNI-like/FBD-like domains-containing protein
GH_D07G1770	0.0308157	0.185347	1.33738	2.63738	3.74127	1.66656e-07	up	AT2G43060	ILI1 binding bHLH 1
GH_D09G1010	0.013613	0.0246787	0.594418	0.0616217	3.74104	0.025084	up	AT2G27920	serine carboxypeptidase-like 51
GH_A03G0856	0.342507	0.695466	7.66759	8.67944	3.7397	1.18833e-07	up	AT5G60910	AGAMOUS-like 8
GH_D11G1787	0.141619	0.091023	2.73326	1.42457	3.73802	0.00385604	up	AT5G38760	Late embryogenesis abundant protein (LEA) family protein
GH_D04G1349	2.22091	3.92579	27.5627	62.2842	3.7294	4.10569e-18	up	AT5G02230	Haloacid dehalogenase-like hydrolase (HAD) superfamily protein
GH_A05G3801	1.53427	1.87527	29.2522	24.1708	3.7287	3.18029e-19	up	AT3G28050	nodulin MtN21 /EamA-like transporter family protein
GH_D08G1233	2.2274	2.02627	35.6558	30.8942	3.7214	0.00073121	up	AT5G24660	response to low sulfur 2
GH_D03G0319	5.09008	2.94089	66.6549	56.6437	3.71597	0.000142666	up	AT5G65730	xyloglucan endotransglucosylase/hydrolase 6
GH_D13G1905	0	0.154604	1.67385	0.463106	3.70227	0.0202864	up	AT3G04300	RmlC-like cupins superfamily protein
GH_D13G1352	0.660991	2.44963	25.67	21.4905	3.69951	2.99998e-12	up	AT1G22540	Major facilitator superfamily protein
GH_A09G1737	0.0989753	0.154917	1.43231	2.31562	3.69585	0.000271703	up	AT4G17905	RING/U-box superfamily protein
GH_D02G2146	1.23059	2.25493	21.7471	26.7673	3.69487	3.69492e-15	up	AT5G64210	alternative oxidase 2
GH_A11G2114	0.036474	0.102316	1.41324	0.82766	3.69406	0.00417105	up	AT4G39900	unknown protein; Has 30201 Blast hits to 17322 proteins in 780 species: Archae - 12; Bacteria - 1396; Metazoa - 17338; Fungi - 3422; Plants - 5037; Viruses - 0; Other Eukaryotes - 2996 (source: NCBI BLink).
GH_A06G0116	0.0499983	0.0120617	0.88337	0.0935273	3.68893	0.000443569	up	AT1G75020	lysophosphatidyl acyltransferase 4
GH_D08G1972	0.106669	0.111052	1.76677	1.52391	3.68278	0.00336818	up	AT1G62530	Plant protein of unknown function (DUF863)
GH_A05G4171	45.6908	21.6744	570.334	537.818	3.68268	5.46331e-06	up	AT4G39490	cytochrome P450, family 96, subfamily A, polypeptide 10
GH_D06G0209	0.412964	0.377216	11.9853	0.251364	3.68091	0.00279512	up	AT2G39540	Gibberellin-regulated family protein
GH_D05G3949	0.772865	0.966096	11.7328	12.9518	3.67919	0.000466632	up	AT5G55180	O-Glycosyl hydrolases family 17 protein
GH_D09G0743	0	0.18695	1.15503	1.2061	3.67864	4.87289e-05	up	AT5G18910	Protein kinase superfamily protein
GH_A01G1586	0.043946	0.780097	6.59415	5.68933	3.66269	7.59447e-07	up	AT1G14870	PLANT CADMIUM RESISTANCE 2
GH_A06G0746	1.31933	1.62156	21.3138	24.9898	3.65725	9.50382e-60	up	AT4G26270	phosphofructokinase 3
GH_D11G1202	0.185594	0.577332	5.4373	4.56903	3.65447	5.55758e-15	up	AT3G62660	galacturonosyltransferase-like 7
GH_D06G0334	1.01457	2.31239	18.5231	24.9625	3.6533	9.78831e-09	up	AT5G65380	MATE efflux family protein
GH_D05G3205	0.0261927	0.29617	2.69296	2.77155	3.63692	1.39115e-11	up	AT1G24620	EF hand calcium-binding protein family
GH_D05G0139	0.1117	0.306561	3.43488	2.44986	3.63669	1.7002e-06	up	AT5G20410	monogalactosyldiacylglycerol synthase 2
GH_D05G1256	0	0.0947827	1.09523	0.481258	3.62941	0.0373061	up	AT1G52700	alpha/beta-Hydrolases superfamily protein
GH_A10G0124	0.350275	0.102187	4.11103	1.98287	3.6274	0.00266044	up	AT3G20340	Expression of the gene is downregulated in the presence of paraquat, an inducer of photoxidative stress.
GH_A04G0620	0.0157333	0.00929833	0.0102493	1.24367	3.62262	0.0177436	up	-	-
GH_D06G0456	0.004447	0.014233	0.00870633	0.549576	3.60972	0.00173058	up	AT1G48200	unknown protein; FUNCTIONS IN: molecular_function unknown; INVOLVED IN: biological_process unknown; LOCATED IN: endomembrane system; EXPRESSED IN: 22 plant structures; EXPRESSED DURING: 13 growth stages; Has 30 Blast hits to 30 proteins in 12 species: Archae - 0; Bacteria - 0; Metazoa - 0; Fungi - 0; Plants - 30; Viruses - 0; Other Eukaryotes - 0 (source: NCBI BLink).
GH_D11G3752	0.002133	0.0865777	0.12095	1.57678	3.60671	0.0226734	up	AT5G02280	SNARE-like superfamily protein
GH_D13G2304	0.839841	0.749853	13.2156	9.21131	3.60352	0.00119872	up	AT5G23740	ribosomal protein S11-beta
GH_A06G0037	0.149995	0.202995	3.05407	2.65912	3.60218	9.40642e-09	up	AT2G18420	Gibberellin-regulated family protein
GH_D11G0417	0.0546223	0.00661267	0.899013	0.02691	3.59957	0.034891	up	AT4G24972	tapetum determinant 1
GH_D10G0484	0.059581	0.059131	1.40549	0.283163	3.59598	0.00132385	up	AT2G35150	EXORDIUM like 1
GH_A11G1038	0.0941943	0.260072	2.03698	3.08086	3.5929	0.0149655	up	AT2G46640	unknown protein; FUNCTIONS IN: molecular_function unknown; INVOLVED IN: biological_process unknown; LOCATED IN: cellular_component unknown; EXPRESSED IN: 20 plant structures; EXPRESSED DURING: 11 growth stages; Has 26 Blast hits to 26 proteins in 11 species: Archae - 0; Bacteria - 0; Metazoa - 2; Fungi - 0; Plants - 23; Viruses - 0; Other Eukaryotes - 1 (source: NCBI BLink).
GH_D06G0044	0.208983	0.72708	10.3334	2.81826	3.59057	0.00881878	up	AT1G75500	Walls Are Thin 1
GH_A11G1096	0.160432	0.155109	2.57549	1.99786	3.5857	5.27684e-18	up	AT2G46970	phytochrome interacting factor 3-like 1
GH_D08G2350	1.22652	0.464989	1.20592	24.5978	3.58562	0.000911978	up	AT1G09160	Protein phosphatase 2C family protein
GH_A06G2080	0.535725	0.388772	1.28225	12.5121	3.58129	1.5076e-07	up	AT5G36880	acetyl-CoA synthetase
GH_D11G2046	1.06701	1.16788	16.6198	16.3179	3.56945	1.18022e-05	up	AT4G29140	MATE efflux family protein
GH_A03G2057	0.164051	0.257215	4.95355	0.406699	3.56642	0.00355694	up	AT4G33800	unknown protein; Has 30201 Blast hits to 17322 proteins in 780 species: Archae - 12; Bacteria - 1396; Metazoa - 17338; Fungi - 3422; Plants - 5037; Viruses - 0; Other Eukaryotes - 2996 (source: NCBI BLink).
GH_A11G3120	0.315455	0.086605	2.79228	2.42778	3.55957	0.000109738	up	AT5G48670	AGAMOUS-like 80
GH_A09G1950	2.13342	0.320253	18.2065	15.0876	3.55907	0.0030732	up	AT5G07250	RHOMBOid-like protein 3
GH_A05G3527	0.166826	0.145531	3.48572	1.61911	3.54865	0.000330588	up	AT3G27010	TEOSINTE BRANCHED 1, cycloidea, PCF (TCP)-domain family protein 20
GH_D12G0512	0.0674533	0.102858	1.22939	1.14113	3.5417	1.31678e-07	up	AT1G70170	matrix metalloproteinase
GH_D11G0531	0.347177	0.251722	6.5017	2.29746	3.54105	0.00315485	up	AT2G14960	Auxin-responsive GH3 family protein
GH_A07G0624	0.0415297	0.0537973	0.0616	1.36702	3.5345	0.0274982	up	-	-
GH_A13G1937	4.67079	6.40083	62.2738	99.9075	3.52534	0.00595158	up	AT5G33370	GDSL-like Lipase/Acylhydrolase superfamily protein
GH_D06G1548	5.35583	4.5302	49.3209	96.2048	3.52139	5.19973e-18	up	AT1G29195	unknown protein; FUNCTIONS IN: molecular_function unknown; INVOLVED IN: biological_process unknown; LOCATED IN: chloroplast; EXPRESSED IN: 13 plant structures; EXPRESSED DURING: 4 anthesis, C globular stage, 4 leaf senescence stage, petal differentiation and expansion stage; BEST Arabidopsis thaliana protein match is: unknown protein (TAIR:AT2G30230.1); Has 180 Blast hits to 180 proteins in 14 sp…
GH_A07G1945	0.320063	0.379982	5.60218	3.83477	3.52135	3.32019e-05	up	-	-
GH_D09G1886	0.419665	0.401723	5.27832	6.38191	3.52063	1.08181e-08	up	AT4G22680	myb domain protein 85
GH_D01G1858	0.161727	0.127235	3.97071	0.151474	3.51449	0.00587388	up	AT4G40042	Microsomal signal peptidase 12 kDa subunit (SPC12)
GH_D03G1345	0.100563	0.222641	3.32576	0.856733	3.50185	0.00335619	up	AT2G38080	Laccase/Diphenol oxidase family protein
GH_D12G1844	0.56514	0.281121	12.2632	0.722634	3.49507	6.28328e-06	up	AT1G14290	sphingoid base hydroxylase 2
GH_A05G0757	0.01394	0.0483907	0.627016	0.242616	3.493	0.0167656	up	AT5G60550	geminivirus rep interacting kinase 2
GH_D12G1408	0.0420397	0.0281117	0.756217	0.244379	3.49196	0.00217084	up	AT2G47160	HCO3- transporter family
GH_A02G0142	0.033822	0.0575067	0.885118	0.20343	3.49022	0.0373466	up	AT2G31660	ARM repeat superfamily protein
GH_A03G1411	0.222827	0.912688	8.73447	5.92901	3.48893	0.00214801	up	AT1G70840	MLP-like protein 31
GH_D06G1442	0.451557	0.757175	6.1124	8.48591	3.48637	1.17721e-11	up	AT4G05020	NAD(P)H dehydrogenase B2
GH_A06G0128	0.0583143	0.009671	1.02704	0.223759	3.48538	0.0456022	up	AT5G42650	allene oxide synthase
GH_A12G2634	0.737204	0.847929	10.3578	11.0687	3.48452	0.00362167	up	AT1G33260	Protein kinase superfamily protein
GH_D13G0411	0.715658	0.383865	5.87476	8.42212	3.48335	0.00271783	up	AT4G34100	RING/U-box superfamily protein
GH_D11G1455	0	0.096371	0.337964	0.737581	3.48216	0.0416173	up	AT5G48850	Tetratricopeptide repeat (TPR)-like superfamily protein
GH_A05G4104	0	0.0663713	0.642966	0.197272	3.48184	0.0349874	up	AT5G53890	phytosylfokine-alpha receptor 2
GH_A11G1864	0.391742	0.290263	7.67673	1.61616	3.48166	0.000861135	up	AT4G36195	Serine carboxypeptidase S28 family protein
GH_A06G1814	0.002391	0.091532	1.18202	0.239351	3.47894	0.0158477	up	AT4G16400	unknown protein; BEST Arabidopsis thaliana protein match is: unknown protein (TAIR:AT3G13175.1); Has 30201 Blast hits to 17322 proteins in 780 species: Archae - 12; Bacteria - 1396; Metazoa - 17338; Fungi - 3422; Plants - 5037; Viruses - 0; Other Eukaryotes - 2996 (source: NCBI BLink).
GH_A13G1668	0.041359	0.0449047	0.956274	0.322779	3.47726	0.0273456	up	AT5G54660	HSP20-like chaperones superfamily protein
GH_D05G3104	0.142793	0.619468	5.54116	3.47662	3.47576	0.000655532	up	AT3G55740	proline transporter 2
GH_D11G1128	0.66999	0.793845	11.3448	6.93271	3.47331	6.7788e-13	up	AT1G09540	myb domain protein 61
GH_D10G1235	0.00432633	0.077657	0.914191	0.276592	3.47289	0.0123218	up	AT5G01930	Glycosyl hydrolase superfamily protein
GH_A04G1774	0.0501897	0.0536867	0.864547	0.42505	3.47277	0.00180827	up	AT2G02720	Pectate lyase family protein
GH_A05G0778	0.0677123	0.0811303	1.45785	0.682976	3.46936	0.0020269	up	AT5G04760	Duplicated homeodomain-like superfamily protein
GH_D02G1499	10.0134	13.2676	186.537	136.774	3.46931	1.93287e-21	up	AT1G14720	xyloglucan endotransglucosylase/hydrolase 28
GH_D08G2810	0.232387	0.779142	4.88871	8.40987	3.46506	1.33284e-13	up	AT4G33040	Thioredoxin superfamily protein
GH_D09G2478	1.08705	1.91664	15.0125	24.1133	3.45995	0.0003664	up	AT4G15610	Uncharacterised protein family (UPF0497)
GH_A05G4142	0.437254	0.269073	4.13026	4.46194	3.44964	5.0924e-08	up	-	-
GH_D12G0955	2.1934	2.28765	32.3081	23.2952	3.44609	0.000280879	up	AT4G37530	Peroxidase superfamily protein
GH_D08G2501	0.594386	0.129369	0.804128	9.9198	3.44574	0.000812169	up	AT3G03590	SWIB/MDM2 domain superfamily protein
GH_A03G1210	0.642873	0.301339	5.05243	6.367	3.44298	0.0167656	up	AT1G13950	eukaryotic elongation factor 5A-1
GH_D05G2143	0.079643	0.218206	1.30142	2.75974	3.43463	0.00228571	up	AT5G67590	NADH-ubiquinone oxidoreductase-related
GH_A02G1214	1.87265	1.49172	24.5259	20.4641	3.42695	1.32771e-05	up	AT1G21390	embryo defective 2170
GH_D07G1152	0.0948407	0.053723	0.668186	1.21744	3.42436	1.58529e-08	up	AT2G45850	AT hook motif DNA-binding family protein
GH_A08G2221	0.0679837	0.0154613	0.592403	0.546463	3.42353	0.000696579	up	AT2G34930	disease resistance family protein / LRR family protein
GH_A05G2233	0.263604	0.489475	5.96358	4.89402	3.42001	0.00215484	up	AT1G72230	Cupredoxin superfamily protein
GH_A07G0183	11.7614	10.1855	106.479	153.752	3.41985	0.00540548	up	AT3G43270	Plant invertase/pectin methylesterase inhibitor superfamily
GH_D03G0998	0.1119	0.744915	8.29752	2.09278	3.41946	0.00345084	up	AT4G10850	Nodulin MtN3 family protein
GH_D11G3771	0.129525	0.147003	1.25975	2.06591	3.41507	1.12546e-05	up	AT2G38080	Laccase/Diphenol oxidase family protein
GH_A12G1551	0.0723193	0.276823	1.36269	2.86875	3.41267	0.0364361	up	AT2G20815	Family of unknown function (DUF566)
GH_D12G2816	1.57163	2.12379	25.3331	22.1851	3.41217	3.64745e-08	up	-	-
GH_D11G0127	0.0855787	0.020647	1.15292	0.648424	3.41206	0.0115235	up	AT5G52900	unknown protein; Has 30201 Blast hits to 17322 proteins in 780 species: Archae - 12; Bacteria - 1396; Metazoa - 17338; Fungi - 3422; Plants - 5037; Viruses - 0; Other Eukaryotes - 2996 (source: NCBI BLink).
GH_A11G1988	0.073007	0.0613453	0.63013	1.11391	3.41044	0.00303361	up	AT3G50560	NAD(P)-binding Rossmann-fold superfamily protein
GH_A08G2476	0.303832	0.225402	2.90632	3.92155	3.4101	2.08286e-13	up	AT5G17850	Sodium/calcium exchanger family protein
GH_A02G1160	0.175674	0.187965	3.51141	1.42714	3.41007	3.84226e-05	up	AT4G23690	Disease resistance-responsive (dirigent-like protein) family protein
GH_A01G0699	0.049482	0.132501	1.28269	0.843962	3.40878	0.00499263	up	AT3G20660	organic cation/carnitine transporter4
GH_D11G0181	0.553326	0.311686	11.2628	0.753592	3.40753	0.000182396	up	AT4G24130	Protein of unknown function, DUF538
GH_A07G0671	0.0679323	0.0176053	0.685647	0.318243	3.40716	0.000964441	up	AT3G18230	Octicosapeptide/Phox/Bem1p family protein
GH_D06G1152	3.18705	6.93931	69.1152	61.551	3.40678	1.3472e-08	up	AT5G10770	Eukaryotic aspartyl protease family protein
GH_D13G0734	0.839878	1.55584	17.2415	12.9099	3.40417	3.39518e-21	up	AT1G13340	Regulator of Vps4 activity in the MVB pathway protein
GH_A03G1338	0.157163	0.0807117	2.23211	0.846869	3.40363	1.91684e-07	up	AT3G48660	Protein of unknown function (DUF 3339)
GH_D10G2484	0.180147	0.144394	1.99528	2.55035	3.40134	4.00476e-06	up	AT5G02500	heat shock cognate protein 70-1
GH_D12G2305	0.361471	0.260446	3.1736	3.73993	3.39755	0.000250371	up	AT4G17870	Polyketide cyclase/dehydrase and lipid transport superfamily protein
GH_D09G1841	0.228065	0.670147	7.39038	3.23899	3.39474	1.82623e-06	up	AT2G44130	Galactose oxidase/kelch repeat superfamily protein
GH_D01G1498	0.060987	0.0445043	1.02822	0.245097	3.39358	0.00417487	up	AT2G27770	Plant protein of unknown function (DUF868)
GH_D05G2258	0.464118	0.690126	10.6833	3.75688	3.39347	0.0235146	up	AT1G72230	Cupredoxin superfamily protein
GH_A01G2505	0.244404	0.170354	1.48725	3.36007	3.3863	0.00462852	up	AT2G31870	Poly (ADP-ribose) glycohydrolase (PARG)
GH_A09G1801	1.57184	2.10063	21.3395	20.8502	3.38011	4.23519e-05	up	AT2G38110	glycerol-3-phosphate acyltransferase 6
GH_A11G0008	0.0561653	0.0927353	1.15657	0.749948	3.3787	3.63579e-06	up	AT2G47160	HCO3- transporter family
GH_D13G0482	0.244732	3.70851	36.9388	6.99171	3.37848	0.0177541	up	-	-
GH_D09G0416	2.23116	2.92593	33.6522	25.9148	3.37666	9.65606e-10	up	AT3G01860	unknown protein; FUNCTIONS IN: molecular_function unknown; INVOLVED IN: response to cadmium ion; LOCATED IN: chloroplast; EXPRESSED IN: 24 plant structures; EXPRESSED DURING: 13 growth stages; BEST Arabidopsis thaliana protein match is: unknown protein (TAIR:AT3G27210.1); Has 66 Blast hits to 66 proteins in 13 species: Archae - 0; Bacteria - 0; Metazoa - 5; Fungi - 0; Plants - 61; Viruses - 0; Ot…
GH_A12G2228	0.235528	0.140029	1.92097	2.41341	3.36615	0.0142906	up	AT4G19110	Protein kinase superfamily protein
GH_D11G3052	0.0275403	0.062823	0.475726	0.838672	3.35785	0.0149169	up	AT1G09155	phloem protein 2-B15
GH_D12G1324	0.0385917	0.0405913	0.772045	0.224663	3.35145	0.0288093	up	AT2G46660	cytochrome P450, family 78, subfamily A, polypeptide 6
GH_A04G0426	0.172509	0.395967	3.34992	2.9581	3.34631	3.94367e-07	up	-	-
GH_D08G2175	0.140088	0.360636	3.20526	2.84799	3.34051	2.39677e-09	up	AT3G48520	cytochrome P450, family 94, subfamily B, polypeptide 3
GH_A08G0370	0	0.142101	1.20966	0.503598	3.33764	5.21494e-05	up	AT4G33565	RING/U-box superfamily protein
GH_D10G0272	0	0.159906	1.15105	0.445275	3.33684	0.00216386	up	AT5G01520	RING/U-box superfamily protein
GH_A11G2600	1.47547	2.12373	20.8512	21.6604	3.33682	3.86601e-22	up	AT5G18130	unknown protein; BEST Arabidopsis thaliana protein match is: unknown protein (TAIR:AT3G03870.2); Has 1807 Blast hits to 1807 proteins in 277 species: Archae - 0; Bacteria - 0; Metazoa - 736; Fungi - 347; Plants - 385; Viruses - 0; Other Eukaryotes - 339 (source: NCBI BLink).
GH_A09G0833	0.391262	0.37659	5.32507	3.42095	3.33658	9.26226e-07	up	AT3G16920	chitinase-like protein 2
GH_A05G0899	0.370033	0.557072	4.44378	7.29836	3.33397	2.66774e-13	up	AT3G47570	Leucine-rich repeat protein kinase family protein
GH_A12G1273	0.0589343	0.005047	0.622542	0.148617	3.33397	0.000382894	up	AT1G01430	TRICHOME BIREFRINGENCE-LIKE 25
GH_D06G0224	0.102396	0.202534	1.4966	1.71211	3.33338	5.45675e-05	up	AT3G01400	ARM repeat superfamily protein
GH_A03G0610	0.0969253	0.286484	3.66705	0.79544	3.33212	0.000412555	up	AT2G38080	Laccase/Diphenol oxidase family protein
GH_A07G1861	0.248387	0.103062	3.14955	0.547511	3.33208	0.0314155	up	AT3G21610	Acid phosphatase/vanadium-dependent haloperoxidase-related protein
GH_D02G0497	1.09805	0.989465	7.91465	17.9193	3.33114	0.00012881	up	AT4G15610	Uncharacterised protein family (UPF0497)
GH_A01G1169	0.02258	0.0648753	0.333665	0.538612	3.33111	0.021374	up	AT5G42750	BRI1 kinase inhibitor 1
GH_D07G0881	0.412667	0.898364	7.1282	10.429	3.33059	1.92223e-06	up	AT3G29780	ralf-like 27
GH_D12G2309	0.0115497	0.0824217	0.85837	0.259799	3.3274	0.00349261	up	AT2G35290	unknown protein; Has 39 Blast hits to 39 proteins in 10 species: Archae - 0; Bacteria - 0; Metazoa - 0; Fungi - 0; Plants - 39; Viruses - 0; Other Eukaryotes - 0 (source: NCBI BLink).
GH_A08G0476	0.113812	0.0511237	1.13025	1.17655	3.3196	0.00206447	up	AT3G62730	unknown protein; FUNCTIONS IN: molecular_function unknown; INVOLVED IN: biological_process unknown; LOCATED IN: endomembrane system; EXPRESSED IN: 13 plant structures; EXPRESSED DURING: LP.04 four leaves visible, 4 anthesis, LP.02 two leaves visible, petal differentiation and expansion stage; BEST Arabidopsis thaliana protein match is: unknown protein (TAIR:AT1G47980.1); Has 172 Blast hits to 172…
GH_D05G2585	0.147408	0.12426	2.63116	0.205809	3.3195	0.00193397	up	AT4G38510	ATPase, V1 complex, subunit B protein
GH_A06G1445	0.024766	0.0512953	0.8237	0.107669	3.30964	0.00742725	up	AT1G61050	alpha 1,4-glycosyltransferase family protein
GH_A03G1520	0.0740553	0.0794247	0.72326	0.881869	3.30736	6.39003e-08	up	AT1G24480	S-adenosyl-L-methionine-dependent methyltransferases superfamily protein
GH_D08G2429	0.357589	0.206639	0.461156	6.72312	3.30729	0.012224	up	AT4G02620	vacuolar ATPase subunit F family protein
GH_D05G1737	0.239616	0.275754	5.96062	0.084615	3.30521	0.010797	up	AT3G21690	MATE efflux family protein
GH_D05G1894	0.358724	0.314545	3.20029	4.17356	3.29982	0.0117626	up	AT1G75800	Pathogenesis-related thaumatin superfamily protein
GH_A05G3656	1.32346	1.51952	17.0299	14.2342	3.29579	2.67273e-08	up	AT3G11340	UDP-Glycosyltransferase superfamily protein
GH_D06G2300	0.635424	0.995051	5.86068	14.5173	3.29505	0.00546987	up	AT1G29670	GDSL-like Lipase/Acylhydrolase superfamily protein
GH_A01G1599	7.24325	8.20939	97.4414	94.0986	3.28819	1.48169e-09	up	AT2G01660	plasmodesmata-located protein 6
GH_D11G0028	0.118556	0.13367	2.25618	0.270546	3.28552	0.0231744	up	AT3G17850	Protein kinase superfamily protein
GH_A12G1352	0.116924	0.066065	1.171	0.983385	3.28198	0.00326893	up	AT5G03050	unknown protein; Has 33 Blast hits to 33 proteins in 10 species: Archae - 0; Bacteria - 0; Metazoa - 0; Fungi - 0; Plants - 33; Viruses - 0; Other Eukaryotes - 0 (source: NCBI BLink).
GH_D12G1994	0.210765	0.196742	3.85399	0.346156	3.27311	0.00537321	up	AT5G61210	soluble N-ethylmaleimide-sensitive factor adaptor protein 33
GH_A03G0310	0.0635683	0.511191	3.4308	3.41998	3.2665	0.00224849	up	AT5G57240	OSBP(oxysterol binding protein)-related protein 4C
GH_A12G0238	2.09093	2.37576	22.5921	31.4938	3.26257	0.000421068	up	AT2G15780	Cupredoxin superfamily protein
GH_A01G2028	0.239681	3.55002	32.0356	5.92912	3.25826	0.0113916	up	AT4G08570	Heavy metal transport/detoxification superfamily protein
GH_A02G0840	0.127207	0.0586803	1.09649	0.981533	3.25798	2.95411e-07	up	AT1G02070	unknown protein; BEST Arabidopsis thaliana protein match is: unknown protein (TAIR:AT3G60520.1); Has 98 Blast hits to 98 proteins in 13 species: Archae - 0; Bacteria - 0; Metazoa - 0; Fungi - 0; Plants - 98; Viruses - 0; Other Eukaryotes - 0 (source: NCBI BLink).
GH_A13G2155	0	0.097177	0.594949	0.702882	3.25047	0.0338776	up	AT2G25770	Polyketide cyclase/dehydrase and lipid transport superfamily protein
GH_A12G1676	0.228913	0.176804	2.19878	2.31016	3.24838	4.37048e-20	up	AT1G67510	Leucine-rich repeat protein kinase family protein
GH_D10G2410	0.19833	0.148579	2.66278	1.08582	3.24481	0.030935	up	AT2G39370	unknown protein; BEST Arabidopsis thaliana protein match is: unknown protein (TAIR:AT2G37380.1); Has 184 Blast hits to 178 proteins in 53 species: Archae - 0; Bacteria - 58; Metazoa - 9; Fungi - 0; Plants - 103; Viruses - 0; Other Eukaryotes - 14 (source: NCBI BLink).
GH_A08G2031	0	0.093497	0.650881	0.197634	3.24467	0.00509396	up	AT4G22920	non-yellowing 1
GH_D08G1486	0.100597	0.213847	2.63072	0.729918	3.24339	0.0279599	up	AT1G09540	myb domain protein 61
GH_D01G2264	0.039614	0.031947	0.699304	0.151003	3.24285	0.0487958	up	AT5G06510	nuclear factor Y, subunit A10
GH_A10G0958	0.0333483	0.073992	0.901157	0.196141	3.24174	0.0364725	up	AT5G03260	laccase 11
GH_D04G1274	0.113669	0.200603	1.65234	1.66395	3.2376	1.84162e-07	up	AT3G53380	Concanavalin A-like lectin protein kinase family protein
GH_D01G1998	0.153039	0.088369	1.65826	0.846367	3.23376	0.038128	up	AT1G25270	nodulin MtN21 /EamA-like transporter family protein
GH_D01G0309	0.109403	0.0720443	1.16348	0.711394	3.22656	0.0369069	up	AT1G79040	photosystem II subunit R
GH_A03G2357	0.179388	0.21862	1.67473	2.42435	3.2198	0.00230286	up	AT5G23570	XS domain-containing protein / XS zinc finger domain-containing protein-related
GH_D10G0274	0.150969	0.165381	1.3052	2.60174	3.21972	0.00346512	up	AT2G20740	Tetraspanin family protein
GH_A09G0295	0.0465207	0.0872293	1.33725	0.163888	3.21772	0.000987362	up	AT5G14880	Potassium transporter family protein
GH_D06G0200	2.55889	4.29431	38.4211	44.5419	3.21443	8.08956e-05	up	AT3G53010	Domain of unknown function (DUF303)
GH_A02G1060	1.30105	0.879505	17.4527	5.70114	3.2094	5.94234e-05	up	AT4G10850	Nodulin MtN3 family protein
GH_A06G0319	0	0.392616	1.72589	1.95811	3.20826	0.038939	up	AT4G24480	Protein kinase superfamily protein
GH_D12G1347	2.56316	2.42895	29.8871	30.293	3.20731	2.01724e-13	up	-	-
GH_A03G0453	0.730688	0.437815	1.035	12.7308	3.20614	0.00103771	up	AT5G21090	Leucine-rich repeat (LRR) family protein
GH_A11G3691	4.12024	3.48455	90.8912	4.88102	3.20542	0.00228527	up	AT2G36830	gamma tonoplast intrinsic protein
GH_A07G2379	0	0.306026	1.01196	2.65792	3.20362	0.0363673	up	AT5G63450	cytochrome P450, family 94, subfamily B, polypeptide 1
GH_D13G0232	0.08669	0.177768	1.41592	1.29393	3.20224	6.23817e-06	up	AT5G07990	Cytochrome P450 superfamily protein
GH_A12G2217	0.0485647	0.0991967	1.14217	0.545992	3.20017	0.000137773	up	AT1G31770	ATP-binding cassette 14
GH_A05G1364	0.156706	0.206065	2.20584	1.69143	3.20012	0.000199415	up	AT3G13730	cytochrome P450, family 90, subfamily D, polypeptide 1
GH_D01G2354	1.0891	1.07709	11.498	11.9879	3.19775	0.00295416	up	AT3G52990	Pyruvate kinase family protein
GH_D02G1846	0.12786	0.115904	1.03392	2.03269	3.19653	0.000981826	up	AT3G25905	CLAVATA3/ESR-RELATED 27
GH_A12G2375	1.35802	1.53803	15.3908	16.7069	3.19591	3.8777e-12	up	AT2G35710	Nucleotide-diphospho-sugar transferases superfamily protein
GH_A07G1978	2.02032	2.25678	24.2488	22.3167	3.19583	1.00808e-11	up	AT2G24762	glutamine dumper 4
GH_A03G1010	0.053958	0.0308863	0.753942	0.245817	3.18886	0.0206241	up	AT5G01930	Glycosyl hydrolase superfamily protein
GH_A07G1283	0.10383	0.024735	0.849842	0.550249	3.18351	0.00651652	up	AT5G60490	FASCICLIN-like arabinogalactan-protein 12
GH_A08G0213	0.117733	0.072884	0.123359	2.15139	3.18225	0.000158705	up	AT2G26590	regulatory particle non-ATPase 13
GH_D13G2048	1.61742	1.22215	12.784	17.7208	3.18185	0.000466716	up	AT3G05890	Low temperature and salt responsive protein family
GH_D06G0851	1.09803	1.83063	15.2682	16.6235	3.17527	0.00200942	up	AT3G43190	sucrose synthase 4
GH_D06G0035	0.170067	0.209015	1.90955	2.11615	3.17004	8.60915e-09	up	AT5G40830	S-adenosyl-L-methionine-dependent methyltransferases superfamily protein
GH_A03G0626	0.745974	0.826073	8.17282	8.22484	3.16799	0.00217721	up	AT2G29730	UDP-glucosyl transferase 71D1
GH_D13G2466	0.301782	0.0666237	3.40952	0.60382	3.1678	0.0122832	up	AT3G05600	alpha/beta-Hydrolases superfamily protein
GH_D05G1321	0.181155	0.209322	2.95279	1.11529	3.16177	0.00051673	up	AT1G52190	Major facilitator superfamily protein
GH_D05G1677	0.166564	0.130422	0.363422	3.00883	3.15591	0.000968364	up	AT1G61250	secretory carrier 3
GH_A12G1298	2.82101	2.4842	25.8885	30.9711	3.15139	5.42595e-37	up	AT1G01230	ORMDL family protein
GH_D11G0612	2.3116	1.93627	26.7017	20.124	3.14839	1.60407e-15	up	AT3G51520	diacylglycerol acyltransferase family
GH_A10G0138	1.44204	1.57258	13.9783	16.4009	3.14685	8.16806e-23	up	AT1G61820	beta glucosidase 46
GH_A07G2247	0.650065	0.887349	5.20799	10.5965	3.14546	2.5334e-11	up	AT3G07320	O-Glycosyl hydrolases family 17 protein
GH_D05G2357	0.654478	1.14907	8.62236	10.0397	3.1429	4.39935e-32	up	AT1G77660	Histone H3 K4-specific methyltransferase SET7/9 family protein
GH_D11G2652	2.0179	2.13236	20.0837	22.4655	3.1336	3.52366e-12	up	AT3G03870	unknown protein; BEST Arabidopsis thaliana protein match is: unknown protein (TAIR:AT5G18130.1); Has 47 Blast hits to 47 proteins in 13 species: Archae - 0; Bacteria - 0; Metazoa - 2; Fungi - 0; Plants - 45; Viruses - 0; Other Eukaryotes - 0 (source: NCBI BLink).
GH_D05G2339	0.0279577	17.7975	18.6884	175.334	3.13158	0.00970056	up	AT1G77780	Glycosyl hydrolase superfamily protein
GH_D08G1873	0.660644	0.620425	5.32953	7.40548	3.13118	0.00680811	up	AT1G53540	HSP20-like chaperones superfamily protein
GH_A07G2092	0.759464	1.02127	9.01702	7.79347	3.12577	1.28728e-09	up	AT1G05000	Phosphotyrosine protein phosphatases superfamily protein
GH_A10G2445	0.122109	0.036839	0.832153	0.65983	3.12535	0.00960862	up	AT5G02220	unknown protein; Has 30201 Blast hits to 17322 proteins in 780 species: Archae - 12; Bacteria - 1396; Metazoa - 17338; Fungi - 3422; Plants - 5037; Viruses - 0; Other Eukaryotes - 2996 (source: NCBI BLink).
GH_A11G3731	0.137202	0.118993	1.61943	1.30601	3.12458	0.0101374	up	AT3G09320	DHHC-type zinc finger family protein
GH_A13G0458	0.0540307	0.202241	0.918633	1.81562	3.12387	0.0145887	up	AT3G19615	unknown protein; FUNCTIONS IN: molecular_function unknown; INVOLVED IN: biological_process unknown; LOCATED IN: cellular_component unknown; Has 10 Blast hits to 10 proteins in 5 species: Archae - 0; Bacteria - 0; Metazoa - 0; Fungi - 0; Plants - 10; Viruses - 0; Other Eukaryotes - 0 (source: NCBI BLink).
GH_A11G0233	0.699318	0.451103	8.88368	3.98245	3.12221	2.88555e-06	up	-	-
GH_D13G0426	0.188701	0.150369	1.68046	2.11502	3.11441	0.00415022	up	AT3G19460	Reticulon family protein
GH_A11G3292	0.233208	0.566355	2.09577	6.07074	3.11428	0.0425358	up	AT3G14840	Leucine-rich repeat transmembrane protein kinase
GH_A01G2205	7.39067	6.01281	78.4497	69.5829	3.11316	6.49774e-13	up	AT3G11600	unknown protein; FUNCTIONS IN: molecular_function unknown; INVOLVED IN: response to karrikin; EXPRESSED IN: 21 plant structures; EXPRESSED DURING: 12 growth stages; BEST Arabidopsis thaliana protein match is: unknown protein (TAIR:AT5G06270.1); Has 171 Blast hits to 171 proteins in 15 species: Archae - 0; Bacteria - 0; Metazoa - 0; Fungi - 0; Plants - 171; Viruses - 0; Other Eukaryotes - 0 (sourc…
GH_D13G1223	0.248984	0.202048	2.05899	2.59868	3.10864	0.000951644	up	AT3G56650	Mog1/PsbP/DUF1795-like photosystem II reaction center PsbP family protein
GH_D06G0219	0.227537	0.567113	3.18353	5.04523	3.10778	6.81534e-05	up	AT1G27730	salt tolerance zinc finger
GH_A11G3745	1.26545	2.29398	13.096	25.4441	3.10514	3.5729e-07	up	AT2G38080	Laccase/Diphenol oxidase family protein
GH_D10G0310	0.160215	0.0438457	1.92321	0.371681	3.10439	0.0275116	up	AT4G18425	Protein of unknown function (DUF679)
GH_D08G2046	1.09496	0.654648	6.18241	10.0709	3.09648	0.00051673	up	AT4G22920	non-yellowing 1
GH_A06G1894	8.57854	9.84348	102.402	81.8166	3.0847	1.89264e-27	up	AT4G00430	plasma membrane intrinsic protein 1;4
GH_A08G0282	1.24511	1.70731	11.989	16.6823	3.08027	9.82024e-54	up	AT3G20420	RNAse THREE-like protein 2
GH_A07G0548	0.259223	0.273521	3.48867	2.28987	3.0802	1.47268e-09	up	AT5G50760	SAUR-like auxin-responsive protein family
GH_D11G3720	0.785455	2.36826	22.841	8.23986	3.07931	0.00878498	up	AT2G36830	gamma tonoplast intrinsic protein
GH_A03G1501	0.147245	0.0945183	0.171386	2.51633	3.07505	0.0103251	up	AT3G26000	Ribonuclease inhibitor
GH_D05G0627	0.210929	0.765163	5.63327	3.39453	3.07347	0.000219895	up	AT5G10770	Eukaryotic aspartyl protease family protein
GH_D11G2289	0.366096	0.214493	5.85896	0.258667	3.07234	0.0464942	up	AT2G22420	Peroxidase superfamily protein
GH_A11G2798	0.138599	0.064367	1.24553	0.861381	3.07108	0.00413585	up	AT1G55190	PRA1 (Prenylated rab acceptor) family protein
GH_A12G2430	0.155785	0.152981	1.3927	1.97569	3.06446	0.0069884	up	AT3G60890	protein binding
GH_D07G2082	0.246152	0.288457	5.70752	0.429558	3.06054	0.00116634	up	AT2G05540	Glycine-rich protein family
GH_A03G0130	0.18095	0.0299723	1.82937	0.225409	3.05886	0.00283625	up	-	-
GH_A04G0863	0.067291	0.138346	1.73222	0.348388	3.05843	1.52681e-08	up	AT3G02700	NC domain-containing protein-related
GH_A01G1992	0.276158	0.26642	2.85327	2.83556	3.05154	0.000903656	up	AT3G02430	Protein of unknown function (DUF679)
GH_D09G2189	0.0838693	0.225136	0.568683	2.15469	3.04479	0.00722768	up	AT1G60710	NAD(P)-linked oxidoreductase superfamily protein
GH_D10G0271	4.13018	10.0033	50.5911	74.4973	3.04251	1.78164e-12	up	AT4G27450	Aluminium induced protein with YGL and LRDR motifs
GH_A13G0552	1.02485	2.39451	20.1082	14.5436	3.03379	0.0157033	up	AT1G13340	Regulator of Vps4 activity in the MVB pathway protein
GH_D08G2674	1.48692	1.77215	16.2387	15.7832	3.03202	1.47754e-05	up	AT2G42610	Protein of unknown function (DUF640)
GH_A04G1482	2.60666	1.01717	14.1931	21.1576	3.02985	0.000434006	up	AT1G19910	ATPase, F0/V0 complex, subunit C protein
GH_A10G1027	0.127732	0.100456	2.4242	0.139383	3.02761	0.0259636	up	AT1G02680	TBP-associated factor 13
GH_A08G0081	0.172204	0.127884	2.48325	0.220241	3.02599	0.00276149	up	AT3G44590	60S acidic ribosomal protein family
GH_D06G0011	0.616316	0.32156	5.35354	3.08982	3.02037	0.000101446	up	AT1G75800	Pathogenesis-related thaumatin superfamily protein
GH_D08G0013	1.70515	1.31575	14.3456	17.3863	3.01932	0.000170984	up	AT2G37170	plasma membrane intrinsic protein 2
GH_D12G1643	0.117298	0	0.860548	0.252131	3.01822	0.0181117	up	AT1G70530	cysteine-rich RLK (RECEPTOR-like protein kinase) 3
GH_D03G0950	0	0.127286	0.743474	0.471605	3.01784	0.0241884	up	AT1G64405	unknown protein; Has 13 Blast hits to 13 proteins in 7 species: Archae - 0; Bacteria - 0; Metazoa - 0; Fungi - 0; Plants - 13; Viruses - 0; Other Eukaryotes - 0 (source: NCBI BLink).
GH_D02G0772	0.0360183	0.101224	0.493507	0.800981	3.01511	1.2488e-08	up	AT1G21270	wall-associated kinase 2
GH_D09G1534	0.333852	0.299438	4.78087	0.648698	3.00734	0.00869921	up	AT2G36530	Enolase
GH_A02G1773	2.19894	1.96177	15.5727	22.5392	3.00715	3.1481e-10	up	AT4G37650	GRAS family transcription factor
GH_D12G2069	0.098227	0.0763	1.22531	0.570655	3.0058	1.27568e-07	up	AT1G24480	S-adenosyl-L-methionine-dependent methyltransferases superfamily protein
GH_D01G2342	9.41213	6.19508	71.5968	76.7357	3.00333	1.78958e-07	up	AT2G27770	Plant protein of unknown function (DUF868)
GH_D08G1339	1.23196	1.55466	19.7353	8.63567	3.00329	1.17423e-05	up	-	-
GH_A09G1685	6.58607	7.06619	56.3181	72.4019	3.00254	4.48034e-34	up	AT5G03040	IQ-domain 2
GH_A05G1023	0	0.0592857	0.570468	0.066076	3.00179	0.0405193	up	AT2G27080	Late embryogenesis abundant (LEA) hydroxyproline-rich glycoprotein family
GH_D08G2066	0.391533	0.372483	2.61974	5.15445	2.99795	0.0204056	up	AT4G11680	Zinc finger, C3HC4 type (RING finger) family protein
GH_D09G1473	1.08271	0.942238	8.27128	9.32132	2.99662	0.00311183	up	AT2G36026	Ovate family protein
GH_A10G2609	3.56228	5.07367	44.0036	35.8988	2.99396	2.61398e-19	up	AT4G01500	AP2/B3-like transcriptional factor family protein
GH_D08G1491	0.351666	0.266773	4.37518	1.73453	2.99202	0.0413102	up	AT3G62020	germin-like protein 10
GH_A06G1791	0.666702	2.16676	10.6589	16.7131	2.98847	2.15237e-12	up	AT5G47560	tonoplast dicarboxylate transporter
GH_D07G1681	0.0730867	0.127687	0.966085	0.832967	2.98316	0.0120066	up	AT1G34060	Pyridoxal phosphate (PLP)-dependent transferases superfamily protein
GH_A07G0094	0.692152	0.729689	9.83478	2.87817	2.9831	1.02809e-05	up	AT3G16490	IQ-domain 26
GH_D02G0580	0.039178	0.04124	0.67158	0.128219	2.98172	0.0126781	up	-	-
GH_A01G1449	0.448882	0.389004	2.95598	4.45592	2.9776	2.88169e-07	up	AT5G40240	nodulin MtN21 /EamA-like transporter family protein
[truncated: 2,001 more rows]

## Sheet: Elite15Dva10D
Table S10-3.The differentially expressed genes (DEGs) of each pair-wise comparison of 15DPA vs 10DPA
[truncated: 5,955 more rows]

## Sheet: Poor15Dvs10D
Table S10-4.The differentially expressed genes (DEGs) of each pair-wise comparison of 15DPA vs 10DPA
[truncated: 8,519 more rows]

[truncated: 12 more sheets: Elite20Dva15D, Poor20Dvs15D, Elite25Dva20D, Poor25Dvs20D, Elite30Dva25D, Poor30Dvs25D, 5DPA, 10DPA, 15DPA, 20DPA, 25DPA, 30DPA]
