# Supplementary material for: Quantitative Trait Loci and Transcriptome Analysis Reveal Genetic Basis of Fiber Quality Traits in CCRI70 RIL Population of Gossypium hirsutum
Source: Front Plant Sci. 2021 Dec 16;12:753755. doi: 10.3389/fpls.2021.753755 (PMC8716697; doi:10.3389/fpls.2021.753755)
Supplement: Supplementary file 14 [file Table_11.XLSX]

## Sheet: Sheet1
Table S11. Detailed information of Hub genes
Gene Name	KME	ArabidopsisID	Description in Arabidopsis thaliana
Module Brown
GH_A02G1599	0.959092	AT5G64860	disproportionating enzyme
GH_A05G2847	0.948377	AT1G76560	CP12 domain-containing protein 3
GH_D13G0256	0.947227	AT3G19820	cell elongation protein / DWARF1 / DIMINUTO (DIM)
GH_A04G0797	0.94681	AT5G06290	2-cysteine peroxiredoxin B
GH_A09G2283	0.944275	AT1G06130	glyoxalase 2-4
GH_D12G1518	0.944091	AT5G23140	nuclear-encoded CLP protease P7
GH_D07G0696	0.94305	AT5G33320	Glucose-6-phosphate/phosphate translocator-related
Module Blue
GH_A07G0466	0.983443	AT3G48140	B12D protein
GH_A04G0596	0.978822	AT2G35840	Sucrose-6F-phosphate phosphohydrolase family protein
GH_D07G0468	0.977309	AT3G48140	B12D protein
GH_D01G0778	0.976599	AT3G20410	calmodulin-domain protein kinase 9
GH_A08G1166	0.973542	AT2G04630	RNA polymerase Rpb6
GH_D12G0446	0.971213	AT1G09840	shaggy-like protein kinase 41
GH_A13G0117	0.968091	AT5G03990	FK506-binding-like protein
GH_D10G2179	0.965748	AT1G34130	staurosporin and temperature sensitive 3-like b
GH_A07G0925	0.96532	AT4G26840	small ubiquitin-like modifier 1
GH_A12G0434	0.963153	AT1G09840	shaggy-like protein kinase 41
Module Pink
GH_A06G1745	0.96978	AT1G62280	SLAC1 homologue 1
GH_D12G2151	0.966936	AT5G61750	RmlC-like cupins superfamily protein
GH_D08G1674	0.962665	AT2G44740	cyclin p4;1
GH_A05G2245	0.949209	AT1G78280	transferases, transferring glycosyl groups
GH_A09G1751	0.945092	AT2G37460	nodulin MtN21 /EamA-like transporter family protein
