# Supplementary material for: Quantitative Trait Loci and Transcriptome Analysis Reveal Genetic Basis of Fiber Quality Traits in CCRI70 RIL Population of Gossypium hirsutum
Source: Front Plant Sci. 2021 Dec 16;12:753755. doi: 10.3389/fpls.2021.753755 (PMC8716697; doi:10.3389/fpls.2021.753755)
Supplement: Supplementary file 15 [file Table_12.XLSX]

## Sheet: Sheet1
Table S12. Promising genes in stable QTLs and QTL clusters
QTL/QTL Cluster	Candidate gene ID	Arabidopsis ID	Differentially Expressed	ArabDesc
qCl-chr10-1	GH_A10G2115	AT4G31500.1	-	cytochrome P450, family 83, subfamily B, polypeptide 1
	GH_A10G2116	AT5G25930.1	-	Protein kinase family protein with leucine-rich repeat domain
	GH_A10G2117	AT5G26710.1	DEG	Glutamyl/glutaminyl-tRNA synthetase, class Ic
	GH_A10G2118	AT5G26710.1	DEG	Glutamyl/glutaminyl-tRNA synthetase, class Ic
	GH_A10G2119	AT3G09510.1	-	Ribonuclease H-like superfamily protein
	GH_A10G2120	AT3G54320.3	-	Integrase-type DNA-binding superfamily protein
	GH_A10G2121	AT2G40930.1	-	ubiquitin-specific protease 5
	GH_A10G2122	AT1G80260.1	-	Spc97 / Spc98 family of spindle pole body (SBP) component
	GH_A10G2123	AT1G20300.1	-	Pentatricopeptide repeat (PPR) superfamily protein
	GH_A10G2124	AT5G04900.1	-	NYC1-like
	GH_A10G2125	AT5G04930.1	-	aminophospholipid ATPase 1
	GH_A10G2126	AT5G05920.1	-	deoxyhypusine synthase
	GH_A10G2127	AT1G16900.1	-	Alg9-like mannosyltransferase family
	GH_A10G2128	AT5G51790.1	-	basic helix-loop-helix (bHLH) DNA-binding superfamily protein
	GH_A10G2129	AT3G11910.2	-	ubiquitin-specific protease 13
	GH_A10G2130	AT3G17611.1	-	RHOMBOid-like protein 14
	GH_A10G2131	AT5G16010.1	-	3-oxo-5-alpha-steroid 4-dehydrogenase family protein
	GH_A10G2132	AT5G16010.1	-	3-oxo-5-alpha-steroid 4-dehydrogenase family protein
	GH_A10G2133	AT1G14020.1	-	O-fucosyltransferase family protein
	GH_A10G2134	AT3G56630.1	DEG	cytochrome P450, family 94, subfamily D, polypeptide 2
	GH_A10G2135		-
	GH_A10G2136		-
	GH_A10G2137	AT5G06600.3	-	ubiquitin-specific protease 12
	GH_A10G2138	AT5G06600.1	DEG	ubiquitin-specific protease 12
	GH_A10G2139		-
	GH_A10G2140	AT5G06600.1	-	ubiquitin-specific protease 12
	GH_A10G2141	AT5G06600.2	-	ubiquitin-specific protease 12
	GH_A10G2142	AT5G06600.3	-	ubiquitin-specific protease 12
	GH_A10G2143		-
	GH_A10G2144	AT5G06600.3	-	ubiquitin-specific protease 12
	GH_A10G2145	AT5G06600.3	-	ubiquitin-specific protease 12
	GH_A10G2146		-
	GH_A10G2147		-
	GH_A10G2148		-
	GH_A10G2149	AT1G28490.1	-	syntaxin of plants 61
	GH_A10G2150	AT2G20420.1	-	ATP citrate lyase (ACL) family protein
	GH_A10G2151		-
	GH_A10G2152	AT1G61730.1	-	DNA-binding storekeeper protein-related transcriptional regulator
	GH_A10G2153	AT5G06600.3	-	ubiquitin-specific protease 12
	GH_A10G2154	AT5G06390.1	DEG	FASCICLIN-like arabinogalactan protein 17 precursor
	GH_A10G2155	AT5G01340.1	-	Mitochondrial substrate carrier family protein
	GH_A10G2156	AT5G04870.1	-	calcium dependent protein kinase 1
	GH_A10G2157	AT3G10640.1	-	SNF7 family protein
	GH_A10G2158	AT2G37270.2	-	ribosomal protein 5B
	GH_A10G2159	AT3G52060.2	-	Core-2/I-branching beta-1,6-N-acetylglucosaminyltransferase family protein
	GH_A10G2160	AT4G23160.1	-	cysteine-rich RLK (RECEPTOR-like protein kinase) 8
	GH_A10G2161	AT3G61220.2	-	NAD(P)-binding Rossmann-fold superfamily protein
	GH_A10G2162	AT1G01800.1	-	NAD(P)-binding Rossmann-fold superfamily protein
	GH_A10G2163	AT3G61220.1	DEG	NAD(P)-binding Rossmann-fold superfamily protein
	GH_A10G2164	AT4G00620.1	-	Amino acid dehydrogenase family protein
	GH_A10G2165	AT1G06720.1	-	P-loop containing nucleoside triphosphate hydrolases superfamily protein
	GH_A10G2166	AT1G06720.1	-	P-loop containing nucleoside triphosphate hydrolases superfamily protein
	GH_A10G2167	AT5G03540.1	-	exocyst subunit exo70 family protein A1
	GH_A10G2168	AT3G10600.1	DEG	cationic amino acid transporter 7
qCl-chr14-1	GH_D02G0186	AT1G19390.1	-	Wall-associated kinase family protein
	GH_D02G0187	AT1G16120.1	-	wall associated kinase-like 1
	GH_D02G0188	AT1G79670.1	-	Wall-associated kinase family protein
	GH_D02G0189	AT3G23700.1	DEG	Nucleic acid-binding proteins superfamily
	GH_D02G0190	AT2G31680.1	DEG	RAB GTPase homolog A5D
	GH_D02G0191	AT3G07340.1	DEG	basic helix-loop-helix (bHLH) DNA-binding superfamily protein
	GH_D02G0192	AT5G48570.1	-	FKBP-type peptidyl-prolyl cis-trans isomerase family protein
	GH_D02G0193	AT1G05520.1	DEG	Sec23/Sec24 protein transport family protein
	GH_D02G0194	AT4G14180.1	-	putative recombination initiation defect 1
	GH_D02G0195		-
	GH_D02G0196	AT5G45730.1	DEG	Cysteine/Histidine-rich C1 domain family protein
	GH_D02G0197	AT5G42840.2	-	Cysteine/Histidine-rich C1 domain family protein
	GH_D02G0198	AT5G44440.1	-	FAD-binding Berberine family protein
	GH_D02G0199	AT5G44440.1	-	FAD-binding Berberine family protein
	GH_D02G0200	AT1G30760.1	DEG	FAD-binding Berberine family protein
	GH_D02G0201	AT5G44400.1	-	FAD-binding Berberine family protein
	GH_D02G0202	AT5G44440.1	DEG	FAD-binding Berberine family protein
	GH_D02G0203		-
	GH_D02G0204		DEG
	GH_D02G0205		-
	GH_D02G0206	AT3G23730.1	DEG	xyloglucan endotransglucosylase/hydrolase 16
	GH_D02G0207	AT3G23740.1	-	unknown protein; FUNCTIONS IN: molecular_function unknown; INVOLVED IN: biological_process unknown; LOCATED IN: chloroplast; EXPRESSED IN: 9 plant structures; EXPRESSED DURING: C globular stage, F mature embryo stage, petal differentiation and expansion stage, E expanded cotyledon stage, D bilateral stage; BEST Arabidopsis thaliana protein match is: unknown protein (TAIR:AT4G14120.1); Has 155 Bla…
	GH_D02G0208		-
	GH_D02G0209		-
	GH_D02G0210	AT5G16490.1	DEG	ROP-interactive CRIB motif-containing protein 4
	GH_D02G0211	AT4G15550.1	DEG	indole-3-acetate beta-D-glucosyltransferase
	GH_D02G0212	AT1G05530.1	-	UDP-glucosyl transferase 75B2
	GH_D02G0213	AT4G15550.1	-	indole-3-acetate beta-D-glucosyltransferase
	GH_D02G0214	AT1G05530.1	-	UDP-glucosyl transferase 75B2
	GH_D02G0215	AT1G05560.1	-	UDP-glucosyltransferase 75B1
	GH_D02G0216	AT1G47890.1	-	receptor like protein 7
	GH_D02G0217	AT1G47890.1	-	receptor like protein 7
	GH_D02G0218	AT1G47890.1	-	receptor like protein 7
	GH_D02G0219	AT3G23750.1	-	Leucine-rich repeat protein kinase family protein
	GH_D02G0220	AT3G23770.1	-	O-Glycosyl hydrolases family 17 protein
	GH_D02G0221	AT4G14050.1	DEG	Pentatricopeptide repeat (PPR) superfamily protein
	GH_D02G0222	AT4G14040.1	DEG	selenium-binding protein 2
	GH_D02G0223	AT4G14040.1	-	selenium-binding protein 2
qCl-chr16-1	GH_D07G1463		-
	GH_D07G1464	AT2G46680.1	-	homeobox 7
	GH_D07G1465	AT5G53560.1	DEG	cytochrome B5 isoform E
	GH_D07G1466	AT2G46630.1	-	unknown protein; LOCATED IN: chloroplast; EXPRESSED IN: 22 plant structures; EXPRESSED DURING: 13 growth stages; Has 110095 Blast hits to 59224 proteins in 2216 species: Archae - 177; Bacteria - 15429; Metazoa - 38345; Fungi - 18843; Plants - 13341; Viruses - 3084; Other Eukaryotes - 20876 (source: NCBI BLink).
	GH_D07G1467	AT2G46620.1	DEG	P-loop containing nucleoside triphosphate hydrolases superfamily protein
	GH_D07G1468	AT1G01200.1	DEG	RAB GTPase homolog A3
	GH_D07G1469	AT5G16420.1	-	Pentatricopeptide repeat (PPR-like) superfamily protein
	GH_D07G1470	AT1G76390.2	-	ARM repeat superfamily protein
	GH_D07G1471	AT4G00900.1	DEG	ER-type Ca2+-ATPase 2
	GH_D07G1472	AT1G01225.1	-	NC domain-containing protein-related
	GH_D07G1473	AT4G00910.1	-	Aluminium activated malate transporter family protein
	GH_D07G1474	AT1G40087.1	-	Plant transposase (Ptta/En/Spm family)
	GH_D07G1475	AT3G29750.1	-	Eukaryotic aspartyl protease family protein
	GH_D07G1476	AT1G01230.1	DEG	ORMDL family protein
	GH_D07G1477	AT3G61850.4	-	Dof-type zinc finger DNA-binding family protein
	GH_D07G1478	AT3G04950.1	-	CONTAINS InterPro DOMAIN/s: SEC-C motif (InterPro:IPR004027); Has 583 Blast hits to 583 proteins in 248 species: Archae - 0; Bacteria - 488; Metazoa - 0; Fungi - 0; Plants - 34; Viruses - 0; Other Eukaryotes - 61 (source: NCBI BLink).
	GH_D07G1479	AT5G61150.1	-	leo1-like family protein
	GH_D07G1480	AT2G46580.1	DEG	Pyridoxamine 5'-phosphate oxidase family protein
	GH_D07G1481	AT2G46550.1	-	unknown protein; BEST Arabidopsis thaliana protein match is: unknown protein (TAIR:AT1G01240.3); Has 72 Blast hits to 68 proteins in 13 species: Archae - 0; Bacteria - 0; Metazoa - 1; Fungi - 0; Plants - 71; Viruses - 0; Other Eukaryotes - 0 (source: NCBI BLink).
	GH_D07G1482	AT4G00950.1	DEG	Protein of unknown function (DUF688)
	GH_D07G1483	AT3G61830.1	DEG	auxin response factor 18
	GH_D07G1484	AT2G46520.1	-	cellular apoptosis susceptibility protein, putative / importin-alpha re-exporter, putative
	GH_D07G1485	AT5G39110.1	-	RmlC-like cupins superfamily protein
	GH_D07G1486	AT3G05950.1	-	RmlC-like cupins superfamily protein
	GH_D07G1487	AT1G01300.1	DEG	Eukaryotic aspartyl protease family protein
	GH_D07G1488	AT2G46500.2	-	phosphoinositide 4-kinase gamma 4
	GH_D07G1489	AT3G61770.1	DEG	Acid phosphatase/vanadium-dependent haloperoxidase-related protein
	GH_D07G1490	AT3G61760.1	-	DYNAMIN-like 1B
	GH_D07G1491	AT5G53390.1	-	O-acyltransferase (WSD1-like) family protein
	GH_D07G1492	AT5G53390.1	DEG	O-acyltransferase (WSD1-like) family protein
	GH_D07G1493		-
	GH_D07G1494		-
	GH_D07G1495	AT5G59310.1	-	lipid transfer protein 4
	GH_D07G1496	AT5G53130.1	-	cyclic nucleotide gated channel 1
	GH_D07G1497	AT5G08610.1	-	P-loop containing nucleoside triphosphate hydrolases superfamily protein
	GH_D07G1498	AT5G63630.1	DEG	P-loop containing nucleoside triphosphate hydrolases superfamily protein
	GH_D07G1499	AT3G61690.1	DEG	nucleotidyltransferases
	GH_D07G1500	AT4G01030.1	-	pentatricopeptide (PPR) repeat-containing protein
	GH_D07G1501	AT4G01037.1	-	Ubiquitin carboxyl-terminal hydrolase family protein
	GH_D07G1502	AT1G01370.2	-	Histone superfamily protein
	GH_D07G1503	AT5G53200.1	-	Homeodomain-like superfamily protein
	GH_D07G1504	ATMG00860.1	-	DNA/RNA polymerases superfamily protein
	GH_D07G1505	AT2G46400.1	-	WRKY DNA-binding protein 46
	GH_D07G1506	AT5G42800.1	-	dihydroflavonol 4-reductase
	GH_D07G1507	AT4G01070.1	-	UDP-Glycosyltransferase superfamily protein
	GH_D07G1508	AT5G38830.1	-	Cysteinyl-tRNA synthetase, class Ia family protein
	GH_D07G1509	AT3G61670.1	DEG	Protein of unknown function (DUF3133)
	GH_D07G1510	AT3G17450.1	-	hAT dimerisation domain-containing protein
	GH_D07G1511	AT3G61660.1	DEG	unknown protein; BEST Arabidopsis thaliana protein match is: unknown protein (TAIR:AT2G46375.1); Has 28 Blast hits to 28 proteins in 7 species: Archae - 0; Bacteria - 0; Metazoa - 0; Fungi - 0; Plants - 28; Viruses - 0; Other Eukaryotes - 0 (source: NCBI BLink).
	GH_D07G1512	AT2G46370.4	DEG	Auxin-responsive GH3 family protein
	GH_D07G1513		-
qCl-chr17-1	GH_D03G1209		-
	GH_D03G1210	AT4G25130.1	DEG	peptide met sulfoxide reductase 4
	GH_D03G1211	AT5G07475.1	-	Cupredoxin superfamily protein
	GH_D03G1212	AT1G02130.1	-	RAS 5
	GH_D03G1213	AT5G51230.1	-	VEFS-Box of polycomb protein
	GH_D03G1214	AT2G34930.1	-	disease resistance family protein / LRR family protein
	GH_D03G1215		-
	GH_D03G1216		-
	GH_D03G1217	AT5G51180.2	-	alpha/beta-Hydrolases superfamily protein
	GH_D03G1218	AT2G44900.1	-	ARABidILLO-1
	GH_D03G1219	AT3G60460.1	-	myb-like HTH transcriptional regulator family protein
	GH_D03G1220	AT3G19930.1	DEG	sugar transporter 4
	GH_D03G1221	AT5G04620.2	DEG	biotin F
	GH_D03G1222	AT5G07670.1	-	RNI-like superfamily protein
	GH_D03G1223	AT5G61450.1	DEG	P-loop containing nucleoside triphosphate hydrolases superfamily protein
	GH_D03G1224		-
	GH_D03G1225	AT5G62420.1	-	NAD(P)-linked oxidoreductase superfamily protein
	GH_D03G1226	AT5G51400.1	DEG	PLAC8 family protein
	GH_D03G1227	AT5G62410.1	DEG	structural maintenance of chromosomes 2
qCl-chr24-1	GH_D08G1578	AT4G00630.1	-	K+ efflux antiporter 2
	GH_D08G1579	AT2G45790.1	-	phosphomannomutase
	GH_D08G1580	AT1G01780.1	-	GATA type zinc finger transcription factor family protein
	GH_D08G1581	AT4G00660.1	DEG	RNAhelicase-like 8
	GH_D08G1582	AT1G43722.1	-	unknown protein; BEST Arabidopsis thaliana protein match is: unknown protein (TAIR:AT5G28730.1); Has 924 Blast hits to 912 proteins in 109 species: Archae - 0; Bacteria - 0; Metazoa - 222; Fungi - 31; Plants - 661; Viruses - 0; Other Eukaryotes - 10 (source: NCBI BLink).
	GH_D08G1583	AT3G11290.1	-	unknown protein; BEST Arabidopsis thaliana protein match is: unknown protein (TAIR:AT3G11310.1); Has 720 Blast hits to 435 proteins in 28 species: Archae - 0; Bacteria - 2; Metazoa - 0; Fungi - 32; Plants - 682; Viruses - 0; Other Eukaryotes - 4 (source: NCBI BLink).
	GH_D08G1584	AT3G61250.1	DEG	myb domain protein 17
	GH_D08G1585	AT2G45830.1	DEG	downstream target of AGL15 2
	GH_D08G1586	AT2G19730.3	-	Ribosomal L28e protein family
	GH_D08G1587	AT4G11610.1	DEG	C2 calcium/lipid-binding plant phosphoribosyltransferase family protein
	GH_D08G1588	AT2G45850.2	DEG	AT hook motif DNA-binding family protein
	GH_D08G1589	AT2G45860.1	-	unknown protein; Has 32 Blast hits to 32 proteins in 13 species: Archae - 0; Bacteria - 0; Metazoa - 0; Fungi - 0; Plants - 32; Viruses - 0; Other Eukaryotes - 0 (source: NCBI BLink).
	GH_D08G1590	AT1G01730.1	DEG	unknown protein; FUNCTIONS IN: molecular_function unknown; INVOLVED IN: biological_process unknown; LOCATED IN: chloroplast; EXPRESSED IN: 23 plant structures; EXPRESSED DURING: 13 growth stages; Has 42 Blast hits to 42 proteins in 17 species: Archae - 0; Bacteria - 2; Metazoa - 5; Fungi - 1; Plants - 34; Viruses - 0; Other Eukaryotes - 0 (source: NCBI BLink).
	GH_D08G1591	AT4G00530.1	-	unknown protein; FUNCTIONS IN: molecular_function unknown; INVOLVED IN: biological_process unknown; LOCATED IN: mitochondrion; EXPRESSED IN: 19 plant structures; EXPRESSED DURING: 9 growth stages; BEST Arabidopsis thaliana protein match is: unknown protein (TAIR:AT1G01725.1); Has 1807 Blast hits to 1807 proteins in 277 species: Archae - 0; Bacteria - 0; Metazoa - 736; Fungi - 347; Plants - 385; V…
	GH_D08G1592	AT4G00525.1	-	unknown protein; Has 35333 Blast hits to 34131 proteins in 2444 species: Archae - 798; Bacteria - 22429; Metazoa - 974; Fungi - 991; Plants - 531; Viruses - 0; Other Eukaryotes - 9610 (source: NCBI BLink).
	GH_D08G1593	AT3G49050.1	-	alpha/beta-Hydrolases superfamily protein
	GH_D08G1594	AT2G45880.1	-	beta-amylase 7
	GH_D08G1595	AT1G01690.1	-	putative recombination initiation defects 3
	GH_D08G1596	AT1G01650.1	DEG	SIGNAL PEPTidE PEPTidASE-LIKE 4
	GH_D08G1597	AT3G61415.2	DEG	SKP1-like 21
qFL-chr05-2	GH_A05G0585	AT2G25220.1	-	Protein kinase superfamily protein
	GH_A05G0586	AT4G32000.2	-	Protein kinase superfamily protein
	GH_A05G0587	AT4G31990.2	-	aspartate aminotransferase 5
	GH_A05G0588	AT4G31985.1	-	Ribosomal protein L39 family protein
	GH_A05G0589	AT5G25190.1	-	Integrase-type DNA-binding superfamily protein
	GH_A05G0590	AT5G11000.1	DEG	Plant protein of unknown function (DUF868)
	GH_A05G0591	AT4G31930.1	-	Mitochondrial glycoprotein family protein
	GH_A05G0592	AT5G10970.1	DEG	C2H2 and C2HC zinc fingers superfamily protein
	GH_A05G0593	AT2G25180.1	DEG	response regulator 12
	GH_A05G0594	AT4G31910.1	-	HXXXD-type acyl-transferase family protein
	GH_A05G0595	AT2G32070.1	DEG	Polynucleotidyl transferase, ribonuclease H-like superfamily protein
	GH_A05G0596	AT4G31930.1	-	Mitochondrial glycoprotein family protein
	GH_A05G0597	AT4G31890.2	-	ARM repeat superfamily protein
	GH_A05G0598	AT2G25110.1	DEG	stromal cell-derived factor 2-like protein precursor
	GH_A05G0599	AT2G24270.3	-	aldehyde dehydrogenase 11A3
	GH_A05G0600	AT4G31880.1	-	LOCATED IN: cytosol, chloroplast; EXPRESSED IN: 24 plant structures; EXPRESSED DURING: 14 growth stages; BEST Arabidopsis thaliana protein match is: Tudor/PWWP/MBT superfamily protein (TAIR:AT1G15940.1); Has 137162 Blast hits to 70781 proteins in 2973 species: Archae - 289; Bacteria - 24182; Metazoa - 56725; Fungi - 20130; Plants - 6559; Viruses - 758; Other Eukaryotes - 28519 (source: NCBI BLink…
	GH_A05G0601	AT4G31880.1	-	LOCATED IN: cytosol, chloroplast; EXPRESSED IN: 24 plant structures; EXPRESSED DURING: 14 growth stages; BEST Arabidopsis thaliana protein match is: Tudor/PWWP/MBT superfamily protein (TAIR:AT1G15940.1); Has 137162 Blast hits to 70781 proteins in 2973 species: Archae - 289; Bacteria - 24182; Metazoa - 56725; Fungi - 20130; Plants - 6559; Viruses - 758; Other Eukaryotes - 28519 (source: NCBI BLink…
	GH_A05G0602	AT5G10930.1	DEG	CBL-interacting protein kinase 5
	GH_A05G0603	AT1G80840.1	-	WRKY DNA-binding protein 40
	GH_A05G0604	AT1G80840.1	-	WRKY DNA-binding protein 40
	GH_A05G0605	AT2G25050.1	DEG	Actin-binding FH2 (Formin Homology) protein
	GH_A05G0606	AT4G31805.1	-	WRKY family transcription factor
	GH_A05G0607	AT5G10870.1	-	chorismate mutase 2
	GH_A05G0608	AT4G31810.1	DEG	ATP-dependent caseinolytic (Clp) protease/crotonase family protein
	GH_A05G0609	AT4G31820.1	-	Phototropic-responsive NPH3 family protein
qFL-chr06-2	GH_A06G0699	AT2G20080.1	DEG	unknown protein; FUNCTIONS IN: molecular_function unknown; INVOLVED IN: biological_process unknown; LOCATED IN: chloroplast; BEST Arabidopsis thaliana protein match is: unknown protein (TAIR:AT4G28840.1); Has 35333 Blast hits to 34131 proteins in 2444 species: Archae - 798; Bacteria - 22429; Metazoa - 974; Fungi - 991; Plants - 531; Viruses - 0; Other Eukaryotes - 9610 (source: NCBI BLink).
	GH_A06G0700	AT4G28850.1	-	xyloglucan endotransglucosylase/hydrolase 26
	GH_A06G0701	AT5G19570.1	-	unknown protein; CONTAINS InterPro DOMAIN/s: Uncharacterised protein family UPF0546 (InterPro:IPR018908); Has 1807 Blast hits to 1807 proteins in 277 species: Archae - 0; Bacteria - 0; Metazoa - 736; Fungi - 347; Plants - 385; Viruses - 0; Other Eukaryotes - 339 (source: NCBI BLink).
	GH_A06G0702	AT4G28880.1	DEG	casein kinase I-like 3
	GH_A06G0703	AT1G67280.1	-	Glyoxalase/Bleomycin resistance protein/Dioxygenase superfamily protein
	GH_A06G0704		-
	GH_A06G0705	AT2G20050.1	DEG	protein serine/threonine phosphatases;protein kinases;catalytics;cAMP-dependent protein kinase regulators;ATP binding;protein serine/threonine phosphatases
	GH_A06G0706	AT4G28890.1	-	RING/U-box superfamily protein
	GH_A06G0707	AT4G28910.3	-	novel interactor of JAZ
	GH_A06G0708	AT4G03170.1	-	AP2/B3-like transcriptional factor family protein
	GH_A06G0709	AT1G77210.2	DEG	sugar transporter 14
	GH_A06G0710	AT2G20020.1	-	RNA-binding CRS1 / YhbY (CRM) domain-containing protein
	GH_A06G0711	AT5G11590.1	-	Integrase-type DNA-binding superfamily protein
	GH_A06G0712	AT4G02750.1	-	Tetratricopeptide repeat (TPR)-like superfamily protein
	GH_A06G0713	AT2G20010.2	DEG	Protein of unknown function (DUF810)
	GH_A06G0714	AT1G73110.1	-	P-loop containing nucleoside triphosphate hydrolases superfamily protein
	GH_A06G0715	AT1G68990.2	-	male gametophyte defective 3
	GH_A06G0716		-
	GH_A06G0717	AT5G19690.1	DEG	staurosporin and temperature sensitive 3-like A
	GH_A06G0718	AT1G77180.2	-	chromatin protein family
	GH_A06G0719	AT5G19680.1	DEG	Leucine-rich repeat (LRR) family protein
	GH_A06G0720	AT2G19950.2	DEG	golgin candidate 1
	GH_A06G0721	AT1G35190.1	-	2-oxoglutarate (2OG) and Fe(II)-dependent oxygenase superfamily protein
	GH_A06G0722	AT4G11370.1	-	RING-H2 finger A1A
	GH_A06G0723	AT1G56290.1	-	CwfJ-like family protein
	GH_A06G0724	AT4G26080.1	-	Protein phosphatase 2C family protein
	GH_A06G0725	AT3G28345.1	-	ABC transporter family protein
	GH_A06G0726	AT4G15450.1	-	Senescence/dehydration-associated protein-related
	GH_A06G0727	AT2G19880.1	-	Nucleotide-diphospho-sugar transferases superfamily protein
	GH_A06G0728	AT4G29120.1	-	6-phosphogluconate dehydrogenase family protein
	GH_A06G0729	AT4G29130.1	DEG	hexokinase 1
	GH_A06G0730	AT4G29140.1	DEG	MATE efflux family protein
	GH_A06G0731	AT5G19730.1	-	Pectin lyase-like superfamily protein
	GH_A06G0732		-
	GH_A06G0733	AT5G19740.1	-	Peptidase M28 family protein
	GH_A06G0734		DEG
	GH_A06G0735	AT5G56550.1	-	oxidative stress 3
	GH_A06G0736	AT5G56590.1	-	O-Glycosyl hydrolases family 17 protein
	GH_A06G0737	AT2G19760.1	DEG	profilin 1
	GH_A06G0738		-
	GH_A06G0739	AT4G29340.1	-	profilin 4
	GH_A06G0740	AT4G29310.1	-	Protein of unknown function (DUF1005)
	GH_A06G0741	AT4G29240.1	DEG	Leucine-rich repeat (LRR) family protein
	GH_A06G0742		DEG
	GH_A06G0743	AT5G56610.1	-	Phosphotyrosine protein phosphatases superfamily protein
	GH_A06G0744	AT4G29230.1	-	NAC domain containing protein 75
	GH_A06G0745	AT5G24870.2	-	RING/U-box superfamily protein
	GH_A06G0746	AT4G26270.1	DEG	phosphofructokinase 3
qFL-chr10-5	GH_A10G2115	AT4G31500.1	-	cytochrome P450, family 83, subfamily B, polypeptide 1
	GH_A10G2116	AT5G25930.1	-	Protein kinase family protein with leucine-rich repeat domain
	GH_A10G2117	AT5G26710.1	DEG	Glutamyl/glutaminyl-tRNA synthetase, class Ic
	GH_A10G2118	AT5G26710.1	DEG	Glutamyl/glutaminyl-tRNA synthetase, class Ic
	GH_A10G2119	AT3G09510.1	-	Ribonuclease H-like superfamily protein
	GH_A10G2120	AT3G54320.3	-	Integrase-type DNA-binding superfamily protein
	GH_A10G2121	AT2G40930.1	-	ubiquitin-specific protease 5
	GH_A10G2122	AT1G80260.1	-	Spc97 / Spc98 family of spindle pole body (SBP) component
	GH_A10G2123	AT1G20300.1	-	Pentatricopeptide repeat (PPR) superfamily protein
	GH_A10G2124	AT5G04900.1	-	NYC1-like
	GH_A10G2125	AT5G04930.1	-	aminophospholipid ATPase 1
	GH_A10G2126	AT5G05920.1	-	deoxyhypusine synthase
	GH_A10G2127	AT1G16900.1	-	Alg9-like mannosyltransferase family
	GH_A10G2128	AT5G51790.1	-	basic helix-loop-helix (bHLH) DNA-binding superfamily protein
	GH_A10G2129	AT3G11910.2	-	ubiquitin-specific protease 13
	GH_A10G2130	AT3G17611.1	-	RHOMBOid-like protein 14
	GH_A10G2131	AT5G16010.1	-	3-oxo-5-alpha-steroid 4-dehydrogenase family protein
	GH_A10G2132	AT5G16010.1	-	3-oxo-5-alpha-steroid 4-dehydrogenase family protein
	GH_A10G2133	AT1G14020.1	-	O-fucosyltransferase family protein
	GH_A10G2134	AT3G56630.1	DEG	cytochrome P450, family 94, subfamily D, polypeptide 2
	GH_A10G2135		-
	GH_A10G2136		-
	GH_A10G2137	AT5G06600.3	-	ubiquitin-specific protease 12
	GH_A10G2138	AT5G06600.1	DEG	ubiquitin-specific protease 12
	GH_A10G2139		-
	GH_A10G2140	AT5G06600.1	-	ubiquitin-specific protease 12
	GH_A10G2141	AT5G06600.2	-	ubiquitin-specific protease 12
	GH_A10G2142	AT5G06600.3	-	ubiquitin-specific protease 12
	GH_A10G2143		-
	GH_A10G2144	AT5G06600.3	-	ubiquitin-specific protease 12
	GH_A10G2145	AT5G06600.3	-	ubiquitin-specific protease 12
	GH_A10G2146		-
	GH_A10G2147		-
	GH_A10G2148		-
	GH_A10G2149	AT1G28490.1	-	syntaxin of plants 61
	GH_A10G2150	AT2G20420.1	-	ATP citrate lyase (ACL) family protein
	GH_A10G2151		-
	GH_A10G2152	AT1G61730.1	-	DNA-binding storekeeper protein-related transcriptional regulator
	GH_A10G2153	AT5G06600.3	-	ubiquitin-specific protease 12
	GH_A10G2154	AT5G06390.1	DEG	FASCICLIN-like arabinogalactan protein 17 precursor
	GH_A10G2155	AT5G01340.1	-	Mitochondrial substrate carrier family protein
	GH_A10G2156	AT5G04870.1	-	calcium dependent protein kinase 1
	GH_A10G2157	AT3G10640.1	-	SNF7 family protein
	GH_A10G2158	AT2G37270.2	-	ribosomal protein 5B
	GH_A10G2159	AT3G52060.2	-	Core-2/I-branching beta-1,6-N-acetylglucosaminyltransferase family protein
	GH_A10G2160	AT4G23160.1	-	cysteine-rich RLK (RECEPTOR-like protein kinase) 8
	GH_A10G2161	AT3G61220.2	-	NAD(P)-binding Rossmann-fold superfamily protein
	GH_A10G2162	AT1G01800.1	-	NAD(P)-binding Rossmann-fold superfamily protein
	GH_A10G2163	AT3G61220.1	DEG	NAD(P)-binding Rossmann-fold superfamily protein
	GH_A10G2164	AT4G00620.1	-	Amino acid dehydrogenase family protein
	GH_A10G2165	AT1G06720.1	-	P-loop containing nucleoside triphosphate hydrolases superfamily protein
	GH_A10G2166	AT1G06720.1	-	P-loop containing nucleoside triphosphate hydrolases superfamily protein
	GH_A10G2167	AT5G03540.1	-	exocyst subunit exo70 family protein A1
	GH_A10G2168	AT3G10600.1	DEG	cationic amino acid transporter 7
qFL-chr10-6	GH_A10G1798	AT3G06890.1	DEG	unknown protein; Has 91 Blast hits to 91 proteins in 12 species: Archae - 0; Bacteria - 0; Metazoa - 0; Fungi - 0; Plants - 91; Viruses - 0; Other Eukaryotes - 0 (source: NCBI BLink).
	GH_A10G1799	AT3G23600.1	-	alpha/beta-Hydrolases superfamily protein
	GH_A10G1800	AT3G16660.1	-	Pollen Ole e 1 allergen and extensin family protein
	GH_A10G1801	AT4G15910.1	DEG	drought-induced 21
	GH_A10G1802	AT3G06868.1	DEG	unknown protein; FUNCTIONS IN: molecular_function unknown; INVOLVED IN: biological_process unknown; LOCATED IN: cellular_component unknown; BEST Arabidopsis thaliana protein match is: unknown protein (TAIR:AT5G49100.1); Has 30201 Blast hits to 17322 proteins in 780 species: Archae - 12; Bacteria - 1396; Metazoa - 17338; Fungi - 3422; Plants - 5037; Viruses - 0; Other Eukaryotes - 2996 (source: NC…
	GH_A10G1803	AT4G15920.1	-	Nodulin MtN3 family protein
	GH_A10G1804	AT3G06860.1	DEG	multifunctional protein 2
	GH_A10G1805	AT4G15930.1	-	Dynein light chain type 1 family protein
	GH_A10G1806	AT5G49120.1	-	Protein of unknown function (DUF581)
	GH_A10G1807		-
	GH_A10G1808	AT5G49130.1	-	MATE efflux family protein
	GH_A10G1809	AT4G02340.1	-	alpha/beta-Hydrolases superfamily protein
	GH_A10G1810		-
	GH_A10G1811	AT3G05610.1	-	Plant invertase/pectin methylesterase inhibitor superfamily
	GH_A10G1812	AT5G49190.1	-	sucrose synthase 2
	GH_A10G1813	AT3G27080.1	-	translocase of outer membrane 20 kDa subunit 3
	GH_A10G1814		DEG
	GH_A10G1815	AT2G16676.1	-	unknown protein; BEST Arabidopsis thaliana protein match is: unknown protein (TAIR:AT4G02000.1); Has 35333 Blast hits to 34131 proteins in 2444 species: Archae - 798; Bacteria - 22429; Metazoa - 974; Fungi - 991; Plants - 531; Viruses - 0; Other Eukaryotes - 9610 (source: NCBI BLink).
	GH_A10G1816		DEG
	GH_A10G1817		-
	GH_A10G1818		-
	GH_A10G1819		-
	GH_A10G1820	AT1G02790.1	-	polygalacturonase 4
	GH_A10G1821	AT3G16760.1	DEG	Tetratricopeptide repeat (TPR)-like superfamily protein
	GH_A10G1822	AT3G16770.1	DEG	ethylene-responsive element binding protein
	GH_A10G1823	AT3G06780.1	DEG	glycine-rich protein
	GH_A10G1824	AT3G16780.1	-	Ribosomal protein L19e family protein
	GH_A10G1825	AT3G16785.1	-	phospholipase D P1
	GH_A10G1826	AT5G27930.2	-	Protein phosphatase 2C family protein
	GH_A10G1827		-
	GH_A10G1828	AT3G16830.1	DEG	TOPLESS-related 2
	GH_A10G1829		-
	GH_A10G1830	AT3G16850.1	DEG	Pectin lyase-like superfamily protein
	GH_A10G1831	AT5G27690.1	-	Heavy metal transport/detoxification superfamily protein
	GH_A10G1832		-
	GH_A10G1833		DEG
	GH_A10G1834	AT5G37475.1	-	Translation initiation factor eIF3 subunit
	GH_A10G1835	AT5G49350.2	DEG	Glycine-rich protein family
	GH_A10G1836	AT5G49340.1	DEG	TRICHOME BIREFRINGENCE-LIKE 4
	GH_A10G1837		DEG
	GH_A10G1838	AT4G16144.1	DEG	associated molecule with the SH3 domain of STAM 3
	GH_A10G1839	AT5G49330.1	-	myb domain protein 111
	GH_A10G1840	AT5G26910.1	-	unknown protein; BEST Arabidopsis thaliana protein match is: unknown protein (TAIR:AT3G58650.1); Has 1322 Blast hits to 684 proteins in 162 species: Archae - 4; Bacteria - 497; Metazoa - 157; Fungi - 101; Plants - 155; Viruses - 0; Other Eukaryotes - 408 (source: NCBI BLink).
	GH_A10G1841	AT3G58070.1	-	C2H2 and C2HC zinc fingers superfamily protein
	GH_A10G1842	AT1G21280.1	DEG	CONTAINS InterPro DOMAIN/s: Retrotransposon gag protein (InterPro:IPR005162); Has 707 Blast hits to 705 proteins in 25 species: Archae - 0; Bacteria - 0; Metazoa - 4; Fungi - 0; Plants - 703; Viruses - 0; Other Eukaryotes - 0 (source: NCBI BLink).
	GH_A10G1843	AT4G23160.1	-	cysteine-rich RLK (RECEPTOR-like protein kinase) 8
	GH_A10G1844	AT4G20280.1	-	TBP-associated factor 11
	GH_A10G1845	AT1G05385.1	-	photosystem II 11 kDa protein-related
	GH_A10G1846	AT1G10240.1	DEG	FAR1-related sequence 11
	GH_A10G1847	AT5G49320.1	-	Protein of unknown function (DUF1218)
	GH_A10G1848		-
	GH_A10G1849		DEG
	GH_A10G1850		-
	GH_A10G1851	AT4G16120.1	DEG	COBRA-like protein-7 precursor
	GH_A10G1852	AT4G16110.1	-	response regulator 2
	GH_A10G1853		-
	GH_A10G1854		-
	GH_A10G1855		-
	GH_A10G1856		-
	GH_A10G1857		-
	GH_A10G1858	AT1G40087.1	-	Plant transposase (Ptta/En/Spm family)
	GH_A10G1859		-
	GH_A10G1860	AT1G24090.1	-	RNase H family protein
	GH_A10G1861		-
	GH_A10G1862	AT1G24020.2	-	MLP-like protein 423
	GH_A10G1863		-
	GH_A10G1864		-
	GH_A10G1865	AT1G24020.2	-	MLP-like protein 423
	GH_A10G1866	AT5G49360.1	DEG	beta-xylosidase 1
	GH_A10G1867	AT3G16910.1	DEG	acyl-activating enzyme 7
	GH_A10G1868	AT3G16920.1	DEG	chitinase-like protein 2
	GH_A10G1869	AT4G16150.1	-	calmodulin binding;transcription regulators
	GH_A10G1870	AT4G02080.1	DEG	secretion-associated RAS super family 2
	GH_A10G1871	AT3G56060.1	-	Glucose-methanol-choline (GMC) oxidoreductase family protein
	GH_A10G1872	AT3G06670.1	DEG	binding
	GH_A10G1873	AT4G16160.1	-	Mitochondrial import inner membrane translocase subunit Tim17/Tim22/Tim23 family protein
	GH_A10G1874	AT5G49400.1	-	zinc knuckle (CCHC-type) family protein
	GH_A10G1875	AT3G17000.1	DEG	ubiquitin-conjugating enzyme 32
	GH_A10G1876	AT2G23060.1	-	Acyl-CoA N-acyltransferases (NAT) superfamily protein
	GH_A10G1877	AT3G66652.2	-	fip1 motif-containing protein
	GH_A10G1878		-
	GH_A10G1879	AT5G08139.1	-	RING/U-box superfamily protein
	GH_A10G1880		-
	GH_A10G1881	AT5G49460.1	DEG	ATP citrate lyase subunit B 2
	GH_A10G1882	AT2G18790.1	DEG	phytochrome B
	GH_A10G1883	AT5G49470.3	-	PAS domain-containing protein tyrosine kinase family protein
	GH_A10G1884		-
	GH_A10G1885	AT3G17070.1	-	Peroxidase family protein
	GH_A10G1886	AT2G23540.1	-	GDSL-like Lipase/Acylhydrolase superfamily protein
	GH_A10G1887	AT3G17090.1	-	Protein phosphatase 2C family protein
	GH_A10G1888	AT4G16180.2	-	unknown protein; FUNCTIONS IN: molecular_function unknown; INVOLVED IN: biological_process unknown; LOCATED IN: plasma membrane; BEST Arabidopsis thaliana protein match is: unknown protein (TAIR:AT3G28720.1); Has 5 Blast hits to 5 proteins in 3 species: Archae - 0; Bacteria - 0; Metazoa - 0; Fungi - 0; Plants - 4; Viruses - 0; Other Eukaryotes - 1 (source: NCBI BLink).
	GH_A10G1889	AT5G49480.1	DEG	Ca2+-binding protein 1
	GH_A10G1890		-
	GH_A10G1891	AT2G07560.1	-	H(+)-ATPase 6
	GH_A10G1892		-
	GH_A10G1893	AT5G49010.1	DEG	DNA replication protein-related
	GH_A10G1894		-
	GH_A10G1895		-
	GH_A10G1896	AT3G17100.2	DEG	sequence-specific DNA binding transcription factors
	GH_A10G1897		-
	GH_A10G1898	AT5G49520.1	-	WRKY DNA-binding protein 48
	GH_A10G1899	AT4G16280.4	-	RNA binding;abscisic acid binding
	GH_A10G1900	AT3G17120.2	-	unknown protein; BEST Arabidopsis thaliana protein match is: unknown protein (TAIR:AT1G02380.1); Has 35333 Blast hits to 34131 proteins in 2444 species: Archae - 798; Bacteria - 22429; Metazoa - 974; Fungi - 991; Plants - 531; Viruses - 0; Other Eukaryotes - 9610 (source: NCBI BLink).
	GH_A10G1901	AT1G47960.1	-	cell wall / vacuolar inhibitor of fructosidase 1
	GH_A10G1902	AT1G47960.1	DEG	cell wall / vacuolar inhibitor of fructosidase 1
	GH_A10G1903	AT5G49525.1	DEG	unknown protein; Has 23 Blast hits to 23 proteins in 7 species: Archae - 0; Bacteria - 0; Metazoa - 0; Fungi - 0; Plants - 23; Viruses - 0; Other Eukaryotes - 0 (source: NCBI BLink).
	GH_A10G1904		-
	GH_A10G1905	AT3G06550.3	DEG	O-acetyltransferase family protein
	GH_A10G1906	AT3G17170.1	DEG	Translation elongation factor EF1B/ribosomal protein S6 family protein
	GH_A10G1907	AT5G49580.1	-	Chaperone DnaJ-domain superfamily protein
	GH_A10G1908	AT5G49610.1	-	F-box family protein
	GH_A10G1909		-
	GH_A10G1910	AT3G53150.1	-	UDP-glucosyl transferase 73D1
	GH_A10G1911	AT2G36760.1	-	UDP-glucosyl transferase 73C2
	GH_A10G1912	AT2G36760.1	-	UDP-glucosyl transferase 73C2
	GH_A10G1913	AT1G24430.1	-	HXXXD-type acyl-transferase family protein
	GH_A10G1914	AT5G49620.1	-	myb domain protein 78
qFL-chr11-2	GH_A11G3392	AT5G36930.1	-	Disease resistance protein (TIR-NBS-LRR class) family
	GH_A11G3393	AT5G23960.2	-	terpene synthase 21
	GH_A11G3394	AT5G17680.1	DEG	disease resistance protein (TIR-NBS-LRR class), putative
	GH_A11G3395	AT5G36930.2	-	Disease resistance protein (TIR-NBS-LRR class) family
	GH_A11G3396	AT5G36930.2	-	Disease resistance protein (TIR-NBS-LRR class) family
	GH_A11G3397	AT5G17680.1	-	disease resistance protein (TIR-NBS-LRR class), putative
	GH_A11G3398	AT5G36930.1	-	Disease resistance protein (TIR-NBS-LRR class) family
	GH_A11G3399	AT5G36930.1	-	Disease resistance protein (TIR-NBS-LRR class) family
	GH_A11G3400	AT5G36930.1	-	Disease resistance protein (TIR-NBS-LRR class) family
	GH_A11G3401	AT5G53190.1	-	Nodulin MtN3 family protein
	GH_A11G3402	AT5G20710.1	-	beta-galactosidase 7
	GH_A11G3403	AT3G57030.1	-	Calcium-dependent phosphotriesterase superfamily protein
	GH_A11G3404	AT5G08490.1	DEG	Tetratricopeptide repeat (TPR)-like superfamily protein
	GH_A11G3405	AT5G17680.1	-	disease resistance protein (TIR-NBS-LRR class), putative
	GH_A11G3406	AT4G33990.1	DEG	Tetratricopeptide repeat (TPR)-like superfamily protein
	GH_A11G3407	AT5G27990.1	DEG	Pre-rRNA-processing protein TSR2, conserved region
	GH_A11G3408	AT3G22490.1	-	Seed maturation protein
	GH_A11G3409	AT1G54520.1	DEG	unknown protein; FUNCTIONS IN: molecular_function unknown; INVOLVED IN: biological_process unknown; LOCATED IN: chloroplast; EXPRESSED IN: 24 plant structures; EXPRESSED DURING: 15 growth stages; CONTAINS InterPro DOMAIN/s: Protein of unknown function DUF1517 (InterPro:IPR010903); Has 276 Blast hits to 275 proteins in 83 species: Archae - 0; Bacteria - 108; Metazoa - 6; Fungi - 0; Plants - 113; V…
	GH_A11G3410	AT5G28150.1	DEG	Plant protein of unknown function (DUF868)
	GH_A11G3411	AT1G08790.1	-	Protein of unknown function (DUF1685)
	GH_A11G3412	AT1G54460.1	DEG	TPX2 (targeting protein for Xklp2) protein family
	GH_A11G3413	AT3G04590.2	-	AT hook motif DNA-binding family protein
	GH_A11G3414		-
	GH_A11G3415		-
	GH_A11G3416	AT1G08640.1	DEG	Chloroplast J-like domain 1
	GH_A11G3417	AT1G08630.4	-	threonine aldolase 1
	GH_A11G3418	AT3G04360.1	-	Calcium-dependent lipid-binding (CaLB domain) family protein
	GH_A11G3419	AT5G18520.1	DEG	Lung seven transmembrane receptor family protein
	GH_A11G3420		-
	GH_A11G3421	AT3G03860.1	DEG	APR-like 5
	GH_A11G3422	AT5G19780.1	-	tubulin alpha-5
	GH_A11G3423	AT5G17920.2	DEG	Cobalamin-independent synthase family protein
	GH_A11G3424	AT2G34320.1	-	Polynucleotidyl transferase, ribonuclease H-like superfamily protein
qFL-chr14-2	GH_D02G0166	AT3G59350.3	-	Protein kinase superfamily protein
	GH_D02G0167	AT2G31510.1	DEG	IBR domain-containing protein
	GH_D02G0168	AT2G31500.1	-	calcium-dependent protein kinase 24
	GH_D02G0169	AT3G11470.2	DEG	4'-phosphopantetheinyl transferase superfamily
	GH_D02G0170	AT1G05894.1	-	unknown protein; LOCATED IN: chloroplast; BEST Arabidopsis thaliana protein match is: unknown protein (TAIR:AT2G31480.1); Has 35333 Blast hits to 34131 proteins in 2444 species: Archae - 798; Bacteria - 22429; Metazoa - 974; Fungi - 991; Plants - 531; Viruses - 0; Other Eukaryotes - 9610 (source: NCBI BLink).
	GH_D02G0171	AT2G43320.2	-	S-adenosyl-L-methionine-dependent methyltransferases superfamily protein
	GH_D02G0172	AT2G31440.1	DEG	INVOLVED IN: positive regulation of catalytic activity, protein processing; LOCATED IN: integral to membrane; EXPRESSED IN: 24 plant structures; EXPRESSED DURING: 15 growth stages; CONTAINS InterPro DOMAIN/s: Aph-1 (InterPro:IPR009294); Has 268 Blast hits to 262 proteins in 79 species: Archae - 0; Bacteria - 0; Metazoa - 212; Fungi - 0; Plants - 34; Viruses - 0; Other Eukaryotes - 22 (source: NCB…
	GH_D02G0173	AT5G39820.1	-	NAC domain containing protein 94
	GH_D02G0174	AT1G05910.1	-	cell division cycle protein 48-related / CDC48-related
	GH_D02G0175	AT5G62990.1	-	Ubiquitin carboxyl-terminal hydrolase family protein
	GH_D02G0176	AT3G07880.1	-	Immunoglobulin E-set superfamily protein
	GH_D02G0177	AT1G14780.1	DEG	MAC/Perforin domain-containing protein
	GH_D02G0178	AT2G33730.1	-	P-loop containing nucleoside triphosphate hydrolases superfamily protein
	GH_D02G0179	AT1G30840.2	DEG	purine permease 4
	GH_D02G0180	AT1G16120.1	-	wall associated kinase-like 1
	GH_D02G0181	AT1G16260.2	-	Wall-associated kinase family protein
	GH_D02G0182		-
	GH_D02G0183	AT1G16260.2	-	Wall-associated kinase family protein
	GH_D02G0184	AT1G79670.2	-	Wall-associated kinase family protein
	GH_D02G0185	AT1G16120.1	-	wall associated kinase-like 1
	GH_D02G0186	AT1G19390.1	-	Wall-associated kinase family protein
	GH_D02G0187	AT1G16120.1	-	wall associated kinase-like 1
	GH_D02G0188	AT1G79670.1	-	Wall-associated kinase family protein
	GH_D02G0189	AT3G23700.1	DEG	Nucleic acid-binding proteins superfamily
	GH_D02G0190	AT2G31680.1	DEG	RAB GTPase homolog A5D
	GH_D02G0191	AT3G07340.1	DEG	basic helix-loop-helix (bHLH) DNA-binding superfamily protein
	GH_D02G0192	AT5G48570.1	-	FKBP-type peptidyl-prolyl cis-trans isomerase family protein
	GH_D02G0193	AT1G05520.1	DEG	Sec23/Sec24 protein transport family protein
	GH_D02G0194	AT4G14180.1	-	putative recombination initiation defect 1
	GH_D02G0195		-
	GH_D02G0196	AT5G45730.1	DEG	Cysteine/Histidine-rich C1 domain family protein
	GH_D02G0197	AT5G42840.2	-	Cysteine/Histidine-rich C1 domain family protein
	GH_D02G0198	AT5G44440.1	-	FAD-binding Berberine family protein
	GH_D02G0199	AT5G44440.1	-	FAD-binding Berberine family protein
	GH_D02G0200	AT1G30760.1	DEG	FAD-binding Berberine family protein
	GH_D02G0201	AT5G44400.1	-	FAD-binding Berberine family protein
	GH_D02G0202	AT5G44440.1	DEG	FAD-binding Berberine family protein
	GH_D02G0203		-
	GH_D02G0204		DEG
	GH_D02G0205		-
	GH_D02G0206	AT3G23730.1	DEG	xyloglucan endotransglucosylase/hydrolase 16
	GH_D02G0207	AT3G23740.1	-	unknown protein; FUNCTIONS IN: molecular_function unknown; INVOLVED IN: biological_process unknown; LOCATED IN: chloroplast; EXPRESSED IN: 9 plant structures; EXPRESSED DURING: C globular stage, F mature embryo stage, petal differentiation and expansion stage, E expanded cotyledon stage, D bilateral stage; BEST Arabidopsis thaliana protein match is: unknown protein (TAIR:AT4G14120.1); Has 155 Bla…
	GH_D02G0208		-
	GH_D02G0209		-
	GH_D02G0210	AT5G16490.1	DEG	ROP-interactive CRIB motif-containing protein 4
	GH_D02G0211	AT4G15550.1	DEG	indole-3-acetate beta-D-glucosyltransferase
	GH_D02G0212	AT1G05530.1	-	UDP-glucosyl transferase 75B2
	GH_D02G0213	AT4G15550.1	-	indole-3-acetate beta-D-glucosyltransferase
	GH_D02G0214	AT1G05530.1	-	UDP-glucosyl transferase 75B2
	GH_D02G0215	AT1G05560.1	-	UDP-glucosyltransferase 75B1
	GH_D02G0216	AT1G47890.1	-	receptor like protein 7
	GH_D02G0217	AT1G47890.1	-	receptor like protein 7
	GH_D02G0218	AT1G47890.1	-	receptor like protein 7
	GH_D02G0219	AT3G23750.1	-	Leucine-rich repeat protein kinase family protein
	GH_D02G0220	AT3G23770.1	-	O-Glycosyl hydrolases family 17 protein
	GH_D02G0221	AT4G14050.1	DEG	Pentatricopeptide repeat (PPR) superfamily protein
	GH_D02G0222	AT4G14040.1	DEG	selenium-binding protein 2
	GH_D02G0223	AT4G14040.1	-	selenium-binding protein 2
qFL-chr16-3	GH_D07G1457	AT1G24793.2	-	UDP-3-O-acyl N-acetylglycosamine deacetylase family protein
	GH_D07G1458	AT4G17880.1	-	Basic helix-loop-helix (bHLH) DNA-binding family protein
	GH_D07G1459	AT5G63010.1	-	Transducin/WD40 repeat-like superfamily protein
	GH_D07G1460	AT2G46700.1	DEG	CDPK-related kinase 3
	GH_D07G1461	AT3G24160.1	DEG	putative type 1 membrane protein
	GH_D07G1462	AT1G36370.1	-	serine hydroxymethyltransferase 7
	GH_D07G1463		-
	GH_D07G1464	AT2G46680.1	-	homeobox 7
	GH_D07G1465	AT5G53560.1	DEG	cytochrome B5 isoform E
	GH_D07G1466	AT2G46630.1	-	unknown protein; LOCATED IN: chloroplast; EXPRESSED IN: 22 plant structures; EXPRESSED DURING: 13 growth stages; Has 110095 Blast hits to 59224 proteins in 2216 species: Archae - 177; Bacteria - 15429; Metazoa - 38345; Fungi - 18843; Plants - 13341; Viruses - 3084; Other Eukaryotes - 20876 (source: NCBI BLink).
	GH_D07G1467	AT2G46620.1	DEG	P-loop containing nucleoside triphosphate hydrolases superfamily protein
	GH_D07G1468	AT1G01200.1	DEG	RAB GTPase homolog A3
	GH_D07G1469	AT5G16420.1	-	Pentatricopeptide repeat (PPR-like) superfamily protein
	GH_D07G1470	AT1G76390.2	-	ARM repeat superfamily protein
	GH_D07G1471	AT4G00900.1	DEG	ER-type Ca2+-ATPase 2
	GH_D07G1472	AT1G01225.1	-	NC domain-containing protein-related
	GH_D07G1473	AT4G00910.1	-	Aluminium activated malate transporter family protein
	GH_D07G1474	AT1G40087.1	-	Plant transposase (Ptta/En/Spm family)
	GH_D07G1475	AT3G29750.1	-	Eukaryotic aspartyl protease family protein
	GH_D07G1476	AT1G01230.1	DEG	ORMDL family protein
	GH_D07G1477	AT3G61850.4	-	Dof-type zinc finger DNA-binding family protein
	GH_D07G1478	AT3G04950.1	-	CONTAINS InterPro DOMAIN/s: SEC-C motif (InterPro:IPR004027); Has 583 Blast hits to 583 proteins in 248 species: Archae - 0; Bacteria - 488; Metazoa - 0; Fungi - 0; Plants - 34; Viruses - 0; Other Eukaryotes - 61 (source: NCBI BLink).
	GH_D07G1479	AT5G61150.1	-	leo1-like family protein
	GH_D07G1480	AT2G46580.1	DEG	Pyridoxamine 5'-phosphate oxidase family protein
	GH_D07G1481	AT2G46550.1	-	unknown protein; BEST Arabidopsis thaliana protein match is: unknown protein (TAIR:AT1G01240.3); Has 72 Blast hits to 68 proteins in 13 species: Archae - 0; Bacteria - 0; Metazoa - 1; Fungi - 0; Plants - 71; Viruses - 0; Other Eukaryotes - 0 (source: NCBI BLink).
	GH_D07G1482	AT4G00950.1	DEG	Protein of unknown function (DUF688)
	GH_D07G1483	AT3G61830.1	DEG	auxin response factor 18
	GH_D07G1484	AT2G46520.1	-	cellular apoptosis susceptibility protein, putative / importin-alpha re-exporter, putative
	GH_D07G1485	AT5G39110.1	-	RmlC-like cupins superfamily protein
	GH_D07G1486	AT3G05950.1	-	RmlC-like cupins superfamily protein
	GH_D07G1487	AT1G01300.1	DEG	Eukaryotic aspartyl protease family protein
	GH_D07G1488	AT2G46500.2	-	phosphoinositide 4-kinase gamma 4
	GH_D07G1489	AT3G61770.1	DEG	Acid phosphatase/vanadium-dependent haloperoxidase-related protein
	GH_D07G1490	AT3G61760.1	-	DYNAMIN-like 1B
	GH_D07G1491	AT5G53390.1	-	O-acyltransferase (WSD1-like) family protein
	GH_D07G1492	AT5G53390.1	DEG	O-acyltransferase (WSD1-like) family protein
	GH_D07G1493		-
	GH_D07G1494		-
	GH_D07G1495	AT5G59310.1	-	lipid transfer protein 4
	GH_D07G1496	AT5G53130.1	-	cyclic nucleotide gated channel 1
	GH_D07G1497	AT5G08610.1	-	P-loop containing nucleoside triphosphate hydrolases superfamily protein
	GH_D07G1498	AT5G63630.1	DEG	P-loop containing nucleoside triphosphate hydrolases superfamily protein
	GH_D07G1499	AT3G61690.1	DEG	nucleotidyltransferases
	GH_D07G1500	AT4G01030.1	-	pentatricopeptide (PPR) repeat-containing protein
	GH_D07G1501	AT4G01037.1	-	Ubiquitin carboxyl-terminal hydrolase family protein
	GH_D07G1502	AT1G01370.2	-	Histone superfamily protein
	GH_D07G1503	AT5G53200.1	-	Homeodomain-like superfamily protein
	GH_D07G1504	ATMG00860.1	-	DNA/RNA polymerases superfamily protein
	GH_D07G1505	AT2G46400.1	-	WRKY DNA-binding protein 46
	GH_D07G1506	AT5G42800.1	-	dihydroflavonol 4-reductase
	GH_D07G1507	AT4G01070.1	-	UDP-Glycosyltransferase superfamily protein
	GH_D07G1508	AT5G38830.1	-	Cysteinyl-tRNA synthetase, class Ia family protein
	GH_D07G1509	AT3G61670.1	DEG	Protein of unknown function (DUF3133)
	GH_D07G1510	AT3G17450.1	-	hAT dimerisation domain-containing protein
	GH_D07G1511	AT3G61660.1	DEG	unknown protein; BEST Arabidopsis thaliana protein match is: unknown protein (TAIR:AT2G46375.1); Has 28 Blast hits to 28 proteins in 7 species: Archae - 0; Bacteria - 0; Metazoa - 0; Fungi - 0; Plants - 28; Viruses - 0; Other Eukaryotes - 0 (source: NCBI BLink).
	GH_D07G1512	AT2G46370.4	DEG	Auxin-responsive GH3 family protein
	GH_D07G1513		-
qFL-chr24-1	GH_D08G1578	AT4G00630.1	-	K+ efflux antiporter 2
	GH_D08G1579	AT2G45790.1	-	phosphomannomutase
	GH_D08G1580	AT1G01780.1	-	GATA type zinc finger transcription factor family protein
	GH_D08G1581	AT4G00660.1	DEG	RNAhelicase-like 8
	GH_D08G1582	AT1G43722.1	-	unknown protein; BEST Arabidopsis thaliana protein match is: unknown protein (TAIR:AT5G28730.1); Has 924 Blast hits to 912 proteins in 109 species: Archae - 0; Bacteria - 0; Metazoa - 222; Fungi - 31; Plants - 661; Viruses - 0; Other Eukaryotes - 10 (source: NCBI BLink).
	GH_D08G1583	AT3G11290.1	-	unknown protein; BEST Arabidopsis thaliana protein match is: unknown protein (TAIR:AT3G11310.1); Has 720 Blast hits to 435 proteins in 28 species: Archae - 0; Bacteria - 2; Metazoa - 0; Fungi - 32; Plants - 682; Viruses - 0; Other Eukaryotes - 4 (source: NCBI BLink).
	GH_D08G1584	AT3G61250.1	DEG	myb domain protein 17
	GH_D08G1585	AT2G45830.1	DEG	downstream target of AGL15 2
	GH_D08G1586	AT2G19730.3	-	Ribosomal L28e protein family
	GH_D08G1587	AT4G11610.1	DEG	C2 calcium/lipid-binding plant phosphoribosyltransferase family protein
	GH_D08G1588	AT2G45850.2	DEG	AT hook motif DNA-binding family protein
	GH_D08G1589	AT2G45860.1	-	unknown protein; Has 32 Blast hits to 32 proteins in 13 species: Archae - 0; Bacteria - 0; Metazoa - 0; Fungi - 0; Plants - 32; Viruses - 0; Other Eukaryotes - 0 (source: NCBI BLink).
	GH_D08G1590	AT1G01730.1	DEG	unknown protein; FUNCTIONS IN: molecular_function unknown; INVOLVED IN: biological_process unknown; LOCATED IN: chloroplast; EXPRESSED IN: 23 plant structures; EXPRESSED DURING: 13 growth stages; Has 42 Blast hits to 42 proteins in 17 species: Archae - 0; Bacteria - 2; Metazoa - 5; Fungi - 1; Plants - 34; Viruses - 0; Other Eukaryotes - 0 (source: NCBI BLink).
	GH_D08G1591	AT4G00530.1	-	unknown protein; FUNCTIONS IN: molecular_function unknown; INVOLVED IN: biological_process unknown; LOCATED IN: mitochondrion; EXPRESSED IN: 19 plant structures; EXPRESSED DURING: 9 growth stages; BEST Arabidopsis thaliana protein match is: unknown protein (TAIR:AT1G01725.1); Has 1807 Blast hits to 1807 proteins in 277 species: Archae - 0; Bacteria - 0; Metazoa - 736; Fungi - 347; Plants - 385; V…
	GH_D08G1592	AT4G00525.1	-	unknown protein; Has 35333 Blast hits to 34131 proteins in 2444 species: Archae - 798; Bacteria - 22429; Metazoa - 974; Fungi - 991; Plants - 531; Viruses - 0; Other Eukaryotes - 9610 (source: NCBI BLink).
	GH_D08G1593	AT3G49050.1	-	alpha/beta-Hydrolases superfamily protein
	GH_D08G1594	AT2G45880.1	-	beta-amylase 7
	GH_D08G1595	AT1G01690.1	-	putative recombination initiation defects 3
	GH_D08G1596	AT1G01650.1	DEG	SIGNAL PEPTidE PEPTidASE-LIKE 4
	GH_D08G1597	AT3G61415.2	DEG	SKP1-like 21
qFM-chr02-1	GH_A02G1796	AT2G23150.1	-	natural resistance-associated macrophage protein 3
	GH_A02G1797	AT4G24204.3	DEG	RING/U-box superfamily protein
	GH_A02G1798	AT4G37310.1	-	cytochrome P450, family 81, subfamily H, polypeptide 1
qFM-chr03-2	GH_A03G1451	AT5G53150.1	-	DNAJ heat shock N-terminal domain-containing protein
	GH_A03G1452	AT1G27330.1	-	Ribosome associated membrane protein RAMP4
	GH_A03G1453	AT1G27340.1	DEG	Galactose oxidase/kelch repeat superfamily protein
	GH_A03G1454	AT1G17930.1	-	Aminotransferase-like, plant mobile domain family protein
	GH_A03G1455		-
	GH_A03G1456		DEG
	GH_A03G1457		-
	GH_A03G1458	AT5G47360.1	-	Tetratricopeptide repeat (TPR)-like superfamily protein
	GH_A03G1459	AT1G62940.1	-	acyl-CoA synthetase 5
	GH_A03G1460	AT5G43270.1	DEG	squamosa promoter binding protein-like 2
	GH_A03G1461	AT1G67325.1	-	Ran BP2/NZF zinc finger-like superfamily protein
	GH_A03G1462		-
	GH_A03G1463	AT1G27930.1	-	Protein of unknown function (DUF579)
	GH_A03G1464	AT2G23520.1	-	Pyridoxal phosphate (PLP)-dependent transferases superfamily protein
	GH_A03G1465		-
	GH_A03G1466	AT1G67340.1	DEG	HCP-like superfamily protein with MYND-type zinc finger
	GH_A03G1467	AT1G67350.2	DEG	unknown protein; FUNCTIONS IN: molecular_function unknown; INVOLVED IN: photorespiration; LOCATED IN: mitochondrial membrane, mitochondrial respiratory chain complex I, respiratory chain complex I; EXPRESSED IN: 24 plant structures; EXPRESSED DURING: 15 growth stages; Has 2 Blast hits to 2 proteins in 1 species: Archae - 0; Bacteria - 0; Metazoa - 0; Fungi - 0; Plants - 2; Viruses - 0; Other Euka…
	GH_A03G1468	AT1G67360.1	DEG	Rubber elongation factor protein (REF)
	GH_A03G1469	AT1G67370.1	-	DNA-binding HORMA family protein
	GH_A03G1470	AT1G27390.1	DEG	translocase outer membrane 20-2
	GH_A03G1471	AT2G34930.1	-	disease resistance family protein / LRR family protein
	GH_A03G1472		-
	GH_A03G1473	AT5G43250.1	DEG	nuclear factor Y, subunit C13
	GH_A03G1474	AT1G27920.1	DEG	microtubule-associated protein 65-8
	GH_A03G1475	AT1G67400.1	DEG	ELMO/CED-12 family protein
	GH_A03G1476	AT1G21280.1	-	CONTAINS InterPro DOMAIN/s: Retrotransposon gag protein (InterPro:IPR005162); Has 707 Blast hits to 705 proteins in 25 species: Archae - 0; Bacteria - 0; Metazoa - 4; Fungi - 0; Plants - 703; Viruses - 0; Other Eukaryotes - 0 (source: NCBI BLink).
	GH_A03G1477	AT1G67410.1	-	Exostosin family protein
	GH_A03G1478	AT1G24310.1	-	unknown protein; FUNCTIONS IN: molecular_function unknown; INVOLVED IN: biological_process unknown; LOCATED IN: nucleolus; EXPRESSED IN: 20 plant structures; EXPRESSED DURING: 13 growth stages; Has 2922 Blast hits to 2454 proteins in 263 species: Archae - 0; Bacteria - 57; Metazoa - 1043; Fungi - 654; Plants - 388; Viruses - 11; Other Eukaryotes - 769 (source: NCBI BLink).
	GH_A03G1479		DEG
	GH_A03G1480	AT1G67510.1	DEG	Leucine-rich repeat protein kinase family protein
	GH_A03G1481	AT1G24330.1	DEG	ARM repeat superfamily protein
	GH_A03G1482	AT1G67540.2	-	unknown protein; FUNCTIONS IN: molecular_function unknown; INVOLVED IN: biological_process unknown; LOCATED IN: cellular_component unknown; EXPRESSED IN: petal, leaf whorl, male gametophyte, flower, pollen tube; EXPRESSED DURING: L mature pollen stage, M germinated pollen stage, 4 anthesis, petal differentiation and expansion stage; Has 30201 Blast hits to 17322 proteins in 780 species: Archae - …
	GH_A03G1483	AT3G57810.1	-	Cysteine proteinases superfamily protein
	GH_A03G1484	AT2G35010.2	DEG	thioredoxin O1
	GH_A03G1485	AT1G67560.1	-	PLAT/LH2 domain-containing lipoxygenase family protein
	GH_A03G1486	AT1G67580.2	-	Protein kinase superfamily protein
	GH_A03G1487	AT1G24340.1	-	FAD/NAD(P)-binding oxidoreductase family protein
	GH_A03G1488	AT1G67600.1	DEG	Acid phosphatase/vanadium-dependent haloperoxidase-related protein
	GH_A03G1489	AT1G27850.1	DEG	unknown protein; FUNCTIONS IN: molecular_function unknown; INVOLVED IN: biological_process unknown; LOCATED IN: plasma membrane; EXPRESSED IN: 22 plant structures; EXPRESSED DURING: 13 growth stages; BEST Arabidopsis thaliana protein match is: unknown protein (TAIR:AT2G40070.1); Has 9215 Blast hits to 5316 proteins in 473 species: Archae - 6; Bacteria - 773; Metazoa - 3392; Fungi - 1710; Plants -…
	GH_A03G1490	AT1G17930.1	-	Aminotransferase-like, plant mobile domain family protein
	GH_A03G1491	AT1G67620.1	DEG	Lojap-related protein
	GH_A03G1492	AT1G24360.1	-	NAD(P)-binding Rossmann-fold superfamily protein
	GH_A03G1493	AT5G40780.2	-	lysine histidine transporter 1
	GH_A03G1494	AT3G04130.2	DEG	Tetratricopeptide repeat (TPR)-like superfamily protein
	GH_A03G1495	AT1G13440.1	DEG	glyceraldehyde-3-phosphate dehydrogenase C2
	GH_A03G1496	AT3G48140.1	DEG	B12D protein
	GH_A03G1497	AT3G13080.1	DEG	multidrug resistance-associated protein 3
	GH_A03G1498	AT5G08430.1	DEG	SWIB/MDM2 domain;Plus-3;GYF
	GH_A03G1499	AT5G23480.1	DEG	SWIB/MDM2 domain;Plus-3;GYF
	GH_A03G1500	AT3G25980.2	-	DNA-binding HORMA family protein
	GH_A03G1501	AT3G26000.1	DEG	Ribonuclease inhibitor
qFM-chr17-2	GH_D03G1209		-
	GH_D03G1210	AT4G25130.1	DEG	peptide met sulfoxide reductase 4
	GH_D03G1211	AT5G07475.1	-	Cupredoxin superfamily protein
	GH_D03G1212	AT1G02130.1	-	RAS 5
	GH_D03G1213	AT5G51230.1	-	VEFS-Box of polycomb protein
	GH_D03G1214	AT2G34930.1	-	disease resistance family protein / LRR family protein
	GH_D03G1215		-
	GH_D03G1216		-
	GH_D03G1217	AT5G51180.2	-	alpha/beta-Hydrolases superfamily protein
	GH_D03G1218	AT2G44900.1	-	ARABidILLO-1
	GH_D03G1219	AT3G60460.1	-	myb-like HTH transcriptional regulator family protein
	GH_D03G1220	AT3G19930.1	DEG	sugar transporter 4
	GH_D03G1221	AT5G04620.2	DEG	biotin F
	GH_D03G1222	AT5G07670.1	-	RNI-like superfamily protein
	GH_D03G1223	AT5G61450.1	DEG	P-loop containing nucleoside triphosphate hydrolases superfamily protein
	GH_D03G1224		-
	GH_D03G1225	AT5G62420.1	-	NAD(P)-linked oxidoreductase superfamily protein
	GH_D03G1226	AT5G51400.1	DEG	PLAC8 family protein
	GH_D03G1227	AT5G62410.1	DEG	structural maintenance of chromosomes 2
	GH_D03G1228	AT3G47420.1	DEG	phosphate starvation-induced gene 3
	GH_D03G1229	AT1G21270.1	-	wall-associated kinase 2
	GH_D03G1230	AT5G62390.1	DEG	BCL-2-associated athanogene 7
	GH_D03G1231	AT5G51460.2	-	Haloacid dehalogenase-like hydrolase (HAD) superfamily protein
	GH_D03G1232	AT1G12240.1	-	Glycosyl hydrolases family 32 protein
	GH_D03G1233	AT1G12260.1	-	NAC 007
	GH_D03G1234	AT5G62370.1	-	Tetratricopeptide repeat (TPR)-like superfamily protein
	GH_D03G1235	AT2G45220.1	-	Plant invertase/pectin methylesterase inhibitor superfamily
	GH_D03G1236	AT3G47400.1	-	Plant invertase/pectin methylesterase inhibitor superfamily
	GH_D03G1237	AT1G70710.1	-	glycosyl hydrolase 9B1
	GH_D03G1238		-
	GH_D03G1239	AT5G62360.1	-	Plant invertase/pectin methylesterase inhibitor superfamily protein
	GH_D03G1240	AT3G03250.1	-	UDP-GLUCOSE PYROPHOSPHORYLASE 1
	GH_D03G1241	AT5G51520.1	-	Plant invertase/pectin methylesterase inhibitor superfamily protein
	GH_D03G1242	AT5G51520.1	-	Plant invertase/pectin methylesterase inhibitor superfamily protein
	GH_D03G1243	AT5G62350.1	-	Plant invertase/pectin methylesterase inhibitor superfamily protein
	GH_D03G1244	AT4G27060.1	-	ARM repeat superfamily protein
	GH_D03G1245		-
	GH_D03G1246		-
	GH_D03G1247	AT1G74070.1	-	Cyclophilin-like peptidyl-prolyl cis-trans isomerase family protein
	GH_D03G1248	AT4G00570.1	-	NAD-dependent malic enzyme 2
	GH_D03G1249	AT4G20360.1	-	RAB GTPase homolog E1B
	GH_D03G1250		-
	GH_D03G1251	AT4G24710.1	-	P-loop containing nucleoside triphosphate hydrolases superfamily protein
	GH_D03G1252	AT4G24700.1	-	unknown protein; Has 20 Blast hits to 20 proteins in 7 species: Archae - 0; Bacteria - 0; Metazoa - 0; Fungi - 0; Plants - 20; Viruses - 0; Other Eukaryotes - 0 (source: NCBI BLink).
	GH_D03G1253		DEG
	GH_D03G1254	AT5G50180.1	-	Protein kinase superfamily protein
	GH_D03G1255	AT4G24690.1	DEG	ubiquitin-associated (UBA)/TS-N domain-containing protein / octicosapeptide/Phox/Bemp1 (PB1) domain-containing protein
	GH_D03G1256		-
	GH_D03G1257	AT2G42490.1	DEG	Copper amine oxidase family protein
	GH_D03G1258	AT5G50920.1	-	CLPC homologue 1
	GH_D03G1259	AT5G14720.1	-	Protein kinase superfamily protein
	GH_D03G1260	AT3G26744.4	-	basic helix-loop-helix (bHLH) DNA-binding superfamily protein
	GH_D03G1261	AT5G61990.1	DEG	Pentatricopeptide repeat (PPR) superfamily protein
	GH_D03G1262	AT5G61980.1	-	ARF-GAP domain 1
	GH_D03G1263	AT5G13980.2	DEG	Glycosyl hydrolase family 38 protein
	GH_D03G1264	AT5G61910.4	-	DCD (Development and Cell Death) domain protein
	GH_D03G1265	AT1G01630.1	DEG	Sec14p-like phosphatidylinositol transfer family protein
	GH_D03G1266	AT5G51020.1	-	crumpled leaf
	GH_D03G1267	AT3G06530.1	-	ARM repeat superfamily protein
	GH_D03G1268	AT5G51030.1	-	NAD(P)-binding Rossmann-fold superfamily protein
	GH_D03G1269	AT5G51050.1	-	Mitochondrial substrate carrier family protein
	GH_D03G1270	AT5G07330.1	DEG	unknown protein; FUNCTIONS IN: molecular_function unknown; INVOLVED IN: biological_process unknown; LOCATED IN: mitochondrion; BEST Arabidopsis thaliana protein match is: unknown protein (TAIR:AT1G63060.1); Has 1807 Blast hits to 1807 proteins in 277 species: Archae - 0; Bacteria - 0; Metazoa - 736; Fungi - 347; Plants - 385; Viruses - 0; Other Eukaryotes - 339 (source: NCBI BLink).
	GH_D03G1271	AT5G07350.1	-	TUDOR-SN protein 1
	GH_D03G1272	AT5G61760.1	-	inositol polyphosphate kinase 2 beta
	GH_D03G1273		-
	GH_D03G1274	AT5G51060.1	DEG	NADPH/respiratory burst oxidase protein D
	GH_D03G1275	AT4G00650.1	-	FRIGidA-like protein
	GH_D03G1276	AT4G33130.3	-	unknown protein; FUNCTIONS IN: molecular_function unknown; INVOLVED IN: biological_process unknown; LOCATED IN: chloroplast; EXPRESSED IN: 9 plant structures; EXPRESSED DURING: 6 growth stages; BEST Arabidopsis thaliana protein match is: Protein of unknown function, DUF547 (TAIR:AT1G16750.1); Has 162 Blast hits to 162 proteins in 14 species: Archae - 0; Bacteria - 0; Metazoa - 0; Fungi - 0; Plant…
	GH_D03G1277	AT2G19950.1	-	golgin candidate 1
	GH_D03G1278	AT3G48800.1	DEG	Sterile alpha motif (SAM) domain-containing protein
	GH_D03G1279	AT3G26890.5	-	unknown protein; FUNCTIONS IN: molecular_function unknown; INVOLVED IN: biological_process unknown; EXPRESSED IN: 24 plant structures; EXPRESSED DURING: 15 growth stages; BEST Arabidopsis thaliana protein match is: unknown protein (TAIR:AT5G41110.1); Has 30201 Blast hits to 17322 proteins in 780 species: Archae - 12; Bacteria - 1396; Metazoa - 17338; Fungi - 3422; Plants - 5037; Viruses - 0; Othe…
	GH_D03G1280	AT5G50860.1	DEG	Protein kinase superfamily protein
	GH_D03G1281	AT5G50580.2	-	SUMO-activating enzyme 1B
	GH_D03G1282	AT5G50710.1	DEG	unknown protein; BEST Arabidopsis thaliana protein match is: unknown protein (TAIR:AT5G50610.1); Has 30201 Blast hits to 17322 proteins in 780 species: Archae - 12; Bacteria - 1396; Metazoa - 17338; Fungi - 3422; Plants - 5037; Viruses - 0; Other Eukaryotes - 2996 (source: NCBI BLink).
qFM-chr18-2	GH_D13G1679	AT3G23550.1	-	MATE efflux family protein
	GH_D13G1680	AT1G53160.1	DEG	squamosa promoter binding protein-like 4
	GH_D13G1681	AT1G53163.1	-	unknown protein; FUNCTIONS IN: molecular_function unknown; INVOLVED IN: biological_process unknown; LOCATED IN: cellular_component unknown; BEST Arabidopsis thaliana protein match is: unknown protein (TAIR:AT3G15250.1); Has 315 Blast hits to 216 proteins in 74 species: Archae - 0; Bacteria - 86; Metazoa - 43; Fungi - 52; Plants - 27; Viruses - 1; Other Eukaryotes - 106 (source: NCBI BLink).
	GH_D13G1682	AT1G53165.2	-	Protein kinase superfamily protein
	GH_D13G1683	AT3G15220.1	-	Protein kinase superfamily protein
	GH_D13G1684	AT3G15220.1	-	Protein kinase superfamily protein
	GH_D13G1685	AT3G15210.1	-	ethylene responsive element binding factor 4
	GH_D13G1686	AT3G18240.2	-	Ribosomal protein S24/S35, mitochondrial
	GH_D13G1687	AT3G15200.1	-	Tetratricopeptide repeat (TPR)-like superfamily protein
	GH_D13G1688	AT5G53850.2	-	haloacid dehalogenase-like hydrolase family protein
	GH_D13G1689	AT5G53950.1	-	NAC (No Apical Meristem) domain transcriptional regulator superfamily protein
	GH_D13G1690		-
	GH_D13G1691	AT5G53970.1	DEG	Tyrosine transaminase family protein
	GH_D13G1692	AT5G46060.1	-	Protein of unknown function, DUF599
	GH_D13G1693	AT3G15095.3	DEG	unknown protein; FUNCTIONS IN: molecular_function unknown; INVOLVED IN: biological_process unknown; EXPRESSED IN: 22 plant structures; EXPRESSED DURING: 13 growth stages; Has 30201 Blast hits to 17322 proteins in 780 species: Archae - 12; Bacteria - 1396; Metazoa - 17338; Fungi - 3422; Plants - 5037; Viruses - 0; Other Eukaryotes - 2996 (source: NCBI BLink).
	GH_D13G1694	AT3G18380.1	-	sequence-specific DNA binding transcription factors;sequence-specific DNA binding
	GH_D13G1695	AT1G80160.1	-	Lactoylglutathione lyase / glyoxalase I family protein
	GH_D13G1696	AT3G15080.1	-	Polynucleotidyl transferase, ribonuclease H-like superfamily protein
	GH_D13G1697	AT4G19150.2	-	Ankyrin repeat family protein
	GH_D13G1698	AT5G46020.1	-	CONTAINS InterPro DOMAIN/s: Casein kinase substrate, phosphoprotein PP28 (InterPro:IPR019380); Has 30201 Blast hits to 17322 proteins in 780 species: Archae - 12; Bacteria - 1396; Metazoa - 17338; Fungi - 3422; Plants - 5037; Viruses - 0; Other Eukaryotes - 2996 (source: NCBI BLink).
	GH_D13G1699	AT1G53190.2	-	RING/U-box superfamily protein
	GH_D13G1700	AT5G60860.1	DEG	RAB GTPase homolog A1F
	GH_D13G1701	AT3G58120.1	DEG	Basic-leucine zipper (bZIP) transcription factor family protein
	GH_D13G1702	AT5G64950.1	DEG	Mitochondrial transcription termination factor family protein
	GH_D13G1703		-
	GH_D13G1704	AT5G42905.1	-	Polynucleotidyl transferase, ribonuclease H-like superfamily protein
	GH_D13G1705	AT3G15030.3	DEG	TCP family transcription factor 4
	GH_D13G1706		DEG
	GH_D13G1707	AT1G53250.1	-	unknown protein; BEST Arabidopsis thaliana protein match is: unknown protein (TAIR:AT1G53800.1); Has 11909 Blast hits to 7704 proteins in 757 species: Archae - 51; Bacteria - 1338; Metazoa - 4550; Fungi - 987; Plants - 464; Viruses - 24; Other Eukaryotes - 4495 (source: NCBI BLink).
qFM-chr21-1	GH_D11G1723	AT5G37850.2	DEG	pfkB-like carbohydrate kinase family protein
	GH_D11G1724	AT2G32360.1	-	Ubiquitin-like superfamily protein
	GH_D11G1725	AT3G21740.1	-	Arabidopsis thaliana protein of unknown function (DUF794)
	GH_D11G1726	AT3G03380.1	-	DegP protease 7
	GH_D11G1727	AT3G15420.1	DEG	Transcription factor TFIIIC, tau55-related protein
	GH_D11G1728	AT4G20520.1	-	RNA binding;RNA-directed DNA polymerases
	GH_D11G1729	AT4G02220.1	DEG	zinc finger (MYND type) family protein / programmed cell death 2 C-terminal domain-containing protein
	GH_D11G1730		DEG
	GH_D11G1731	AT5G16030.1	DEG	unknown protein; BEST Arabidopsis thaliana protein match is: unknown protein (TAIR:AT3G02500.1); Has 30201 Blast hits to 17322 proteins in 780 species: Archae - 12; Bacteria - 1396; Metazoa - 17338; Fungi - 3422; Plants - 5037; Viruses - 0; Other Eukaryotes - 2996 (source: NCBI BLink).
	GH_D11G1732	AT5G38660.1	DEG	acclimation of photosynthesis to environment
	GH_D11G1733	AT5G16080.1	-	carboxyesterase 17
	GH_D11G1734	AT5G16040.1	-	Regulator of chromosome condensation (RCC1) family protein
	GH_D11G1735	AT2G41350.1	-	unknown protein; BEST Arabidopsis thaliana protein match is: unknown protein (TAIR:AT2G21980.1); Has 188 Blast hits to 188 proteins in 66 species: Archae - 0; Bacteria - 12; Metazoa - 90; Fungi - 15; Plants - 54; Viruses - 0; Other Eukaryotes - 17 (source: NCBI BLink).
	GH_D11G1736	AT5G38510.2	-	Rhomboid-related intramembrane serine protease family protein
	GH_D11G1737	AT5G15760.1	-	Ribosomal protein PSRP-3/Ycf65
	GH_D11G1738	AT3G47570.1	-	Leucine-rich repeat protein kinase family protein
	GH_D11G1739	AT5G38450.1	-	cytochrome P450, family 735, subfamily A, polypeptide 1
	GH_D11G1740		-
	GH_D11G1741	AT5G15270.1	-	RNA-binding KH domain-containing protein
	GH_D11G1742	AT5G38430.1	-	Ribulose bisphosphate carboxylase (small chain) family protein
	GH_D11G1743	AT5G38430.1	-	Ribulose bisphosphate carboxylase (small chain) family protein
	GH_D11G1744	AT5G16110.1	-	unknown protein; FUNCTIONS IN: molecular_function unknown; INVOLVED IN: biological_process unknown; LOCATED IN: chloroplast; EXPRESSED IN: 24 plant structures; EXPRESSED DURING: 15 growth stages; BEST Arabidopsis thaliana protein match is: unknown protein (TAIR:AT3G02555.1); Has 133 Blast hits to 133 proteins in 18 species: Archae - 0; Bacteria - 0; Metazoa - 0; Fungi - 0; Plants - 133; Viruses -…
	GH_D11G1745	AT5G38360.1	-	alpha/beta-Hydrolases superfamily protein
	GH_D11G1746	AT1G67070.1	DEG	Mannose-6-phosphate isomerase, type I
	GH_D11G1747	AT1G67040.1	-	unknown protein; FUNCTIONS IN: molecular_function unknown; INVOLVED IN: biological_process unknown; LOCATED IN: cellular_component unknown; EXPRESSED IN: 20 plant structures; EXPRESSED DURING: 11 growth stages; BEST Arabidopsis thaliana protein match is: unknown protein (TAIR:AT5G26910.3); Has 89 Blast hits to 84 proteins in 15 species: Archae - 0; Bacteria - 0; Metazoa - 5; Fungi - 2; Plants - 8…
	GH_D11G1748	AT1G67035.2	-	unknown protein; FUNCTIONS IN: molecular_function unknown; INVOLVED IN: biological_process unknown; LOCATED IN: cellular_component unknown; BEST Arabidopsis thaliana protein match is: unknown protein (TAIR:AT5G38300.1).
	GH_D11G1749	AT5G03990.1	-	unknown protein; BEST Arabidopsis thaliana protein match is: unknown protein (TAIR:AT3G51940.1); Has 30201 Blast hits to 17322 proteins in 780 species: Archae - 12; Bacteria - 1396; Metazoa - 17338; Fungi - 3422; Plants - 5037; Viruses - 0; Other Eukaryotes - 2996 (source: NCBI BLink).
	GH_D11G1750	AT5G16150.3	DEG	plastidic GLC translocator
	GH_D11G1751	AT5G16160.1	-	unknown protein; Has 30201 Blast hits to 17322 proteins in 780 species: Archae - 12; Bacteria - 1396; Metazoa - 17338; Fungi - 3422; Plants - 5037; Viruses - 0; Other Eukaryotes - 2996 (source: NCBI BLink).
	GH_D11G1752	AT5G16180.1	-	ortholog of maize chloroplast splicing factor CRS1
	GH_D11G1753	AT5G38260.1	-	Protein kinase superfamily protein
	GH_D11G1754	AT1G66940.1	-	protein kinase-related
	GH_D11G1755	AT1G67000.1	-	Protein kinase superfamily protein
	GH_D11G1756	AT3G09360.1	-	Cyclin/Brf1-like TBP-binding protein
	GH_D11G1757	AT5G38260.1	-	Protein kinase superfamily protein
	GH_D11G1758	AT1G66920.2	DEG	Protein kinase superfamily protein
	GH_D11G1759	AT1G66920.1	-	Protein kinase superfamily protein
	GH_D11G1760	AT1G75800.1	-	Pathogenesis-related thaumatin superfamily protein
	GH_D11G1761	AT5G38220.3	-	alpha/beta-Hydrolases superfamily protein
	GH_D11G1762	AT1G67000.1	-	Protein kinase superfamily protein
	GH_D11G1763	AT5G16200.1	-	50S ribosomal protein-related
	GH_D11G1764	AT5G38210.1	-	Protein kinase family protein
	GH_D11G1765	AT3G18270.1	DEG	cytochrome P450, family 77, subfamily A, polypeptide 5 pseudogene
	GH_D11G1766	AT5G44710.1	-	CONTAINS InterPro DOMAIN/s: Ribosomal protein S27/S33, mitochondrial (InterPro:IPR013219); Has 101 Blast hits to 101 proteins in 55 species: Archae - 0; Bacteria - 0; Metazoa - 8; Fungi - 59; Plants - 26; Viruses - 0; Other Eukaryotes - 8 (source: NCBI BLink).
	GH_D11G1767	AT5G16210.1	-	HEAT repeat-containing protein
	GH_D11G1768	AT1G66840.1	DEG	Plant protein of unknown function (DUF827)
	GH_D11G1769	AT2G01210.1	-	Leucine-rich repeat protein kinase family protein
	GH_D11G1770	AT5G16220.1	DEG	Octicosapeptide/Phox/Bem1p family protein
	GH_D11G1771	AT2G47485.1	-	unknown protein; BEST Arabidopsis thaliana protein match is: unknown protein (TAIR:AT3G62650.1); Has 35333 Blast hits to 34131 proteins in 2444 species: Archae - 798; Bacteria - 22429; Metazoa - 974; Fungi - 991; Plants - 531; Viruses - 0; Other Eukaryotes - 9610 (source: NCBI BLink).
	GH_D11G1772	AT3G14470.1	DEG	NB-ARC domain-containing disease resistance protein
	GH_D11G1773	AT5G17380.1	-	Thiamine pyrophosphate dependent pyruvate decarboxylase family protein
	GH_D11G1774	AT2G47485.1	DEG	unknown protein; BEST Arabidopsis thaliana protein match is: unknown protein (TAIR:AT3G62650.1); Has 35333 Blast hits to 34131 proteins in 2444 species: Archae - 798; Bacteria - 22429; Metazoa - 974; Fungi - 991; Plants - 531; Viruses - 0; Other Eukaryotes - 9610 (source: NCBI BLink).
	GH_D11G1775	AT3G14470.1	DEG	NB-ARC domain-containing disease resistance protein
	GH_D11G1776	AT5G17380.1	-	Thiamine pyrophosphate dependent pyruvate decarboxylase family protein
	GH_D11G1777	AT5G38110.1	DEG	anti- silencing function 1b
	GH_D11G1778	AT1G66730.1	-	DNA LIGASE 6
	GH_D11G1779	AT1G66680.1	-	S-adenosyl-L-methionine-dependent methyltransferases superfamily protein
	GH_D11G1780	AT5G59440.1	-	P-loop containing nucleoside triphosphate hydrolases superfamily protein
	GH_D11G1781	AT1G71080.1	-	RNA polymerase II transcription elongation factor
	GH_D11G1782	AT3G51500.1	DEG	unknown protein; FUNCTIONS IN: molecular_function unknown; INVOLVED IN: biological_process unknown; LOCATED IN: chloroplast; EXPRESSED IN: 22 plant structures; EXPRESSED DURING: 13 growth stages; Has 23 Blast hits to 23 proteins in 10 species: Archae - 0; Bacteria - 0; Metazoa - 0; Fungi - 0; Plants - 23; Viruses - 0; Other Eukaryotes - 0 (source: NCBI BLink).
	GH_D11G1783	AT1G48480.1	DEG	receptor-like kinase 1
	GH_D11G1784	AT4G35910.1	DEG	Adenine nucleotide alpha hydrolases-like superfamily protein
	GH_D11G1785	AT5G16000.1	DEG	NSP-interacting kinase 1
	GH_D11G1786	AT5G53820.1	-	Late embryogenesis abundant protein (LEA) family protein
	GH_D11G1787	AT5G38760.1	DEG	Late embryogenesis abundant protein (LEA) family protein
	GH_D11G1788	AT5G38710.1	DEG	Methylenetetrahydrofolate reductase family protein
	GH_D11G1789	AT5G38530.1	DEG	tryptophan synthase beta type 2
	GH_D11G1790	AT5G15900.1	DEG	TRICHOME BIREFRINGENCE-LIKE 19
	GH_D11G1791	AT5G15900.1	DEG	TRICHOME BIREFRINGENCE-LIKE 19
	GH_D11G1792	AT5G15880.1	-	unknown protein; Has 1807 Blast hits to 1807 proteins in 277 species: Archae - 0; Bacteria - 0; Metazoa - 736; Fungi - 347; Plants - 385; Viruses - 0; Other Eukaryotes - 339 (source: NCBI BLink).
	GH_D11G1793	AT5G38560.1	DEG	Protein kinase superfamily protein
	GH_D11G1794	AT5G37600.1	-	glutamine synthase clone R1
	GH_D11G1795	AT4G15760.1	-	monooxygenase 1
	GH_D11G1796	AT5G37630.1	DEG	ARM repeat superfamily protein
	GH_D11G1797	AT4G24840.1	-	FUNCTIONS IN: molecular_function unknown; INVOLVED IN: protein transport, Golgi organization; LOCATED IN: vacuole; EXPRESSED IN: 23 plant structures; EXPRESSED DURING: 13 growth stages; CONTAINS InterPro DOMAIN/s: COG complex component, COG2 (InterPro:IPR009316); Has 30201 Blast hits to 17322 proteins in 780 species: Archae - 12; Bacteria - 1396; Metazoa - 17338; Fungi - 3422; Plants - 5037; Viru…
	GH_D11G1798	AT5G37530.2	-	NAD(P)-binding Rossmann-fold superfamily protein
	GH_D11G1799	AT5G37490.1	-	ARM repeat superfamily protein
	GH_D11G1800	AT1G66150.1	DEG	transmembrane kinase 1
	GH_D11G1801	AT2G16790.2	DEG	P-loop containing nucleoside triphosphate hydrolases superfamily protein
	GH_D11G1802	AT5G16550.1	DEG	unknown protein; Has 30201 Blast hits to 17322 proteins in 780 species: Archae - 12; Bacteria - 1396; Metazoa - 17338; Fungi - 3422; Plants - 5037; Viruses - 0; Other Eukaryotes - 2996 (source: NCBI BLink).
	GH_D11G1803	AT5G37310.1	DEG	Endomembrane protein 70 protein family
qFM-chr22-1	GH_D04G1858	AT2G17080.1	-	Arabidopsis protein of unknown function (DUF241)
	GH_D04G1859	AT2G17080.1	-	Arabidopsis protein of unknown function (DUF241)
	GH_D04G1860	AT1G20550.1	-	O-fucosyltransferase family protein
qFS-chr06-3	GH_A06G1932	AT1G28060.1	-	Pre-mRNA-splicing factor 3
	GH_A06G1933	AT3G53500.2	DEG	RNA-binding (RRM/RBD/RNP motifs) family protein with retrovirus zinc finger-like domain
	GH_A06G1934	AT3G11080.1	-	receptor like protein 35
	GH_A06G1935	AT3G52260.2	-	Pseudouridine synthase family protein
	GH_A06G1936	AT2G35790.1	DEG	unknown protein; CONTAINS InterPro DOMAIN/s: Protein of unknown function DUF1301 (InterPro:IPR009724); Has 116 Blast hits to 116 proteins in 49 species: Archae - 0; Bacteria - 0; Metazoa - 53; Fungi - 6; Plants - 49; Viruses - 0; Other Eukaryotes - 8 (source: NCBI BLink).
	GH_A06G1937	AT5G60390.3	DEG	GTP binding Elongation factor Tu family protein
	GH_A06G1938	AT5G19780.1	-	tubulin alpha-5
	GH_A06G1939		-
	GH_A06G1940	AT5G03040.3	-	IQ-domain 2
	GH_A06G1941	AT3G47080.1	-	Tetratricopeptide repeat (TPR)-like superfamily protein
	GH_A06G1942	AT2G35800.1	-	mitochondrial substrate carrier family protein
	GH_A06G1943	AT1G07900.1	-	LOB domain-containing protein 1
	GH_A06G1944	AT2G39260.1	-	binding;RNA binding
	GH_A06G1945	AT4G10090.1	DEG	elongator protein 6
	GH_A06G1946	AT3G12620.2	DEG	Protein phosphatase 2C family protein
	GH_A06G1947	AT3G55060.1	-	unknown protein; BEST Arabidopsis thaliana protein match is: unknown protein (TAIR:AT2G39300.2); Has 61765 Blast hits to 33720 proteins in 2065 species: Archae - 846; Bacteria - 6964; Metazoa - 31967; Fungi - 5247; Plants - 3104; Viruses - 205; Other Eukaryotes - 13432 (source: NCBI BLink).
	GH_A06G1948	AT3G55060.1	-	unknown protein; BEST Arabidopsis thaliana protein match is: unknown protein (TAIR:AT2G39300.2); Has 61765 Blast hits to 33720 proteins in 2065 species: Archae - 846; Bacteria - 6964; Metazoa - 31967; Fungi - 5247; Plants - 3104; Viruses - 205; Other Eukaryotes - 13432 (source: NCBI BLink).
	GH_A06G1949	AT1G61560.2	-	Seven transmembrane MLO family protein
	GH_A06G1950	AT2G39200.1	-	Seven transmembrane MLO family protein
qFS-chr06-4	GH_A06G1903		DEG
	GH_A06G1904	AT5G05940.1	-	ROP guanine nucleotide exchange factor 5
	GH_A06G1905	AT5G59100.1	-	Subtilisin-like serine endopeptidase family protein
	GH_A06G1906	AT5G59100.1	-	Subtilisin-like serine endopeptidase family protein
	GH_A06G1907	AT1G14920.1	-	GRAS family transcription factor family protein
	GH_A06G1908	AT5G05980.2	-	DHFS-FPGS homolog B
	GH_A06G1909	AT3G11400.1	DEG	eukaryotic translation initiation factor 3G1
	GH_A06G1910	AT2G39760.1	-	BTB/POZ/MATH-domains containing protein
	GH_A06G1911	AT2G39730.1	DEG	rubisco activase
	GH_A06G1912	AT5G13820.1	-	telomeric DNA binding protein 1
	GH_A06G1913	AT1G07530.1	-	SCARECROW-like 14
	GH_A06G1914	AT3G55520.1	-	FKBP-like peptidyl-prolyl cis-trans isomerase family protein
	GH_A06G1915	AT2G39710.1	-	Eukaryotic aspartyl protease family protein
	GH_A06G1916	AT3G48670.2	-	XH/XS domain-containing protein
	GH_A06G1917	AT3G48670.2	-	XH/XS domain-containing protein
	GH_A06G1918	AT2G39690.1	-	Protein of unknown function, DUF547
	GH_A06G1919	AT3G55460.1	-	SC35-like splicing factor 30
	GH_A06G1920	AT2G16460.2	-	Protein of unknown function (DUF1640)
	GH_A06G1921	AT2G44860.2	-	Ribosomal protein L24e family protein
	GH_A06G1922	AT5G13825.1	-	unknown protein; Has 30201 Blast hits to 17322 proteins in 780 species: Archae - 12; Bacteria - 1396; Metazoa - 17338; Fungi - 3422; Plants - 5037; Viruses - 0; Other Eukaryotes - 2996 (source: NCBI BLink).
	GH_A06G1923	AT5G13825.1	-	unknown protein; Has 30201 Blast hits to 17322 proteins in 780 species: Archae - 12; Bacteria - 1396; Metazoa - 17338; Fungi - 3422; Plants - 5037; Viruses - 0; Other Eukaryotes - 2996 (source: NCBI BLink).
	GH_A06G1924	AT3G46540.1	-	ENTH/VHS family protein
	GH_A06G1925	AT3G12580.1	DEG	heat shock protein 70
	GH_A06G1926	AT2G39510.1	-	nodulin MtN21 /EamA-like transporter family protein
	GH_A06G1927	AT2G37430.1	-	C2H2 and C2HC zinc fingers superfamily protein
	GH_A06G1928		-
	GH_A06G1929	AT3G55240.1	-	Plant protein 1589 of unknown function
	GH_A06G1930	AT2G39420.1	-	alpha/beta-Hydrolases superfamily protein
	GH_A06G1931	AT5G04530.1	DEG	3-ketoacyl-CoA synthase 19
qFS-chr06-6	GH_A06G0630	AT1G68680.1	-	unknown protein; FUNCTIONS IN: molecular_function unknown; INVOLVED IN: biological_process unknown; LOCATED IN: chloroplast; EXPRESSED IN: 23 plant structures; EXPRESSED DURING: 16 growth stages; Has 20 Blast hits to 20 proteins in 11 species: Archae - 0; Bacteria - 0; Metazoa - 0; Fungi - 0; Plants - 20; Viruses - 0; Other Eukaryotes - 0 (source: NCBI BLink).
	GH_A06G0631	AT1G52720.1	DEG	unknown protein; BEST Arabidopsis thaliana protein match is: unknown protein (TAIR:AT3G15630.1); Has 61 Blast hits to 61 proteins in 13 species: Archae - 0; Bacteria - 0; Metazoa - 0; Fungi - 0; Plants - 61; Viruses - 0; Other Eukaryotes - 0 (source: NCBI BLink).
	GH_A06G0632	AT2G26650.1	-	K+ transporter 1
	GH_A06G0633	AT2G18660.1	DEG	plant natriuretic peptide A
	GH_A06G0634	AT5G19990.1	DEG	regulatory particle triple-A ATPase 6A
	GH_A06G0635		-
	GH_A06G0636	AT1G43760.1	-	DNAse I-like superfamily protein
	GH_A06G0637	AT3G09510.1	-	Ribonuclease H-like superfamily protein
	GH_A06G0638	AT2G26640.1	-	3-ketoacyl-CoA synthase 11
	GH_A06G0639	AT5G19970.1	-	unknown protein; Has 1807 Blast hits to 1807 proteins in 277 species: Archae - 0; Bacteria - 0; Metazoa - 736; Fungi - 347; Plants - 385; Viruses - 0; Other Eukaryotes - 339 (source: NCBI BLink).
	GH_A06G0640	AT4G35830.2	-	aconitase 1
	GH_A06G0641	AT1G14920.1	DEG	GRAS family transcription factor family protein
	GH_A06G0642	AT2G03500.1	-	Homeodomain-like superfamily protein
	GH_A06G0643	AT2G26730.1	DEG	Leucine-rich repeat protein kinase family protein
	GH_A06G0644	AT2G26900.1	-	Sodium Bile acid symporter family
	GH_A06G0645	AT2G26910.1	DEG	pleiotropic drug resistance 4
	GH_A06G0646	AT4G14746.1	-	CONTAINS InterPro DOMAIN/s: EGF-like (InterPro:IPR006210); Has 259 Blast hits to 234 proteins in 55 species: Archae - 0; Bacteria - 0; Metazoa - 184; Fungi - 0; Plants - 69; Viruses - 0; Other Eukaryotes - 6 (source: NCBI BLink).
	GH_A06G0647	ATMG00300.1	-	Gag-Pol-related retrotransposon family protein
	GH_A06G0648	ATMG00300.1	-	Gag-Pol-related retrotransposon family protein
	GH_A06G0649	AT5G19950.2	-	Domain of unknown function (DUF1767)
	GH_A06G0650	AT5G19930.2	DEG	Protein of unknown function DUF92, transmembrane
	GH_A06G0651	AT5G25510.1	-	Protein phosphatase 2A regulatory B subunit family protein
	GH_A06G0652	AT1G08510.1	DEG	fatty acyl-ACP thioesterases B
	GH_A06G0653	AT2G26890.1	-	DNAJ heat shock N-terminal domain-containing protein
	GH_A06G0654	AT1G03390.1	-	HXXXD-type acyl-transferase family protein
	GH_A06G0655	AT3G24330.1	-	O-Glycosyl hydrolases family 17 protein
	GH_A06G0656	AT3G56120.1	-	S-adenosyl-L-methionine-dependent methyltransferases superfamily protein
	GH_A06G0657	AT4G13400.1	DEG	2-oxoglutarate (2OG) and Fe(II)-dependent oxygenase superfamily protein
	GH_A06G0658		-
	GH_A06G0659	AT3G24420.1	DEG	alpha/beta-Hydrolases superfamily protein
	GH_A06G0660	AT4G13350.2	DEG	NSP (nuclear shuttle protein)-interacting GTPase
	GH_A06G0661		-
	GH_A06G0662	AT1G26650.1	-	unknown protein; BEST Arabidopsis thaliana protein match is: unknown protein (TAIR:AT1G69430.1); Has 205 Blast hits to 204 proteins in 17 species: Archae - 0; Bacteria - 0; Metazoa - 0; Fungi - 0; Plants - 205; Viruses - 0; Other Eukaryotes - 0 (source: NCBI BLink).
	GH_A06G0663	AT3G24495.1	-	MUTS homolog 7
	GH_A06G0664	AT3G24500.1	-	multiprotein bridging factor 1C
	GH_A06G0665	AT3G24503.1	DEG	aldehyde dehydrogenase 2C4
	GH_A06G0666	AT4G13270.1	-	Late embryogenesis abundant (LEA) hydroxyproline-rich glycoprotein family
	GH_A06G0667	AT5G45130.1	DEG	RAB homolog 1
	GH_A06G0668	AT3G29300.1	DEG	unknown protein; FUNCTIONS IN: molecular_function unknown; INVOLVED IN: biological_process unknown; LOCATED IN: endomembrane system; EXPRESSED IN: 12 plant structures; EXPRESSED DURING: 6 growth stages; Has 451 Blast hits to 349 proteins in 91 species: Archae - 0; Bacteria - 85; Metazoa - 81; Fungi - 88; Plants - 18; Viruses - 1; Other Eukaryotes - 178 (source: NCBI BLink).
	GH_A06G0669	AT4G32350.1	-	Regulator of Vps4 activity in the MVB pathway protein
	GH_A06G0670	AT3G24506.1	DEG	unknown protein; FUNCTIONS IN: molecular_function unknown; INVOLVED IN: biological_process unknown; LOCATED IN: chloroplast; EXPRESSED IN: 22 plant structures; EXPRESSED DURING: 14 growth stages; BEST Arabidopsis thaliana protein match is: unknown protein (TAIR:AT2G17240.1); Has 4864 Blast hits to 709 proteins in 125 species: Archae - 0; Bacteria - 592; Metazoa - 786; Fungi - 33; Plants - 410; Vi…
	GH_A06G0671	AT3G24515.1	-	ubiquitin-conjugating enzyme 37
	GH_A06G0672	AT3G24520.1	-	heat shock transcription factor C1
	GH_A06G0673		-
qFS-chr10-6	GH_A10G2115	AT4G31500.1	-	cytochrome P450, family 83, subfamily B, polypeptide 1
	GH_A10G2116	AT5G25930.1	-	Protein kinase family protein with leucine-rich repeat domain
	GH_A10G2117	AT5G26710.1	DEG	Glutamyl/glutaminyl-tRNA synthetase, class Ic
	GH_A10G2118	AT5G26710.1	DEG	Glutamyl/glutaminyl-tRNA synthetase, class Ic
	GH_A10G2119	AT3G09510.1	-	Ribonuclease H-like superfamily protein
	GH_A10G2120	AT3G54320.3	-	Integrase-type DNA-binding superfamily protein
	GH_A10G2121	AT2G40930.1	-	ubiquitin-specific protease 5
	GH_A10G2122	AT1G80260.1	-	Spc97 / Spc98 family of spindle pole body (SBP) component
	GH_A10G2123	AT1G20300.1	-	Pentatricopeptide repeat (PPR) superfamily protein
	GH_A10G2124	AT5G04900.1	-	NYC1-like
	GH_A10G2125	AT5G04930.1	-	aminophospholipid ATPase 1
	GH_A10G2126	AT5G05920.1	-	deoxyhypusine synthase
	GH_A10G2127	AT1G16900.1	-	Alg9-like mannosyltransferase family
	GH_A10G2128	AT5G51790.1	-	basic helix-loop-helix (bHLH) DNA-binding superfamily protein
	GH_A10G2129	AT3G11910.2	-	ubiquitin-specific protease 13
	GH_A10G2130	AT3G17611.1	-	RHOMBOid-like protein 14
	GH_A10G2131	AT5G16010.1	-	3-oxo-5-alpha-steroid 4-dehydrogenase family protein
	GH_A10G2132	AT5G16010.1	-	3-oxo-5-alpha-steroid 4-dehydrogenase family protein
	GH_A10G2133	AT1G14020.1	-	O-fucosyltransferase family protein
	GH_A10G2134	AT3G56630.1	DEG	cytochrome P450, family 94, subfamily D, polypeptide 2
	GH_A10G2135		-
	GH_A10G2136		-
	GH_A10G2137	AT5G06600.3	-	ubiquitin-specific protease 12
	GH_A10G2138	AT5G06600.1	DEG	ubiquitin-specific protease 12
	GH_A10G2139		-
	GH_A10G2140	AT5G06600.1	-	ubiquitin-specific protease 12
	GH_A10G2141	AT5G06600.2	-	ubiquitin-specific protease 12
	GH_A10G2142	AT5G06600.3	-	ubiquitin-specific protease 12
	GH_A10G2143		-
	GH_A10G2144	AT5G06600.3	-	ubiquitin-specific protease 12
	GH_A10G2145	AT5G06600.3	-	ubiquitin-specific protease 12
	GH_A10G2146		-
	GH_A10G2147		-
	GH_A10G2148		-
	GH_A10G2149	AT1G28490.1	-	syntaxin of plants 61
	GH_A10G2150	AT2G20420.1	-	ATP citrate lyase (ACL) family protein
	GH_A10G2151		-
	GH_A10G2152	AT1G61730.1	-	DNA-binding storekeeper protein-related transcriptional regulator
	GH_A10G2153	AT5G06600.3	-	ubiquitin-specific protease 12
	GH_A10G2154	AT5G06390.1	DEG	FASCICLIN-like arabinogalactan protein 17 precursor
	GH_A10G2155	AT5G01340.1	-	Mitochondrial substrate carrier family protein
	GH_A10G2156	AT5G04870.1	-	calcium dependent protein kinase 1
	GH_A10G2157	AT3G10640.1	-	SNF7 family protein
	GH_A10G2158	AT2G37270.2	-	ribosomal protein 5B
	GH_A10G2159	AT3G52060.2	-	Core-2/I-branching beta-1,6-N-acetylglucosaminyltransferase family protein
	GH_A10G2160	AT4G23160.1	-	cysteine-rich RLK (RECEPTOR-like protein kinase) 8
	GH_A10G2161	AT3G61220.2	-	NAD(P)-binding Rossmann-fold superfamily protein
	GH_A10G2162	AT1G01800.1	-	NAD(P)-binding Rossmann-fold superfamily protein
	GH_A10G2163	AT3G61220.1	DEG	NAD(P)-binding Rossmann-fold superfamily protein
	GH_A10G2164	AT4G00620.1	-	Amino acid dehydrogenase family protein
	GH_A10G2165	AT1G06720.1	-	P-loop containing nucleoside triphosphate hydrolases superfamily protein
	GH_A10G2166	AT1G06720.1	-	P-loop containing nucleoside triphosphate hydrolases superfamily protein
	GH_A10G2167	AT5G03540.1	-	exocyst subunit exo70 family protein A1
	GH_A10G2168	AT3G10600.1	DEG	cationic amino acid transporter 7
	GH_A10G2169	AT5G04660.1	DEG	cytochrome P450, family 77, subfamily A, polypeptide 4
	GH_A10G2170	AT3G20930.1	DEG	RNA-binding (RRM/RBD/RNP motifs) family protein
	GH_A10G2171	AT3G08820.1	DEG	Pentatricopeptide repeat (PPR) superfamily protein
	GH_A10G2172		-
	GH_A10G2173	AT5G05100.1	DEG	Single-stranded nucleic acid binding R3H protein
	GH_A10G2174	AT4G28080.1	-	Tetratricopeptide repeat (TPR)-like superfamily protein
	GH_A10G2175		-
	GH_A10G2176	AT5G04670.1	-	Enhancer of polycomb-like transcription factor protein
	GH_A10G2177	AT1G66240.1	-	homolog of anti-oxidant 1
	GH_A10G2178		-
	GH_A10G2179		-
	GH_A10G2180	AT3G57810.1	DEG	Cysteine proteinases superfamily protein
	GH_A10G2181	AT4G35160.1	-	O-methyltransferase family protein
	GH_A10G2182	AT5G24910.1	-	cytochrome P450, family 714, subfamily A, polypeptide 1
	GH_A10G2183	AT4G35160.1	-	O-methyltransferase family protein
	GH_A10G2184	AT4G35150.1	-	O-methyltransferase family protein
	GH_A10G2185	AT3G48310.1	-	cytochrome P450, family 71, subfamily A, polypeptide 22
	GH_A10G2186	AT3G26300.1	-	cytochrome P450, family 71, subfamily B, polypeptide 34
	GH_A10G2187	AT3G26270.1	-	cytochrome P450, family 71, subfamily B, polypeptide 25
	GH_A10G2188	AT5G16940.2	-	carbon-sulfur lyases
	GH_A10G2189	AT3G52990.1	DEG	Pyruvate kinase family protein
	GH_A10G2190	AT3G52210.3	-	S-adenosyl-L-methionine-dependent methyltransferases superfamily protein
	GH_A10G2191	AT5G04520.1	DEG	Protein of unknown function DUF455
	GH_A10G2192	AT3G52200.1	DEG	Dihydrolipoamide acetyltransferase, long form protein
	GH_A10G2193	AT3G61640.1	-	arabinogalactan protein 20
	GH_A10G2194	AT1G59970.1	DEG	Matrixin family protein
	GH_A10G2195	AT4G24350.1	-	Phosphorylase superfamily protein
	GH_A10G2196		DEG
	GH_A10G2197		-
	GH_A10G2198	AT5G52280.1	-	Myosin heavy chain-related protein
	GH_A10G2199	AT5G04460.3	DEG	RING/U-box superfamily protein
	GH_A10G2200		-
	GH_A10G2201	AT5G04430.2	-	binding to TOMV RNA 1L (long form)
	GH_A10G2202	AT3G55620.1	DEG	Translation initiation factor IF6
	GH_A10G2203	AT3G10490.2	-	NAC domain containing protein 52
	GH_A10G2204	AT5G03530.1	DEG	RAB GTPase homolog C2A
	GH_A10G2205	AT5G04390.1	-	C2H2-type zinc finger family protein
qFS-chr14-1	GH_D02G0186	AT1G19390.1	-	Wall-associated kinase family protein
	GH_D02G0187	AT1G16120.1	-	wall associated kinase-like 1
	GH_D02G0188	AT1G79670.1	-	Wall-associated kinase family protein
	GH_D02G0189	AT3G23700.1	DEG	Nucleic acid-binding proteins superfamily
	GH_D02G0190	AT2G31680.1	DEG	RAB GTPase homolog A5D
	GH_D02G0191	AT3G07340.1	DEG	basic helix-loop-helix (bHLH) DNA-binding superfamily protein
	GH_D02G0192	AT5G48570.1	-	FKBP-type peptidyl-prolyl cis-trans isomerase family protein
	GH_D02G0193	AT1G05520.1	DEG	Sec23/Sec24 protein transport family protein
	GH_D02G0194	AT4G14180.1	-	putative recombination initiation defect 1
	GH_D02G0195		-
	GH_D02G0196	AT5G45730.1	DEG	Cysteine/Histidine-rich C1 domain family protein
	GH_D02G0197	AT5G42840.2	-	Cysteine/Histidine-rich C1 domain family protein
	GH_D02G0198	AT5G44440.1	-	FAD-binding Berberine family protein
	GH_D02G0199	AT5G44440.1	-	FAD-binding Berberine family protein
	GH_D02G0200	AT1G30760.1	DEG	FAD-binding Berberine family protein
	GH_D02G0201	AT5G44400.1	-	FAD-binding Berberine family protein
	GH_D02G0202	AT5G44440.1	DEG	FAD-binding Berberine family protein
	GH_D02G0203		-
	GH_D02G0204		DEG
	GH_D02G0205		-
	GH_D02G0206	AT3G23730.1	DEG	xyloglucan endotransglucosylase/hydrolase 16
	GH_D02G0207	AT3G23740.1	-	unknown protein; FUNCTIONS IN: molecular_function unknown; INVOLVED IN: biological_process unknown; LOCATED IN: chloroplast; EXPRESSED IN: 9 plant structures; EXPRESSED DURING: C globular stage, F mature embryo stage, petal differentiation and expansion stage, E expanded cotyledon stage, D bilateral stage; BEST Arabidopsis thaliana protein match is: unknown protein (TAIR:AT4G14120.1); Has 155 Bla…
	GH_D02G0208		-
	GH_D02G0209		-
	GH_D02G0210	AT5G16490.1	DEG	ROP-interactive CRIB motif-containing protein 4
	GH_D02G0211	AT4G15550.1	DEG	indole-3-acetate beta-D-glucosyltransferase
	GH_D02G0212	AT1G05530.1	-	UDP-glucosyl transferase 75B2
	GH_D02G0213	AT4G15550.1	-	indole-3-acetate beta-D-glucosyltransferase
	GH_D02G0214	AT1G05530.1	-	UDP-glucosyl transferase 75B2
	GH_D02G0215	AT1G05560.1	-	UDP-glucosyltransferase 75B1
	GH_D02G0216	AT1G47890.1	-	receptor like protein 7
	GH_D02G0217	AT1G47890.1	-	receptor like protein 7
	GH_D02G0218	AT1G47890.1	-	receptor like protein 7
	GH_D02G0219	AT3G23750.1	-	Leucine-rich repeat protein kinase family protein
	GH_D02G0220	AT3G23770.1	-	O-Glycosyl hydrolases family 17 protein
	GH_D02G0221	AT4G14050.1	DEG	Pentatricopeptide repeat (PPR) superfamily protein
	GH_D02G0222	AT4G14040.1	DEG	selenium-binding protein 2
	GH_D02G0223	AT4G14040.1	-	selenium-binding protein 2
	GH_D02G0224	AT4G14030.2	DEG	selenium-binding protein 1
	GH_D02G0225	AT4G14040.1	-	selenium-binding protein 2
	GH_D02G0226	AT1G10880.1	-	Core-2/I-branching beta-1,6-N-acetylglucosaminyltransferase family protein
	GH_D02G0227	AT4G13980.1	-	winged-helix DNA-binding transcription factor family protein
	GH_D02G0228	AT4G13950.1	DEG	ralf-like 31
	GH_D02G0229	AT4G13940.1	DEG	S-adenosyl-L-homocysteine hydrolase
	GH_D02G0230	AT2G31970.1	DEG	DNA repair-recombination protein (RAD50)
	GH_D02G0231	AT3G23820.1	DEG	UDP-D-glucuronate 4-epimerase 6
	GH_D02G0232	AT4G13850.3	DEG	glycine-rich RNA-binding protein 2
	GH_D02G0233	AT5G43490.1	DEG	unknown protein; Has 1807 Blast hits to 1807 proteins in 277 species: Archae - 0; Bacteria - 0; Metazoa - 736; Fungi - 347; Plants - 385; Viruses - 0; Other Eukaryotes - 339 (source: NCBI BLink).
	GH_D02G0234	AT4G13830.2	DEG	DNAJ-like 20
	GH_D02G0235	AT3G23900.2	DEG	RNA recognition motif (RRM)-containing protein
	GH_D02G0236	AT4G13800.1	-	Protein of unknown function (DUF803)
	GH_D02G0237	AT3G23870.1	-	Protein of unknown function (DUF803)
	GH_D02G0238	AT1G47890.1	-	receptor like protein 7
	GH_D02G0239	AT1G47890.1	-	receptor like protein 7
	GH_D02G0240	AT3G14630.1	-	cytochrome P450, family 72, subfamily A, polypeptide 9
	GH_D02G0241		DEG
	GH_D02G0242	AT5G42905.1	-	Polynucleotidyl transferase, ribonuclease H-like superfamily protein
	GH_D02G0243		-
qFS-chr15-4	GH_D01G2069	AT2G26500.1	-	cytochrome b6f complex subunit (petM), putative
	GH_D01G2070	AT4G06634.1	DEG	zinc finger (C2H2 type) family protein
	GH_D01G2071	AT5G23170.1	DEG	Protein kinase superfamily protein
	GH_D01G2072	AT1G58100.1	DEG	TCP family transcription factor
	GH_D01G2073	AT1G71900.1	DEG	Protein of unknown function (DUF803)
	GH_D01G2074		-
	GH_D01G2075	AT5G45480.1	-	Protein of unknown function (DUF594)
	GH_D01G2076	AT3G26600.1	-	armadillo repeat only 4
	GH_D01G2077		-
	GH_D01G2078		-
	GH_D01G2079	AT5G49940.1	DEG	NIFU-like protein 2
	GH_D01G2080	AT1G58070.1	DEG	unknown protein; Has 286 Blast hits to 266 proteins in 81 species: Archae - 2; Bacteria - 25; Metazoa - 90; Fungi - 19; Plants - 78; Viruses - 4; Other Eukaryotes - 68 (source: NCBI BLink).
	GH_D01G2081	AT1G58060.1	DEG	RNA helicase family protein
	GH_D01G2082	AT4G24330.1	-	Protein of unknown function (DUF1682)
	GH_D01G2083	AT5G49950.1	-	alpha/beta-Hydrolases superfamily protein
	GH_D01G2084	AT1G71830.1	-	somatic embryogenesis receptor-like kinase 1
	GH_D01G2085	AT4G24320.1	-	Ubiquitin carboxyl-terminal hydrolase family protein
	GH_D01G2086	AT1G48500.3	-	jasmonate-zim-domain protein 4
	GH_D01G2087	AT1G80740.1	DEG	chromomethylase 1
	GH_D01G2088	AT3G02430.1	DEG	Protein of unknown function (DUF679)
	GH_D01G2089	AT1G58025.3	DEG	DNA-binding bromodomain-containing protein
	GH_D01G2090	AT1G58025.3	-	DNA-binding bromodomain-containing protein
	GH_D01G2091	AT1G09800.1	-	Pseudouridine synthase family protein
	GH_D01G2092	AT5G65700.2	DEG	Leucine-rich receptor-like protein kinase family protein
	GH_D01G2093		-
	GH_D01G2094	AT1G61580.1	-	R-protein L3 B
	GH_D01G2095	AT1G09812.1	DEG	unknown protein; BEST Arabidopsis thaliana protein match is: unknown protein (TAIR:AT1G58007.2); Has 93 Blast hits to 93 proteins in 13 species: Archae - 0; Bacteria - 0; Metazoa - 0; Fungi - 0; Plants - 93; Viruses - 0; Other Eukaryotes - 0 (source: NCBI BLink).
	GH_D01G2096	AT4G24290.2	-	MAC/Perforin domain-containing protein
	GH_D01G2097	AT4G24290.2	-	MAC/Perforin domain-containing protein
	GH_D01G2098		-
	GH_D01G2099	AT1G68510.1	-	LOB domain-containing protein 42
	GH_D01G2100	AT1G68500.1	-	unknown protein; BEST Arabidopsis thaliana protein match is: unknown protein (TAIR:AT1G25422.1); Has 16 Blast hits to 16 proteins in 6 species: Archae - 0; Bacteria - 0; Metazoa - 0; Fungi - 0; Plants - 16; Viruses - 0; Other Eukaryotes - 0 (source: NCBI BLink).
	GH_D01G2101	AT1G57770.1	DEG	FAD/NAD(P)-binding oxidoreductase family protein
	GH_D01G2102	AT1G48120.1	-	hydrolases;protein serine/threonine phosphatases
	GH_D01G2103	AT1G09840.6	DEG	shaggy-like protein kinase 41
	GH_D01G2104		-
	GH_D01G2105	AT4G00660.1	-	RNAhelicase-like 8
	GH_D01G2106	AT1G68530.1	DEG	3-ketoacyl-CoA synthase 6
qFS-chr16-4	GH_D07G1463		-
	GH_D07G1464	AT2G46680.1	-	homeobox 7
	GH_D07G1465	AT5G53560.1	DEG	cytochrome B5 isoform E
	GH_D07G1466	AT2G46630.1	-	unknown protein; LOCATED IN: chloroplast; EXPRESSED IN: 22 plant structures; EXPRESSED DURING: 13 growth stages; Has 110095 Blast hits to 59224 proteins in 2216 species: Archae - 177; Bacteria - 15429; Metazoa - 38345; Fungi - 18843; Plants - 13341; Viruses - 3084; Other Eukaryotes - 20876 (source: NCBI BLink).
	GH_D07G1467	AT2G46620.1	DEG	P-loop containing nucleoside triphosphate hydrolases superfamily protein
	GH_D07G1468	AT1G01200.1	DEG	RAB GTPase homolog A3
	GH_D07G1469	AT5G16420.1	-	Pentatricopeptide repeat (PPR-like) superfamily protein
	GH_D07G1470	AT1G76390.2	-	ARM repeat superfamily protein
	GH_D07G1471	AT4G00900.1	DEG	ER-type Ca2+-ATPase 2
	GH_D07G1472	AT1G01225.1	-	NC domain-containing protein-related
	GH_D07G1473	AT4G00910.1	-	Aluminium activated malate transporter family protein
	GH_D07G1474	AT1G40087.1	-	Plant transposase (Ptta/En/Spm family)
	GH_D07G1475	AT3G29750.1	-	Eukaryotic aspartyl protease family protein
	GH_D07G1476	AT1G01230.1	DEG	ORMDL family protein
	GH_D07G1477	AT3G61850.4	-	Dof-type zinc finger DNA-binding family protein
	GH_D07G1478	AT3G04950.1	-	CONTAINS InterPro DOMAIN/s: SEC-C motif (InterPro:IPR004027); Has 583 Blast hits to 583 proteins in 248 species: Archae - 0; Bacteria - 488; Metazoa - 0; Fungi - 0; Plants - 34; Viruses - 0; Other Eukaryotes - 61 (source: NCBI BLink).
	GH_D07G1479	AT5G61150.1	-	leo1-like family protein
	GH_D07G1480	AT2G46580.1	DEG	Pyridoxamine 5'-phosphate oxidase family protein
	GH_D07G1481	AT2G46550.1	-	unknown protein; BEST Arabidopsis thaliana protein match is: unknown protein (TAIR:AT1G01240.3); Has 72 Blast hits to 68 proteins in 13 species: Archae - 0; Bacteria - 0; Metazoa - 1; Fungi - 0; Plants - 71; Viruses - 0; Other Eukaryotes - 0 (source: NCBI BLink).
	GH_D07G1482	AT4G00950.1	DEG	Protein of unknown function (DUF688)
	GH_D07G1483	AT3G61830.1	DEG	auxin response factor 18
	GH_D07G1484	AT2G46520.1	-	cellular apoptosis susceptibility protein, putative / importin-alpha re-exporter, putative
	GH_D07G1485	AT5G39110.1	-	RmlC-like cupins superfamily protein
	GH_D07G1486	AT3G05950.1	-	RmlC-like cupins superfamily protein
	GH_D07G1487	AT1G01300.1	DEG	Eukaryotic aspartyl protease family protein
	GH_D07G1488	AT2G46500.2	-	phosphoinositide 4-kinase gamma 4
	GH_D07G1489	AT3G61770.1	DEG	Acid phosphatase/vanadium-dependent haloperoxidase-related protein
	GH_D07G1490	AT3G61760.1	-	DYNAMIN-like 1B
	GH_D07G1491	AT5G53390.1	-	O-acyltransferase (WSD1-like) family protein
	GH_D07G1492	AT5G53390.1	DEG	O-acyltransferase (WSD1-like) family protein
	GH_D07G1493		-
	GH_D07G1494		-
	GH_D07G1495	AT5G59310.1	-	lipid transfer protein 4
	GH_D07G1496	AT5G53130.1	-	cyclic nucleotide gated channel 1
	GH_D07G1497	AT5G08610.1	-	P-loop containing nucleoside triphosphate hydrolases superfamily protein
	GH_D07G1498	AT5G63630.1	DEG	P-loop containing nucleoside triphosphate hydrolases superfamily protein
	GH_D07G1499	AT3G61690.1	DEG	nucleotidyltransferases
	GH_D07G1500	AT4G01030.1	-	pentatricopeptide (PPR) repeat-containing protein
	GH_D07G1501	AT4G01037.1	-	Ubiquitin carboxyl-terminal hydrolase family protein
	GH_D07G1502	AT1G01370.2	-	Histone superfamily protein
	GH_D07G1503	AT5G53200.1	-	Homeodomain-like superfamily protein
	GH_D07G1504	ATMG00860.1	-	DNA/RNA polymerases superfamily protein
	GH_D07G1505	AT2G46400.1	-	WRKY DNA-binding protein 46
	GH_D07G1506	AT5G42800.1	-	dihydroflavonol 4-reductase
	GH_D07G1507	AT4G01070.1	-	UDP-Glycosyltransferase superfamily protein
	GH_D07G1508	AT5G38830.1	-	Cysteinyl-tRNA synthetase, class Ia family protein
	GH_D07G1509	AT3G61670.1	DEG	Protein of unknown function (DUF3133)
	GH_D07G1510	AT3G17450.1	-	hAT dimerisation domain-containing protein
	GH_D07G1511	AT3G61660.1	DEG	unknown protein; BEST Arabidopsis thaliana protein match is: unknown protein (TAIR:AT2G46375.1); Has 28 Blast hits to 28 proteins in 7 species: Archae - 0; Bacteria - 0; Metazoa - 0; Fungi - 0; Plants - 28; Viruses - 0; Other Eukaryotes - 0 (source: NCBI BLink).
	GH_D07G1512	AT2G46370.4	DEG	Auxin-responsive GH3 family protein
	GH_D07G1513		-
qFS-chr16-6	GH_D07G0619	AT3G48330.2	-	protein-l-isoaspartate methyltransferase 1
	GH_D07G0620	AT4G24770.1	-	31-kDa RNA binding protein
	GH_D07G0621		DEG
	GH_D07G0622	AT4G24770.1	DEG	31-kDa RNA binding protein
	GH_D07G0623	AT3G26170.1	DEG	cytochrome P450, family 71, subfamily B, polypeptide 19
	GH_D07G0624		DEG
	GH_D07G0625	AT4G24740.1	DEG	FUS3-complementing gene 2
	GH_D07G0626	AT1G13080.1	-	cytochrome P450, family 71, subfamily B, polypeptide 2
	GH_D07G0627	AT5G50210.1	-	quinolinate synthase
	GH_D07G0628	AT4G24730.4	-	Calcineurin-like metallo-phosphoesterase superfamily protein
	GH_D07G0629	AT4G12690.2	-	Plant protein of unknown function (DUF868)
	GH_D07G0630	AT4G11630.1	-	Ribosomal protein L19 family protein
	GH_D07G0631	AT3G48260.1	-	with no lysine (K) kinase 3
	GH_D07G0632	AT1G13230.1	DEG	Leucine-rich repeat (LRR) family protein
	GH_D07G0633	AT3G18600.1	DEG	P-loop containing nucleoside triphosphate hydrolases superfamily protein
	GH_D07G0634	AT5G23090.1	DEG	nuclear factor Y, subunit B13
	GH_D07G0635	AT1G68710.1	-	ATPase E1-E2 type family protein / haloacid dehalogenase-like hydrolase family protein
	GH_D07G0636	AT5G19790.1	-	related to AP2 11
qFS-chr17-2	GH_D03G0991		-
	GH_D03G0992		DEG
	GH_D03G0993		-
	GH_D03G0994		-
	GH_D03G0995		DEG
	GH_D03G0996	AT4G31240.2	DEG	protein kinase C-like zinc finger protein
	GH_D03G0997	AT5G42020.1	DEG	Heat shock protein 70 (Hsp 70) family protein
	GH_D03G0998	AT4G10850.1	DEG	Nodulin MtN3 family protein
	GH_D03G0999	AT4G24020.1	-	NIN like protein 7
	GH_D03G1000	AT3G49290.2	DEG	ABL interactor-like protein 2
	GH_D03G1001	AT4G10540.1	-	Subtilase family protein
	GH_D03G1002	AT2G01060.2	-	myb-like HTH transcriptional regulator family protein
	GH_D03G1003	AT2G46800.2	DEG	zinc transporter of Arabidopsis thaliana
	GH_D03G1004		-
	GH_D03G1005	AT3G44326.1	DEG	F-box family protein
	GH_D03G1006	AT2G46870.1	DEG	AP2/B3-like transcriptional factor family protein
	GH_D03G1007	AT2G18196.1	-	Heavy metal transport/detoxification superfamily protein
	GH_D03G1008		-
	GH_D03G1009		-
	GH_D03G1010	AT4G35580.2	-	NAC transcription factor-like 9
	GH_D03G1011	AT2G45530.1	-	RING/U-box superfamily protein
	GH_D03G1012	AT1G63310.1	-	unknown protein; BEST Arabidopsis thaliana protein match is: unknown protein (TAIR:AT2G20362.1); Has 78 Blast hits to 77 proteins in 11 species: Archae - 0; Bacteria - 0; Metazoa - 0; Fungi - 0; Plants - 78; Viruses - 0; Other Eukaryotes - 0 (source: NCBI BLink).
	GH_D03G1013	AT1G10390.2	-	Nucleoporin autopeptidase
	GH_D03G1014	AT1G33140.1	DEG	Ribosomal protein L6 family
	GH_D03G1015	AT4G29510.1	-	arginine methyltransferase 11
	GH_D03G1016	AT4G10440.1	DEG	S-adenosyl-L-methionine-dependent methyltransferases superfamily protein
	GH_D03G1017	AT4G10430.3	DEG	TMPIT-like protein
	GH_D03G1018	AT1G76890.2	DEG	Duplicated homeodomain-like superfamily protein
	GH_D03G1019	AT1G33265.1	DEG	Transmembrane proteins 14C
	GH_D03G1020	AT2G46225.2	-	ABI-1-like 1
	GH_D03G1021	AT5G62580.1	DEG	ARM repeat superfamily protein
	GH_D03G1022	AT1G74860.1	DEG	unknown protein; BEST Arabidopsis thaliana protein match is: unknown protein (TAIR:AT1G19010.1); Has 210 Blast hits to 193 proteins in 61 species: Archae - 0; Bacteria - 9; Metazoa - 75; Fungi - 18; Plants - 58; Viruses - 1; Other Eukaryotes - 49 (source: NCBI BLink).
	GH_D03G1023	AT5G42905.1	-	Polynucleotidyl transferase, ribonuclease H-like superfamily protein
	GH_D03G1024	AT1G19000.2	-	Homeodomain-like superfamily protein
	GH_D03G1025	AT3G08720.2	DEG	serine/threonine protein kinase 2
	GH_D03G1026	AT1G18990.1	-	Protein of unknown function, DUF593
	GH_D03G1027		-
	GH_D03G1028	AT5G62620.1	-	Galactosyltransferase family protein
	GH_D03G1029	AT1G51130.1	-	Nse4, component of Smc5/6 DNA repair complex
	GH_D03G1030	AT1G74790.1	DEG	catalytics
	GH_D03G1031	AT3G25270.1	-	Ribonuclease H-like superfamily protein
	GH_D03G1032		-
	GH_D03G1033		-
	GH_D03G1034		-
	GH_D03G1035	AT1G74780.1	DEG	Nodulin-like / Major Facilitator Superfamily protein
	GH_D03G1036	AT2G01050.1	-	zinc ion binding;nucleic acid binding
	GH_D03G1037	AT3G47870.1	-	LOB domain-containing protein 27
	GH_D03G1038		-
	GH_D03G1039	AT3G47890.1	-	Ubiquitin carboxyl-terminal hydrolase-related protein
	GH_D03G1040	AT3G47940.1	-	DNAJ heat shock family protein
	GH_D03G1041	AT5G62670.1	DEG	H(+)-ATPase 11
	GH_D03G1042	AT5G62680.1	-	Major facilitator superfamily protein
	GH_D03G1043	AT3G01470.1	DEG	homeobox 1
	GH_D03G1044	AT5G62740.1	DEG	SPFH/Band 7/PHB domain-containing membrane-associated protein family
	GH_D03G1045	AT2G02720.1	-	Pectate lyase family protein
	GH_D03G1046	AT3G01270.1	-	Pectate lyase family protein
	GH_D03G1047	AT1G74700.1	-	tRNAse Z1
	GH_D03G1048	AT5G62530.1	-	aldehyde dehydrogenase 12A1
	GH_D03G1049	AT5G67630.1	-	P-loop containing nucleoside triphosphate hydrolases superfamily protein
	GH_D03G1050	AT4G17895.1	-	ubiquitin-specific protease 20
	GH_D03G1051	AT3G47710.1	-	BANQUO 3
	GH_D03G1052	AT3G09740.1	-	syntaxin of plants 71
	GH_D03G1053	AT3G47690.1	DEG	microtubule end binding protein EB1A
	GH_D03G1054	AT1G74520.1	DEG	HVA22 homologue A
	GH_D03G1055	AT3G22670.1	DEG	Pentatricopeptide repeat (PPR) superfamily protein
	GH_D03G1056		-
	GH_D03G1057	AT4G15090.1	-	FRS (FAR1 Related Sequences) transcription factor family
	GH_D03G1058	AT1G18800.1	DEG	NAP1-related protein 2
	GH_D03G1059	AT1G18800.1	-	NAP1-related protein 2
	GH_D03G1060	AT5G03260.1	-	laccase 11
	GH_D03G1061	AT1G18810.1	-	phytochrome kinase substrate-related
	GH_D03G1062		-
	GH_D03G1063	AT1G60550.1	-	enoyl-CoA hydratase/isomerase D
	GH_D03G1064	AT3G47610.1	-	transcription regulators;zinc ion binding
	GH_D03G1065	AT3G26618.1	-	eukaryotic release factor 1-3
	GH_D03G1066	AT1G74630.1	-	Tetratricopeptide repeat (TPR)-like superfamily protein
	GH_D03G1067	AT5G62440.1	-	Protein of unknown function (DUF3223)
	GH_D03G1068	AT3G43660.1	-	Vacuolar iron transporter (VIT) family protein
	GH_D03G1069	AT3G47520.1	-	malate dehydrogenase
	GH_D03G1070		-
	GH_D03G1071	AT1G74470.1	DEG	Pyridine nucleotide-disulphide oxidoreductase family protein
	GH_D03G1072		DEG
	GH_D03G1073	AT1G40087.1	-	Plant transposase (Ptta/En/Spm family)
	GH_D03G1074	AT3G47510.1	-	unknown protein; FUNCTIONS IN: molecular_function unknown; INVOLVED IN: biological_process unknown; LOCATED IN: endomembrane system; EXPRESSED IN: 19 plant structures; EXPRESSED DURING: 11 growth stages; Has 15 Blast hits to 15 proteins in 7 species: Archae - 0; Bacteria - 0; Metazoa - 0; Fungi - 0; Plants - 15; Viruses - 0; Other Eukaryotes - 0 (source: NCBI BLink).
	GH_D03G1075	AT1G73430.2	-	sec34-like family protein
	GH_D03G1076	AT1G18730.3	-	NDH dependent flow 6
	GH_D03G1077	AT5G61420.2	-	myb domain protein 28
	GH_D03G1078	AT1G18700.1	-	DNAJ heat shock N-terminal domain-containing protein
	GH_D03G1079	AT5G61400.1	DEG	Pentatricopeptide repeat (PPR) superfamily protein
	GH_D03G1080	AT5G61380.1	-	CCT motif -containing response regulator protein
	GH_D03G1081	AT5G07720.1	DEG	Galactosyl transferase GMA12/MNN10 family protein
	GH_D03G1082	AT1G18670.1	-	Protein kinase superfamily protein
	GH_D03G1083	AT1G13950.1	DEG	eukaryotic elongation factor 5A-1
	GH_D03G1084	AT1G74790.1	DEG	catalytics
	GH_D03G1085	AT2G03350.1	DEG	Protein of unknown function, DUF538
	GH_D03G1086	AT1G12150.1	-	Plant protein of unknown function (DUF827)
	GH_D03G1087	AT2G41840.1	DEG	Ribosomal protein S5 family protein
	GH_D03G1088	AT1G69360.1	-	Plant protein of unknown function (DUF863)
	GH_D03G1089		-
	GH_D03G1090	AT5G39380.1	-	Plant calmodulin-binding protein-related
	GH_D03G1091	AT5G61270.1	-	phytochrome-interacting factor7
	GH_D03G1092		DEG
	GH_D03G1093		-
	GH_D03G1094	AT5G07810.1	-	SNF2 domain-containing protein / helicase domain-containing protein / HNH endonuclease domain-containing protein
	GH_D03G1095	AT5G61220.1	DEG	LYR family of Fe/S cluster biogenesis protein
	GH_D03G1096	AT1G26610.1	DEG	C2H2-like zinc finger protein
	GH_D03G1097	AT1G26580.1	-	FUNCTIONS IN: molecular_function unknown; INVOLVED IN: biological_process unknown; LOCATED IN: cellular_component unknown; EXPRESSED IN: 24 plant structures; EXPRESSED DURING: 15 growth stages; BEST Arabidopsis thaliana protein match is: ELM2 domain-containing protein (TAIR:AT2G03470.1); Has 161 Blast hits to 161 proteins in 17 species: Archae - 0; Bacteria - 0; Metazoa - 1; Fungi - 4; Plants - 1…
	GH_D03G1098	AT5G61170.1	DEG	Ribosomal protein S19e family protein
	GH_D03G1099	AT5G07980.1	DEG	dentin sialophosphoprotein-related
	GH_D03G1100	AT4G32605.1	DEG	Mitochondrial glycoprotein family protein
	GH_D03G1101	AT1G74310.1	-	heat shock protein 101
	GH_D03G1102	AT5G08000.1	DEG	glucan endo-1,3-beta-glucosidase-like protein 3
	GH_D03G1103	AT5G61060.1	-	histone deacetylase 5
	GH_D03G1104	AT2G33040.1	DEG	gamma subunit of Mt ATP synthase
	GH_D03G1105	AT5G61030.1	DEG	glycine-rich RNA-binding protein 3
	GH_D03G1106	AT1G74220.1	-	unknown protein; FUNCTIONS IN: molecular_function unknown; INVOLVED IN: biological_process unknown; LOCATED IN: chloroplast; EXPRESSED IN: male gametophyte, flower, pollen tube; EXPRESSED DURING: L mature pollen stage, M germinated pollen stage, 4 anthesis; BEST Arabidopsis thaliana protein match is: unknown protein (TAIR:AT2G03630.1); Has 383 Blast hits to 347 proteins in 86 species: Archae - 0;…
	GH_D03G1107	AT5G08020.1	-	RPA70-kDa subunit B
	GH_D03G1108	AT5G08040.1	DEG	mitochondrial import receptor subunit TOM5 homolog
	GH_D03G1109	AT5G60980.1	-	Nuclear transport factor 2 (NTF2) family protein with RNA binding (RRM-RBD-RNP motifs) domain
	GH_D03G1110	AT5G08060.1	DEG	unknown protein; FUNCTIONS IN: molecular_function unknown; INVOLVED IN: biological_process unknown; LOCATED IN: mitochondrion; EXPRESSED IN: 24 plant structures; EXPRESSED DURING: 16 growth stages; Has 42 Blast hits to 42 proteins in 17 species: Archae - 0; Bacteria - 0; Metazoa - 0; Fungi - 0; Plants - 41; Viruses - 0; Other Eukaryotes - 1 (source: NCBI BLink).
	GH_D03G1111	AT3G26850.2	-	histone-lysine N-methyltransferases
	GH_D03G1112	AT1G26355.1	DEG	SPIRAL1-like1
	GH_D03G1113		-
	GH_D03G1114	AT1G18610.1	DEG	Galactose oxidase/kelch repeat superfamily protein
	GH_D03G1115		-
	GH_D03G1116	AT5G15630.1	-	COBRA-like extracellular glycosyl-phosphatidyl inositol-anchored protein family
	GH_D03G1117	AT5G15630.1	DEG	COBRA-like extracellular glycosyl-phosphatidyl inositol-anchored protein family
	GH_D03G1118	AT1G69170.1	-	Squamosa promoter-binding protein-like (SBP domain) transcription factor family protein
	GH_D03G1119	AT5G60910.1	-	AGAMOUS-like 8
	GH_D03G1120	AT5G60850.1	DEG	OBF binding protein 4
	GH_D03G1121	AT1G61350.1	-	ARM repeat superfamily protein
	GH_D03G1122	AT5G23680.1	DEG	Sterile alpha motif (SAM) domain-containing protein
	GH_D03G1123	AT5G15740.1	-	O-fucosyltransferase family protein
	GH_D03G1124		-
	GH_D03G1125	AT1G73880.1	-	UDP-glucosyl transferase 89B1
	GH_D03G1126	AT1G73880.1	DEG	UDP-glucosyl transferase 89B1
	GH_D03G1127	AT5G41770.1	-	crooked neck protein, putative / cell cycle protein, putative
	GH_D03G1128		DEG
	GH_D03G1129		-
	GH_D03G1130	AT3G42660.1	-	transducin family protein / WD-40 repeat family protein
	GH_D03G1131	AT5G08139.1	DEG	RING/U-box superfamily protein
	GH_D03G1132	AT5G08139.1	-	RING/U-box superfamily protein
	GH_D03G1133		-
	GH_D03G1134	AT2G24762.1	-	glutamine dumper 4
	GH_D03G1135	AT1G60620.1	-	RNA polymerase I subunit 43
	GH_D03G1136	AT3G02380.1	-	CONSTANS-like 2
	GH_D03G1137	AT5G08160.1	DEG	serine/threonine protein kinase 3
	GH_D03G1138	AT5G08180.2	DEG	Ribosomal protein L7Ae/L30e/S12e/Gadd45 family protein
	GH_D03G1139	AT5G47920.1	-	unknown protein; BEST Arabidopsis thaliana protein match is: unknown protein (TAIR:AT5G13880.1); Has 1807 Blast hits to 1807 proteins in 277 species: Archae - 0; Bacteria - 0; Metazoa - 736; Fungi - 347; Plants - 385; Viruses - 0; Other Eukaryotes - 339 (source: NCBI BLink).
	GH_D03G1140		-
	GH_D03G1141		-
	GH_D03G1142	AT1G74030.1	DEG	enolase 1
	GH_D03G1143	AT5G23040.1	DEG	Protein of unknown function (DUF3353)
	GH_D03G1144	AT5G23050.1	-	acyl-activating enzyme 17
	GH_D03G1145	AT3G12300.1	-	unknown protein; FUNCTIONS IN: molecular_function unknown; INVOLVED IN: biological_process unknown; LOCATED IN: endomembrane system; EXPRESSED IN: 23 plant structures; EXPRESSED DURING: 15 growth stages; CONTAINS InterPro DOMAIN/s: Protein of unknown function DUF667 (InterPro:IPR007714); Has 373 Blast hits to 371 proteins in 116 species: Archae - 0; Bacteria - 0; Metazoa - 213; Fungi - 4; Plants …
	GH_D03G1146	AT5G48670.1	-	AGAMOUS-like 80
	GH_D03G1147	AT5G48670.1	-	AGAMOUS-like 80
	GH_D03G1148	AT5G48670.1	-	AGAMOUS-like 80
	GH_D03G1149	AT1G74055.1	-	unknown protein; FUNCTIONS IN: molecular_function unknown; INVOLVED IN: biological_process unknown; LOCATED IN: chloroplast; EXPRESSED IN: 15 plant structures; EXPRESSED DURING: 6 growth stages; Has 24 Blast hits to 24 proteins in 9 species: Archae - 0; Bacteria - 0; Metazoa - 0; Fungi - 0; Plants - 24; Viruses - 0; Other Eukaryotes - 0 (source: NCBI BLink).
	GH_D03G1150	AT1G68710.1	DEG	ATPase E1-E2 type family protein / haloacid dehalogenase-like hydrolase family protein
	GH_D03G1151	AT2G20450.1	-	Ribosomal protein L14
	GH_D03G1152	AT4G33200.3	-	myosin, putative
	GH_D03G1153	AT5G23080.1	-	SWAP (Suppressor-of-White-APricot)/surp domain-containing protein
	GH_D03G1154		-
	GH_D03G1155	AT1G18550.1	-	ATP binding microtubule motor family protein
	GH_D03G1156	AT5G64370.1	DEG	beta-ureidopropionase
	GH_D03G1157	AT4G23160.1	-	cysteine-rich RLK (RECEPTOR-like protein kinase) 8
	GH_D03G1158	AT3G18600.1	-	P-loop containing nucleoside triphosphate hydrolases superfamily protein
	GH_D03G1159	AT4G12690.2	DEG	Plant protein of unknown function (DUF868)
	GH_D03G1160		-
	GH_D03G1161	AT5G51520.1	-	Plant invertase/pectin methylesterase inhibitor superfamily protein
	GH_D03G1162		-
	GH_D03G1163	AT4G24730.4	DEG	Calcineurin-like metallo-phosphoesterase superfamily protein
	GH_D03G1164	AT4G24730.1	-	Calcineurin-like metallo-phosphoesterase superfamily protein
	GH_D03G1165	AT3G48310.1	-	cytochrome P450, family 71, subfamily A, polypeptide 22
	GH_D03G1166	AT4G24740.1	-	FUS3-complementing gene 2
	GH_D03G1167	AT3G26310.1	-	cytochrome P450, family 71, subfamily B, polypeptide 35
	GH_D03G1168	AT3G57520.1	-	seed imbibition 2
	GH_D03G1169	AT4G24770.1	-	31-kDa RNA binding protein
	GH_D03G1170	AT3G48330.2	DEG	protein-l-isoaspartate methyltransferase 1
	GH_D03G1171	AT3G01680.1	-	CONTAINS InterPro DOMAIN/s: Mediator complex subunit Med28 (InterPro:IPR021640); BEST Arabidopsis thaliana protein match is: unknown protein (TAIR:AT3G01670.1); Has 122 Blast hits to 112 proteins in 13 species: Archae - 0; Bacteria - 0; Metazoa - 0; Fungi - 0; Plants - 122; Viruses - 0; Other Eukaryotes - 0 (source: NCBI BLink).
	GH_D03G1172	AT2G31880.1	-	Leucine-rich repeat protein kinase family protein
	GH_D03G1173	AT5G50260.1	DEG	Cysteine proteinases superfamily protein
	GH_D03G1174	AT1G67750.1	DEG	Pectate lyase family protein
	GH_D03G1175	AT5G02850.1	DEG	hydroxyproline-rich glycoprotein family protein
	GH_D03G1176	AT4G13940.1	DEG	S-adenosyl-L-homocysteine hydrolase
	GH_D03G1177	AT3G48380.1	-	Peptidase C78, ubiquitin fold modifier-specific peptidase 1/ 2
	GH_D03G1178	AT1G06990.1	DEG	GDSL-like Lipase/Acylhydrolase superfamily protein
	GH_D03G1179	AT5G63190.2	-	MA3 domain-containing protein
	GH_D03G1180	AT2G36850.1	-	glucan synthase-like 8
	GH_D03G1181	AT1G13195.1	DEG	RING/U-box superfamily protein
	GH_D03G1182	AT5G50300.1	-	Xanthine/uracil permease family protein
	GH_D03G1183	AT4G24820.2	DEG	26S proteasome, regulatory subunit Rpn7;Proteasome component (PCI) domain
	GH_D03G1184	AT5G63320.1	-	nuclear protein X1
	GH_D03G1185	AT1G15910.1	-	XH/XS domain-containing protein
	GH_D03G1186	AT5G50360.1	-	unknown protein; BEST Arabidopsis thaliana protein match is: unknown protein (TAIR:AT3G48510.1); Has 1807 Blast hits to 1807 proteins in 277 species: Archae - 0; Bacteria - 0; Metazoa - 736; Fungi - 347; Plants - 385; Viruses - 0; Other Eukaryotes - 339 (source: NCBI BLink).
	GH_D03G1187	AT5G60160.1	-	Zn-dependent exopeptidases superfamily protein
	GH_D03G1188	AT5G60160.1	-	Zn-dependent exopeptidases superfamily protein
	GH_D03G1189	AT5G62570.2	-	Calmodulin binding protein-like
	GH_D03G1190	AT5G62890.3	-	Xanthine/uracil permease family protein
	GH_D03G1191		-
	GH_D03G1192		-
	GH_D03G1193	AT5G63110.1	DEG	histone deacetylase 6
	GH_D03G1194	AT3G22320.1	DEG	Eukaryotic rpb5 RNA polymerase subunit family protein
	GH_D03G1195	AT1G69940.1	-	Pectin lyase-like superfamily protein
	GH_D03G1196	AT1G03920.1	-	Protein kinase family protein
	GH_D03G1197	AT1G69940.1	-	Pectin lyase-like superfamily protein
	GH_D03G1198	AT1G72480.1	-	Lung seven transmembrane receptor family protein
	GH_D03G1199	AT5G51120.1	-	polyadenylate-binding protein 1
	GH_D03G1200	AT1G27760.2	-	interferon-related developmental regulator family protein / IFRD protein family
	GH_D03G1201		-
	GH_D03G1202	AT5G07440.2	DEG	glutamate dehydrogenase 2
	GH_D03G1203	AT5G51150.1	DEG	Mitochondrial import inner membrane translocase subunit Tim17/Tim22/Tim23 family protein
	GH_D03G1204	AT4G02580.1	-	NADH-ubiquinone oxidoreductase 24 kDa subunit, putative
	GH_D03G1205	AT1G12600.1	-	UDP-N-acetylglucosamine (UAA) transporter family
	GH_D03G1206	AT5G61670.2	DEG	Encodes a close homolog of the Cauliflower OR (Orange) protein. The function of OR is to induce the differentiation of proplastids or other noncolored plastids into chromoplasts for carotenoid accumulation. Both proteins contain a Cysteine-rich zinc finger domain that is highly specific to DnaJ-like molecular chaperons.
	GH_D03G1207	AT5G61660.1	-	glycine-rich protein
	GH_D03G1208	AT2G35160.1	-	SU(VAR)3-9 homolog 5
	GH_D03G1209		-
	GH_D03G1210	AT4G25130.1	DEG	peptide met sulfoxide reductase 4
	GH_D03G1211	AT5G07475.1	-	Cupredoxin superfamily protein
	GH_D03G1212	AT1G02130.1	-	RAS 5
	GH_D03G1213	AT5G51230.1	-	VEFS-Box of polycomb protein
	GH_D03G1214	AT2G34930.1	-	disease resistance family protein / LRR family protein
	GH_D03G1215		-
	GH_D03G1216		-
	GH_D03G1217	AT5G51180.2	-	alpha/beta-Hydrolases superfamily protein
	GH_D03G1218	AT2G44900.1	-	ARABidILLO-1
	GH_D03G1219	AT3G60460.1	-	myb-like HTH transcriptional regulator family protein
	GH_D03G1220	AT3G19930.1	DEG	sugar transporter 4
	GH_D03G1221	AT5G04620.2	DEG	biotin F
	GH_D03G1222	AT5G07670.1	-	RNI-like superfamily protein
	GH_D03G1223	AT5G61450.1	DEG	P-loop containing nucleoside triphosphate hydrolases superfamily protein
	GH_D03G1224		-
	GH_D03G1225	AT5G62420.1	-	NAD(P)-linked oxidoreductase superfamily protein
	GH_D03G1226	AT5G51400.1	DEG	PLAC8 family protein
	GH_D03G1227	AT5G62410.1	DEG	structural maintenance of chromosomes 2
qFS-chr18-1	GH_D13G2557	AT5G59950.1	DEG	RNA-binding (RRM/RBD/RNP motifs) family protein
	GH_D13G2558	AT3G45980.1	-	Histone superfamily protein
	GH_D13G2559	AT5G59840.1	DEG	Ras-related small GTP-binding family protein
	GH_D13G2560	AT2G28710.1	DEG	C2H2-type zinc finger family protein
	GH_D13G2561	AT3G46130.1	-	myb domain protein 48
	GH_D13G2562	AT4G01470.1	DEG	tonoplast intrinsic protein 1;3
	GH_D13G2563	AT2G28690.1	-	Protein of unknown function (DUF1635)
	GH_D13G2564	AT3G55280.3	-	ribosomal protein L23AB
	GH_D13G2565	AT1G07740.1	DEG	Tetratricopeptide repeat (TPR)-like superfamily protein
	GH_D13G2566	AT1G07705.2	-	NOT2 / NOT3 / NOT5 family
	GH_D13G2567	AT1G07870.2	-	Protein kinase superfamily protein
	GH_D13G2568	AT3G45630.1	-	RNA binding (RRM/RBD/RNP motifs) family protein
	GH_D13G2569	AT1G07890.8	DEG	ascorbate peroxidase 1
	GH_D13G2570	AT2G27100.1	DEG	C2H2 zinc-finger protein SERRATE (SE)
	GH_D13G2571	AT3G20770.1	DEG	Ethylene insensitive 3 family protein
	GH_D13G2572	AT3G56850.1	DEG	ABA-responsive element binding protein 3
	GH_D13G2573	AT2G26970.1	-	Polynucleotidyl transferase, ribonuclease H-like superfamily protein
	GH_D13G2574	AT5G60590.2	-	DHBP synthase RibB-like alpha/beta domain
	GH_D13G2575	AT5G60680.1	DEG	Protein of unknown function, DUF584
	GH_D13G2576	AT5G60690.1	DEG	Homeobox-leucine zipper family protein / lipid-binding START domain-containing protein
	GH_D13G2577	AT1G07990.1	DEG	SIT4 phosphatase-associated family protein
	GH_D13G2578	AT4G30080.1	-	auxin response factor 16
	GH_D13G2579	AT1G08010.2	-	GATA transcription factor 11
	GH_D13G2580	AT1G08040.2	-	Protein of unknown function (DUF707)
	GH_D13G2581	AT1G08080.1	-	alpha carbonic anhydrase 7
	GH_D13G2582		-
	GH_D13G2583	AT5G60740.1	-	ABC transporter family protein
	GH_D13G2584	AT5G60720.1	DEG	Protein of unknown function, DUF547
	GH_D13G2585	AT3G57120.1	DEG	Protein kinase superfamily protein
	GH_D13G2586	AT5G04250.2	-	Cysteine proteinases superfamily protein
	GH_D13G2587	AT5G08330.1	-	TCP family transcription factor
	GH_D13G2588	AT5G41020.1	-	myb family transcription factor
	GH_D13G2589	AT5G41020.1	-	myb family transcription factor
	GH_D13G2590		-
	GH_D13G2591	AT2G28000.1	DEG	chaperonin-60alpha
	GH_D13G2592	AT3G45090.1	-	P-loop containing nucleoside triphosphate hydrolases superfamily protein
	GH_D13G2593	AT2G28060.1	DEG	5'-AMP-activated protein kinase beta-2 subunit protein
	GH_D13G2594	AT3G45040.1	-	phosphatidate cytidylyltransferase family protein
	GH_D13G2595	AT2G28085.1	-	SAUR-like auxin-responsive protein family
	GH_D13G2596	AT5G60790.1	-	ABC transporter family protein
	GH_D13G2597		-
	GH_D13G2598	AT5G60790.1	-	ABC transporter family protein
	GH_D13G2599	AT4G05160.1	DEG	AMP-dependent synthetase and ligase family protein
	GH_D13G2600	AT1G08110.4	DEG	lactoylglutathione lyase family protein / glyoxalase I family protein
	GH_D13G2601	AT2G28110.1	DEG	Exostosin family protein
	GH_D13G2602	AT2G30020.1	-	Protein phosphatase 2C family protein
	GH_D13G2603	AT1G07150.2	-	mitogen-activated protein kinase kinase kinase 13
	GH_D13G2604	AT5G58590.1	-	RAN binding protein 1
	GH_D13G2605	AT5G58320.2	DEG	Kinase interacting (KIP1-like) family protein
	GH_D13G2606	AT2G30090.1	-	Acyl-CoA N-acyltransferases (NAT) superfamily protein
	GH_D13G2607	AT5G58575.1	-	CONTAINS InterPro DOMAIN/s: Sgf11, transcriptional regulation (InterPro:IPR013246); Has 30201 Blast hits to 17322 proteins in 780 species: Archae - 12; Bacteria - 1396; Metazoa - 17338; Fungi - 3422; Plants - 5037; Viruses - 0; Other Eukaryotes - 2996 (source: NCBI BLink).
	GH_D13G2608	AT5G58560.1	-	Phosphatidate cytidylyltransferase family protein
	GH_D13G2609	AT3G51770.2	-	tetratricopeptide repeat (TPR)-containing protein
	GH_D13G2610	AT2G30110.1	-	ubiquitin-activating enzyme 1
	GH_D13G2611	AT2G30110.1	-	ubiquitin-activating enzyme 1
	GH_D13G2612	AT5G58510.1	DEG	unknown protein; FUNCTIONS IN: molecular_function unknown; INVOLVED IN: biological_process unknown; LOCATED IN: chloroplast; EXPRESSED IN: 23 plant structures; EXPRESSED DURING: 14 growth stages; BEST Arabidopsis thaliana protein match is: unknown protein (TAIR:AT5G55060.2); Has 30201 Blast hits to 17322 proteins in 780 species: Archae - 12; Bacteria - 1396; Metazoa - 17338; Fungi - 3422; Plants …
	GH_D13G2613	AT1G16030.1	DEG	heat shock protein 70B
	GH_D13G2614	AT1G07090.1	DEG	Protein of unknown function (DUF640)
	GH_D13G2615	AT5G58480.1	DEG	O-Glycosyl hydrolases family 17 protein
	GH_D13G2616	AT2G30150.1	-	UDP-Glycosyltransferase superfamily protein
	GH_D13G2617	AT2G30140.2	-	UDP-Glycosyltransferase superfamily protein
	GH_D13G2618	AT2G30140.2	-	UDP-Glycosyltransferase superfamily protein
	GH_D13G2619	AT2G30140.2	-	UDP-Glycosyltransferase superfamily protein
	GH_D13G2620	AT2G30160.1	DEG	Mitochondrial substrate carrier family protein
	GH_D13G2621	AT1G07010.1	-	Calcineurin-like metallo-phosphoesterase superfamily protein
	GH_D13G2622	AT2G30530.1	-	unknown protein; LOCATED IN: cellular_component unknown; EXPRESSED IN: 25 plant structures; EXPRESSED DURING: 15 growth stages; BEST Arabidopsis thaliana protein match is: unknown protein (TAIR:AT5G01970.1); Has 5513 Blast hits to 872 proteins in 154 species: Archae - 0; Bacteria - 30; Metazoa - 615; Fungi - 144; Plants - 149; Viruses - 12; Other Eukaryotes - 4563 (source: NCBI BLink).
	GH_D13G2623	AT1G26910.1	DEG	Ribosomal protein L16p/L10e family protein
	GH_D13G2624	AT1G06840.1	DEG	Leucine-rich repeat protein kinase family protein
	GH_D13G2625	AT2G30490.1	DEG	cinnamate-4-hydroxylase
	GH_D13G2626	AT5G05280.1	-	RING/U-box superfamily protein
	GH_D13G2627	AT4G33355.1	DEG	Bifunctional inhibitor/lipid-transfer protein/seed storage 2S albumin superfamily protein
	GH_D13G2628	AT2G40610.1	-	expansin A8
	GH_D13G2629	AT5G58350.1	-	with no lysine (K) kinase 4
	GH_D13G2630	AT5G58360.1	-	ovate family protein 3
	GH_D13G2631	AT2G01070.1	DEG	Lung seven transmembrane receptor family protein
	GH_D13G2632	AT2G30350.2	-	Excinuclease ABC, C subunit, N-terminal
	GH_D13G2633	AT4G14770.1	-	TESMIN/TSO1-like CXC 2
qFS-chr18-4	GH_D13G1713	AT3G14940.1	-	phosphoenolpyruvate carboxylase 3
	GH_D13G1714	AT1G78850.1	-	D-mannose binding lectin protein with Apple-like carbohydrate-binding domain
	GH_D13G1715	AT3G14920.1	-	Peptide-N4-(N-acetyl-beta-glucosaminyl)asparagine amidase A protein
	GH_D13G1716	AT3G14920.1	-	Peptide-N4-(N-acetyl-beta-glucosaminyl)asparagine amidase A protein
	GH_D13G1717	AT2G15080.2	DEG	receptor like protein 19
	GH_D13G1718	AT1G53330.1	-	Pentatricopeptide repeat (PPR) superfamily protein
	GH_D13G1719	AT3G14830.2	-	unknown protein; FUNCTIONS IN: molecular_function unknown; INVOLVED IN: biological_process unknown; LOCATED IN: cellular_component unknown; BEST Arabidopsis thaliana protein match is: unknown protein (TAIR:AT1G53450.2); Has 35333 Blast hits to 34131 proteins in 2444 species: Archae - 798; Bacteria - 22429; Metazoa - 974; Fungi - 991; Plants - 531; Viruses - 0; Other Eukaryotes - 9610 (source: NCB…
	GH_D13G1720	AT3G30841.1	-	Cofactor-independent phosphoglycerate mutase
	GH_D13G1721	AT1G61600.1	-	Protein of unknown function (DUF1262)
	GH_D13G1722	AT1G67180.1	-	zinc finger (C3HC4-type RING finger) family protein / BRCT domain-containing protein
	GH_D13G1723	AT4G24100.1	-	Protein kinase superfamily protein
	GH_D13G1724	AT1G53460.1	-	BEST Arabidopsis thaliana protein match is: Ran BP2/NZF zinc finger-like superfamily protein (TAIR:AT1G70650.2); Has 485 Blast hits to 413 proteins in 88 species: Archae - 11; Bacteria - 27; Metazoa - 119; Fungi - 17; Plants - 101; Viruses - 2; Other Eukaryotes - 208 (source: NCBI BLink).
	GH_D13G1725	AT1G53380.3	-	Plant protein of unknown function (DUF641)
	GH_D13G1726	AT3G14850.2	DEG	TRICHOME BIREFRINGENCE-LIKE 41
	GH_D13G1727		-
	GH_D13G1728	AT1G78630.1	DEG	Ribosomal protein L13 family protein
	GH_D13G1729	AT1G78610.1	DEG	mechanosensitive channel of small conductance-like 6
	GH_D13G1730	AT1G78530.1	-	Protein kinase superfamily protein
	GH_D13G1731	AT1G53520.1	DEG	Chalcone-flavanone isomerase family protein
	GH_D13G1732	AT1G17050.1	-	solanesyl diphosphate synthase 2
	GH_D13G1733	AT1G53530.1	-	Peptidase S24/S26A/S26B/S26C family protein
	GH_D13G1734	AT5G22730.1	-	F-box/RNI-like/FBD-like domains-containing protein
	GH_D13G1735	AT1G17080.1	-	Ribosomal protein L18ae family
	GH_D13G1736	AT2G28680.1	-	RmlC-like cupins superfamily protein
	GH_D13G1737	AT4G39370.1	-	ubiquitin-specific protease 27
	GH_D13G1738	AT1G17120.1	-	cationic amino acid transporter 8
	GH_D13G1739	AT1G78440.1	DEG	Arabidopsis thaliana gibberellin 2-oxidase 1
	GH_D13G1740	AT1G78420.2	DEG	RING/U-box superfamily protein
	GH_D13G1741		-
	GH_D13G1742	AT4G14960.1	-	Tubulin/FtsZ family protein
	GH_D13G1743		-
	GH_D13G1744	AT3G14440.1	-	nine-cis-epoxycarotenoid dioxygenase 3
	GH_D13G1745	AT1G78340.1	-	glutathione S-transferase TAU 22
	GH_D13G1746	AT5G66530.2	-	Galactose mutarotase-like superfamily protein
	GH_D13G1747	AT1G78380.1	DEG	glutathione S-transferase TAU 19
	GH_D13G1748	AT1G78380.1	DEG	glutathione S-transferase TAU 19
	GH_D13G1749	AT3G12900.1	-	2-oxoglutarate (2OG) and Fe(II)-dependent oxygenase superfamily protein
	GH_D13G1750	AT3G12900.1	-	2-oxoglutarate (2OG) and Fe(II)-dependent oxygenase superfamily protein
	GH_D13G1751	AT1G16560.3	DEG	Per1-like family protein
	GH_D13G1752	AT1G56070.1	DEG	Ribosomal protein S5/Elongation factor G/III/V family protein
	GH_D13G1753	AT1G16610.1	-	arginine/serine-rich 45
	GH_D13G1754	AT1G79090.2	-	FUNCTIONS IN: molecular_function unknown; INVOLVED IN: biological_process unknown; LOCATED IN: cellular_component unknown; EXPRESSED IN: 25 plant structures; EXPRESSED DURING: 15 growth stages; CONTAINS InterPro DOMAIN/s: Topoisomerase II-associated protein PAT1 (InterPro:IPR019167); BEST Arabidopsis thaliana protein match is: Topoisomerase II-associated protein PAT1 (TAIR:AT3G22270.1); Has 1260 …
	GH_D13G1755	AT1G04390.1	DEG	BTB/POZ domain-containing protein
	GH_D13G1756	AT1G71480.1	-	Nuclear transport factor 2 (NTF2) family protein
	GH_D13G1757	AT1G56020.1	DEG	unknown protein; BEST Arabidopsis thaliana protein match is: unknown protein (TAIR:AT3G12970.1); Has 3011 Blast hits to 958 proteins in 192 species: Archae - 0; Bacteria - 193; Metazoa - 479; Fungi - 286; Plants - 158; Viruses - 8; Other Eukaryotes - 1887 (source: NCBI BLink).
	GH_D13G1758	AT1G56000.1	-	FAD/NAD(P)-binding oxidoreductase family protein
	GH_D13G1759	AT5G43280.1	-	delta(3,5),delta(2,4)-dienoyl-CoA isomerase 1
	GH_D13G1760	AT1G79030.1	-	Chaperone DnaJ-domain superfamily protein
	GH_D13G1761	AT1G78550.1	-	2-oxoglutarate (2OG) and Fe(II)-dependent oxygenase superfamily protein
	GH_D13G1762	AT1G78550.1	-	2-oxoglutarate (2OG) and Fe(II)-dependent oxygenase superfamily protein
	GH_D13G1763	AT4G16100.1	DEG	Protein of unknown function (DUF789)
	GH_D13G1764	AT2G13600.1	-	Pentatricopeptide repeat (PPR) superfamily protein
	GH_D13G1765	AT1G17180.1	-	glutathione S-transferase TAU 25
	GH_D13G1766	AT5G56270.1	-	WRKY DNA-binding protein 2
	GH_D13G1767	AT3G02790.1	DEG	zinc finger (C2H2 type) family protein
	GH_D13G1768	AT3G02800.1	DEG	Tyrosine phosphatase family protein
	GH_D13G1769	AT5G05800.2	-	unknown protein; FUNCTIONS IN: molecular_function unknown; INVOLVED IN: biological_process unknown; LOCATED IN: cellular_component unknown; EXPRESSED IN: 24 plant structures; EXPRESSED DURING: 15 growth stages; BEST Arabidopsis thaliana protein match is: unknown protein (TAIR:AT3G11290.1); Has 881 Blast hits to 512 proteins in 30 species: Archae - 0; Bacteria - 2; Metazoa - 0; Fungi - 38; Plants …
	GH_D13G1770	AT3G02830.1	-	zinc finger protein 1
	GH_D13G1771	AT1G65295.1	-	unknown protein; LOCATED IN: endomembrane system; EXPRESSED IN: 22 plant structures; EXPRESSED DURING: 13 growth stages; BEST Arabidopsis thaliana protein match is: unknown protein (TAIR:AT5G01015.1); Has 90 Blast hits to 90 proteins in 15 species: Archae - 0; Bacteria - 0; Metazoa - 0; Fungi - 0; Plants - 90; Viruses - 0; Other Eukaryotes - 0 (source: NCBI BLink).
	GH_D13G1772	AT1G65320.1	DEG	Cystathionine beta-synthase (CBS) family protein
	GH_D13G1773	AT1G64260.1	DEG	MuDR family transposase
	GH_D13G1774	AT1G31800.1	DEG	cytochrome P450, family 97, subfamily A, polypeptide 3
	GH_D13G1775	AT4G13230.1	-	Late embryogenesis abundant protein (LEA) family protein
	GH_D13G1776	AT4G13230.1	-	Late embryogenesis abundant protein (LEA) family protein
	GH_D13G1777	AT5G16510.2	-	Alpha-1,4-glucan-protein synthase family protein
	GH_D13G1778	AT3G03140.1	-	Tudor/PWWP/MBT superfamily protein
	GH_D13G1779	AT5G25120.1	-	ytochrome p450, family 71, subfamily B, polypeptide 11
	GH_D13G1780	AT5G25180.1	-	cytochrome P450, family 71, subfamily B, polypeptide 14
	GH_D13G1781	AT1G54130.1	-	RELA/SPOT homolog 3
	GH_D13G1782	AT2G36750.1	-	UDP-glucosyl transferase 73C1
	GH_D13G1783	AT1G64260.1	-	MuDR family transposase
	GH_D13G1784	AT3G03070.1	-	NADH-ubiquinone oxidoreductase-related
	GH_D13G1785	AT3G47250.3	-	Plant protein of unknown function (DUF247)
	GH_D13G1786	AT3G50120.1	-	Plant protein of unknown function (DUF247)
	GH_D13G1787	AT3G50150.1	-	Plant protein of unknown function (DUF247)
	GH_D13G1788	AT5G16880.2	-	target of Myb protein 1
	GH_D13G1789	AT4G17720.1	-	RNA-binding (RRM/RBD/RNP motifs) family protein
	GH_D13G1790		-
	GH_D13G1791		DEG
	GH_D13G1792	AT5G16820.2	DEG	heat shock factor 3
	GH_D13G1793	AT5G13720.1	-	Uncharacterised protein family (UPF0114)
	GH_D13G1794	AT5G46680.1	DEG	Pentatricopeptide repeat (PPR-like) superfamily protein
	GH_D13G1795	AT5G15920.1	-	structural maintenance of chromosomes 5
	GH_D13G1796	AT4G27600.1	-	pfkB-like carbohydrate kinase family protein
	GH_D13G1797	AT4G17900.1	-	PLATZ transcription factor family protein
	GH_D13G1798	AT5G16660.1	DEG	unknown protein; FUNCTIONS IN: molecular_function unknown; INVOLVED IN: biological_process unknown; LOCATED IN: chloroplast thylakoid membrane, chloroplast, membrane, chloroplast envelope; EXPRESSED IN: 23 plant structures; EXPRESSED DURING: 14 growth stages; BEST Arabidopsis thaliana protein match is: unknown protein (TAIR:AT3G02900.1); Has 30201 Blast hits to 17322 proteins in 780 species: Arch…
	GH_D13G1799	AT3G13960.1	-	growth-regulating factor 5
	GH_D13G1800	AT1G43722.1	-	unknown protein; BEST Arabidopsis thaliana protein match is: unknown protein (TAIR:AT5G28730.1); Has 924 Blast hits to 912 proteins in 109 species: Archae - 0; Bacteria - 0; Metazoa - 222; Fungi - 31; Plants - 661; Viruses - 0; Other Eukaryotes - 10 (source: NCBI BLink).
	GH_D13G1801	AT1G64970.1	-	gamma-tocopherol methyltransferase
	GH_D13G1802	AT4G27620.2	-	unknown protein; FUNCTIONS IN: molecular_function unknown; INVOLVED IN: biological_process unknown; LOCATED IN: mitochondrion; EXPRESSED IN: 18 plant structures; EXPRESSED DURING: 11 growth stages; BEST Arabidopsis thaliana protein match is: unknown protein (TAIR:AT4G27610.3); Has 35333 Blast hits to 34131 proteins in 2444 species: Archae - 798; Bacteria - 22429; Metazoa - 974; Fungi - 991; Plant…
	GH_D13G1803	AT5G17510.1	DEG	unknown protein; BEST Arabidopsis thaliana protein match is: unknown protein (TAIR:AT3G03460.1); Has 1807 Blast hits to 1807 proteins in 277 species: Archae - 0; Bacteria - 0; Metazoa - 736; Fungi - 347; Plants - 385; Viruses - 0; Other Eukaryotes - 339 (source: NCBI BLink).
	GH_D13G1804	AT1G13810.1	-	Restriction endonuclease, type II-like superfamily protein
	GH_D13G1805	AT1G09815.1	DEG	polymerase delta 4
	GH_D13G1806	AT1G64880.1	DEG	Ribosomal protein S5 family protein
	GH_D13G1807	AT5G35980.1	DEG	yeast YAK1-related gene 1
	GH_D13G1808	AT5G17540.1	-	HXXXD-type acyl-transferase family protein
	GH_D13G1809	AT5G17540.1	DEG	HXXXD-type acyl-transferase family protein
	GH_D13G1810	AT5G17540.1	-	HXXXD-type acyl-transferase family protein
	GH_D13G1811	AT5G17540.1	-	HXXXD-type acyl-transferase family protein
	GH_D13G1812	AT5G17540.1	-	HXXXD-type acyl-transferase family protein
	GH_D13G1813	AT5G17540.1	-	HXXXD-type acyl-transferase family protein
	GH_D13G1814	AT5G17570.1	-	TatD related DNase
	GH_D13G1815	AT2G21770.1	-	cellulose synthase A9
	GH_D13G1816	AT5G17560.1	DEG	BolA-like family protein
	GH_D13G1817	AT5G17600.1	DEG	RING/U-box superfamily protein
	GH_D13G1818	AT3G03570.1	DEG	Protein of unknown function (DUF3550/UPF0682)
	GH_D13G1819	AT3G23330.1	-	Tetratricopeptide repeat (TPR)-like superfamily protein
	GH_D13G1820	AT2G43030.1	DEG	Ribosomal protein L3 family protein
	GH_D13G1821	AT2G28580.1	-	Plant protein of unknown function (DUF247)
	GH_D13G1822	AT2G28580.1	-	Plant protein of unknown function (DUF247)
	GH_D13G1823	AT4G02600.2	DEG	Seven transmembrane MLO family protein
	GH_D13G1824	AT3G54280.1	DEG	DNA binding;ATP binding;nucleic acid binding;binding;helicases;ATP binding;DNA binding;helicases
	GH_D13G1825	AT1G74960.3	-	fatty acid biosynthesis 1
	GH_D13G1826	AT1G22180.2	-	Sec14p-like phosphatidylinositol transfer family protein
	GH_D13G1827	AT5G17910.2	-	unknown protein; FUNCTIONS IN: molecular_function unknown; INVOLVED IN: biological_process unknown; LOCATED IN: mitochondrion; EXPRESSED IN: 23 plant structures; EXPRESSED DURING: 15 growth stages; BEST Arabidopsis thaliana protein match is: unknown protein (TAIR:AT2G29620.1).
	GH_D13G1828	AT3G03610.1	DEG	ELMO/CED-12 family protein
	GH_D13G1829	AT5G17710.2	DEG	Co-chaperone GrpE family protein
	GH_D13G1830		-
	GH_D13G1831	AT5G07610.1	-	F-box family protein
	GH_D13G1832	AT1G08810.1	DEG	myb domain protein 60
	GH_D13G1833	AT3G53180.1	-	glutamate-ammonia ligases;catalytics;glutamate-ammonia ligases
	GH_D13G1834	AT3G45400.1	-	exostosin family protein
	GH_D13G1835	AT5G17780.2	DEG	alpha/beta-Hydrolases superfamily protein
	GH_D13G1836	AT2G28290.2	-	P-loop containing nucleoside triphosphate hydrolases superfamily protein
	GH_D13G1837	AT1G69560.1	-	myb domain protein 105
	GH_D13G1838	AT3G03660.1	-	WUSCHEL related homeobox 11
	GH_D13G1839	AT3G09360.1	-	Cyclin/Brf1-like TBP-binding protein
	GH_D13G1840	AT3G03680.1	-	C2 calcium/lipid-binding plant phosphoribosyltransferase family protein
	GH_D13G1841	AT5G17840.1	DEG	DnaJ/Hsp40 cysteine-rich domain superfamily protein
	GH_D13G1842	AT5G17850.1	DEG	Sodium/calcium exchanger family protein
	GH_D13G1843	AT5G27740.1	DEG	ATPase family associated with various cellular activities (AAA)
	GH_D13G1844	AT1G58030.1	DEG	cationic amino acid transporter 2
	GH_D13G1845	AT1G28760.1	-	Uncharacterized conserved protein (DUF2215)
	GH_D13G1846	AT3G03770.2	-	Leucine-rich repeat protein kinase family protein
	GH_D13G1847	AT4G29090.1	-	Ribonuclease H-like superfamily protein
	GH_D13G1848	AT5G35910.1	DEG	Polynucleotidyl transferase, ribonuclease H fold protein with HRDC domain
	GH_D13G1849	AT5G55000.2	-	potassium channel tetramerisation domain-containing protein / pentapeptide repeat-containing protein
	GH_D13G1850	AT5G51560.1	-	Leucine-rich repeat protein kinase family protein
	GH_D13G1851		DEG
	GH_D13G1852		-
	GH_D13G1853	AT5G17920.2	-	Cobalamin-independent synthase family protein
	GH_D13G1854	AT5G54160.1	-	O-methyltransferase 1
	GH_D13G1855	AT5G54160.1	DEG	O-methyltransferase 1
	GH_D13G1856		-
	GH_D13G1857	AT1G54400.1	-	HSP20-like chaperones superfamily protein
	GH_D13G1858	AT1G50010.1	-	tubulin alpha-2 chain
	GH_D13G1859	AT5G12380.1	-	annexin 8
	GH_D13G1860	AT3G03790.3	DEG	ankyrin repeat family protein / regulator of chromosome condensation (RCC1) family protein
	GH_D13G1861	AT5G53390.1	-	O-acyltransferase (WSD1-like) family protein
	GH_D13G1862	AT1G16250.1	-	Galactose oxidase/kelch repeat superfamily protein
	GH_D13G1863		-
	GH_D13G1864	AT3G03810.1	-	O-fucosyltransferase family protein
	GH_D13G1865	AT4G38040.1	-	Exostosin family protein
	GH_D13G1866	AT4G38040.1	-	Exostosin family protein
	GH_D13G1867	AT1G55850.1	-	cellulose synthase like E1
	GH_D13G1868	AT1G55850.1	-	cellulose synthase like E1
	GH_D13G1869	AT1G55850.1	-	cellulose synthase like E1
	GH_D13G1870	AT1G55850.1	-	cellulose synthase like E1
	GH_D13G1871		-
	GH_D13G1872	AT2G32910.1	-	DCD (Development and Cell Death) domain protein
	GH_D13G1873	AT1G08830.2	DEG	copper/zinc superoxide dismutase 1
	GH_D13G1874	AT5G27200.1	-	acyl carrier protein 5
	GH_D13G1875	AT1G08820.2	-	vamp/synaptobrevin-associated protein 27-2
	GH_D13G1876	AT1G55530.1	DEG	RING/U-box superfamily protein
	GH_D13G1877		-
	GH_D13G1878		DEG
	GH_D13G1879		-
	GH_D13G1880		-
	GH_D13G1881		-
	GH_D13G1882	AT1G08570.1	-	atypical CYS HIS rich thioredoxin 4
	GH_D13G1883	AT1G09220.1	DEG	Pentatricopeptide repeat (PPR) superfamily protein
	GH_D13G1884	AT3G04070.1	-	NAC domain containing protein 47
	GH_D13G1885	AT5G15010.1	DEG	Tetratricopeptide repeat (TPR)-like superfamily protein
	GH_D13G1886	AT5G18280.1	DEG	apyrase 2
	GH_D13G1887	AT3G04090.1	DEG	small and basic intrinsic protein 1A
	GH_D13G1888	AT1G08560.1	-	syntaxin of plants 111
	GH_D13G1889	AT2G39060.1	-	Nodulin MtN3 family protein
qFS-chr20-1	GH_D10G2023	AT3G06483.1	DEG	pyruvate dehydrogenase kinase
	GH_D10G2024	AT1G15460.1	DEG	HCO3- transporter family
	GH_D10G2025	AT1G15460.1	-	HCO3- transporter family
	GH_D10G2026	AT1G52740.1	-	histone H2A protein 9
	GH_D10G2027	AT3G17470.1	-	Ca2+-activated RelA/spot homolog
	GH_D10G2028	AT1G02520.1	-	P-glycoprotein 11
	GH_D10G2029	AT5G26680.2	-	5'-3' exonuclease family protein
	GH_D10G2030	AT2G21630.1	-	Sec23/Sec24 protein transport family protein
	GH_D10G2031	AT3G14172.1	-	FUNCTIONS IN: molecular_function unknown; INVOLVED IN: biological_process unknown; LOCATED IN: cellular_component unknown; BEST Arabidopsis thaliana protein match is: COP1-interacting protein-related (TAIR:AT1G72410.1); Has 30201 Blast hits to 17322 proteins in 780 species: Archae - 12; Bacteria - 1396; Metazoa - 17338; Fungi - 3422; Plants - 5037; Viruses - 0; Other Eukaryotes - 2996 (source: NC…
	GH_D10G2032	AT1G26910.1	-	Ribosomal protein L16p/L10e family protein
	GH_D10G2033	AT2G40800.1	DEG	unknown protein; BEST Arabidopsis thaliana protein match is: unknown protein (TAIR:AT3G56430.1); Has 43 Blast hits to 43 proteins in 15 species: Archae - 0; Bacteria - 0; Metazoa - 0; Fungi - 0; Plants - 41; Viruses - 0; Other Eukaryotes - 2 (source: NCBI BLink).
	GH_D10G2034	AT5G05190.1	-	Protein of unknown function (DUF3133)
	GH_D10G2035	AT2G40780.1	-	Nucleic acid-binding, OB-fold-like protein
	GH_D10G2036	AT2G40770.1	DEG	zinc ion binding;DNA binding;helicases;ATP binding;nucleic acid binding
	GH_D10G2037	AT5G05220.1	-	unknown protein; Has 30201 Blast hits to 17322 proteins in 780 species: Archae - 12; Bacteria - 1396; Metazoa - 17338; Fungi - 3422; Plants - 5037; Viruses - 0; Other Eukaryotes - 2996 (source: NCBI BLink).
	GH_D10G2038	AT2G40760.1	-	Rhodanese/Cell cycle control phosphatase superfamily protein
	GH_D10G2039	AT2G30490.1	DEG	cinnamate-4-hydroxylase
	GH_D10G2040	AT2G30860.1	-	glutathione S-transferase PHI 9
	GH_D10G2041	AT1G49540.1	-	elongator protein 2
	GH_D10G2042	AT4G32300.1	-	S-domain-2 5
	GH_D10G2043	AT3G56310.1	DEG	Melibiase family protein
	GH_D10G2044	AT2G40590.1	DEG	Ribosomal protein S26e family protein
	GH_D10G2045	AT5G38020.1	-	S-adenosyl-L-methionine-dependent methyltransferases superfamily protein
	GH_D10G2046	AT2G39480.1	-	P-glycoprotein 6
	GH_D10G2047		-
	GH_D10G2048	AT3G10920.1	DEG	manganese superoxide dismutase 1
	GH_D10G2049	AT3G10915.2	-	Reticulon family protein
	GH_D10G2050	AT2G40600.1	-	appr-1-p processing enzyme family protein
	GH_D10G2051		-
	GH_D10G2052	AT5G38020.1	-	S-adenosyl-L-methionine-dependent methyltransferases superfamily protein
	GH_D10G2053	AT2G37250.1	DEG	adenosine kinase
	GH_D10G2054	AT5G38020.1	-	S-adenosyl-L-methionine-dependent methyltransferases superfamily protein
	GH_D10G2055		-
	GH_D10G2056	AT3G56380.1	-	response regulator 17
	GH_D10G2057	AT3G56380.1	-	response regulator 17
	GH_D10G2058	AT5G38020.1	-	S-adenosyl-L-methionine-dependent methyltransferases superfamily protein
	GH_D10G2059	AT2G20450.1	-	Ribosomal protein L14
	GH_D10G2060	AT4G31250.1	-	Leucine-rich repeat protein kinase family protein
	GH_D10G2061	AT2G40610.1	DEG	expansin A8
	GH_D10G2062	AT2G40620.1	DEG	Basic-leucine zipper (bZIP) transcription factor family protein
	GH_D10G2063	AT3G10910.1	-	RING/U-box superfamily protein
qFS-chr24-3	GH_D08G1573	AT4G00740.1	-	S-adenosyl-L-methionine-dependent methyltransferases superfamily protein
	GH_D08G1574	AT4G00720.1	-	shaggy-like protein kinase 32
	GH_D08G1575	AT3G61200.1	-	Thioesterase superfamily protein
	GH_D08G1576	AT4G00585.1	DEG	unknown protein; Has 47 Blast hits to 47 proteins in 22 species: Archae - 0; Bacteria - 0; Metazoa - 3; Fungi - 7; Plants - 33; Viruses - 0; Other Eukaryotes - 4 (source: NCBI BLink).
	GH_D08G1577	AT2G01050.1	-	zinc ion binding;nucleic acid binding
	GH_D08G1578	AT4G00630.1	-	K+ efflux antiporter 2
	GH_D08G1579	AT2G45790.1	-	phosphomannomutase
	GH_D08G1580	AT1G01780.1	-	GATA type zinc finger transcription factor family protein
	GH_D08G1581	AT4G00660.1	DEG	RNAhelicase-like 8
	GH_D08G1582	AT1G43722.1	-	unknown protein; BEST Arabidopsis thaliana protein match is: unknown protein (TAIR:AT5G28730.1); Has 924 Blast hits to 912 proteins in 109 species: Archae - 0; Bacteria - 0; Metazoa - 222; Fungi - 31; Plants - 661; Viruses - 0; Other Eukaryotes - 10 (source: NCBI BLink).
	GH_D08G1583	AT3G11290.1	-	unknown protein; BEST Arabidopsis thaliana protein match is: unknown protein (TAIR:AT3G11310.1); Has 720 Blast hits to 435 proteins in 28 species: Archae - 0; Bacteria - 2; Metazoa - 0; Fungi - 32; Plants - 682; Viruses - 0; Other Eukaryotes - 4 (source: NCBI BLink).
	GH_D08G1584	AT3G61250.1	DEG	myb domain protein 17
	GH_D08G1585	AT2G45830.1	DEG	downstream target of AGL15 2
	GH_D08G1586	AT2G19730.3	-	Ribosomal L28e protein family
	GH_D08G1587	AT4G11610.1	DEG	C2 calcium/lipid-binding plant phosphoribosyltransferase family protein
	GH_D08G1588	AT2G45850.2	DEG	AT hook motif DNA-binding family protein
	GH_D08G1589	AT2G45860.1	-	unknown protein; Has 32 Blast hits to 32 proteins in 13 species: Archae - 0; Bacteria - 0; Metazoa - 0; Fungi - 0; Plants - 32; Viruses - 0; Other Eukaryotes - 0 (source: NCBI BLink).
	GH_D08G1590	AT1G01730.1	DEG	unknown protein; FUNCTIONS IN: molecular_function unknown; INVOLVED IN: biological_process unknown; LOCATED IN: chloroplast; EXPRESSED IN: 23 plant structures; EXPRESSED DURING: 13 growth stages; Has 42 Blast hits to 42 proteins in 17 species: Archae - 0; Bacteria - 2; Metazoa - 5; Fungi - 1; Plants - 34; Viruses - 0; Other Eukaryotes - 0 (source: NCBI BLink).
	GH_D08G1591	AT4G00530.1	-	unknown protein; FUNCTIONS IN: molecular_function unknown; INVOLVED IN: biological_process unknown; LOCATED IN: mitochondrion; EXPRESSED IN: 19 plant structures; EXPRESSED DURING: 9 growth stages; BEST Arabidopsis thaliana protein match is: unknown protein (TAIR:AT1G01725.1); Has 1807 Blast hits to 1807 proteins in 277 species: Archae - 0; Bacteria - 0; Metazoa - 736; Fungi - 347; Plants - 385; V…
	GH_D08G1592	AT4G00525.1	-	unknown protein; Has 35333 Blast hits to 34131 proteins in 2444 species: Archae - 798; Bacteria - 22429; Metazoa - 974; Fungi - 991; Plants - 531; Viruses - 0; Other Eukaryotes - 9610 (source: NCBI BLink).
	GH_D08G1593	AT3G49050.1	-	alpha/beta-Hydrolases superfamily protein
	GH_D08G1594	AT2G45880.1	-	beta-amylase 7
	GH_D08G1595	AT1G01690.1	-	putative recombination initiation defects 3
	GH_D08G1596	AT1G01650.1	DEG	SIGNAL PEPTidE PEPTidASE-LIKE 4
	GH_D08G1597	AT3G61415.2	DEG	SKP1-like 21
qFS-chr24-9	GH_D08G0209	AT4G18550.1	-	alpha/beta-Hydrolases superfamily protein
	GH_D08G0210	AT2G07050.1	DEG	cycloartenol synthase 1
	GH_D08G0211	AT1G56140.1	-	Leucine-rich repeat transmembrane protein kinase
	GH_D08G0212	AT5G24710.1	-	Transducin/WD40 repeat-like superfamily protein
	GH_D08G0213	AT5G58130.1	-	RNA-binding (RRM/RBD/RNP motifs) family protein
	GH_D08G0214	AT3G13040.2	-	myb-like HTH transcriptional regulator family protein
	GH_D08G0215	AT2G33030.1	-	receptor like protein 25
	GH_D08G0216	AT2G15080.2	-	receptor like protein 19
	GH_D08G0217	AT2G25470.1	-	receptor like protein 21
	GH_D08G0218	AT1G45616.1	-	receptor like protein 6
	GH_D08G0219	AT5G25910.1	-	receptor like protein 52
	GH_D08G0220	AT5G58110.1	-	chaperone binding;ATPase activators
	GH_D08G0221	AT3G10572.1	DEG	3-phosphoinositide-dependent protein kinase-1, putative
	GH_D08G0222	AT5G58100.1	DEG	unknown protein; INVOLVED IN: pollen exine formation; EXPRESSED IN: 19 plant structures; EXPRESSED DURING: 8 growth stages; BEST Arabidopsis thaliana protein match is: unknown protein (TAIR:AT3G28720.1); Has 35333 Blast hits to 34131 proteins in 2444 species: Archae - 798; Bacteria - 22429; Metazoa - 974; Fungi - 991; Plants - 531; Viruses - 0; Other Eukaryotes - 9610 (source: NCBI BLink).
	GH_D08G0223	AT1G71850.1	-	Ubiquitin carboxyl-terminal hydrolase family protein
	GH_D08G0224	AT5G35370.1	-	S-locus lectin protein kinase family protein
	GH_D08G0225	AT2G26590.3	DEG	regulatory particle non-ATPase 13
	GH_D08G0226	AT5G35390.1	-	Leucine-rich repeat protein kinase family protein
	GH_D08G0227		-
	GH_D08G0228	AT4G29900.1	-	autoinhibited Ca(2+)-ATPase 10
	GH_D08G0229	AT5G20590.1	-	TRICHOME BIREFRINGENCE-LIKE 5
	GH_D08G0230	AT4G26000.1	DEG	RNA-binding KH domain-containing protein
	GH_D08G0231	AT2G29800.1	-	Galactose oxidase/kelch repeat superfamily protein
	GH_D08G0232	AT4G30010.1	DEG	unknown protein; FUNCTIONS IN: molecular_function unknown; INVOLVED IN: biological_process unknown; LOCATED IN: mitochondrion, plastid; EXPRESSED IN: 26 plant structures; EXPRESSED DURING: 15 growth stages; Has 39 Blast hits to 39 proteins in 18 species: Archae - 0; Bacteria - 0; Metazoa - 0; Fungi - 0; Plants - 39; Viruses - 0; Other Eukaryotes - 0 (source: NCBI BLink).
	GH_D08G0233	AT2G19170.1	DEG	subtilisin-like serine protease 3
	GH_D08G0234	AT5G57250.1	DEG	Pentatricopeptide repeat (PPR) superfamily protein
	GH_D08G0235	AT4G30060.1	DEG	Core-2/I-branching beta-1,6-N-acetylglucosaminyltransferase family protein
	GH_D08G0236	AT2G19080.1	-	metaxin-related
	GH_D08G0237	AT1G14610.1	DEG	valyl-tRNA synthetase / valine--tRNA ligase (VALRS)
	GH_D08G0238	AT5G57280.1	-	S-adenosyl-L-methionine-dependent methyltransferases superfamily protein
	GH_D08G0239	AT5G57300.3	DEG	S-adenosyl-L-methionine-dependent methyltransferases superfamily protein
	GH_D08G0240	AT4G30070.1	-	low-molecular-weight cysteine-rich 59
	GH_D08G0241	AT1G29660.1	-	GDSL-like Lipase/Acylhydrolase superfamily protein
	GH_D08G0242	AT4G30160.1	-	villin 4
	GH_D08G0243	AT3G55820.1	DEG	Fasciclin-like arabinogalactan family protein
	GH_D08G0244	AT5G57330.1	DEG	Galactose mutarotase-like superfamily protein
	GH_D08G0245	AT5G57340.1	DEG	unknown protein; Has 30201 Blast hits to 17322 proteins in 780 species: Archae - 12; Bacteria - 1396; Metazoa - 17338; Fungi - 3422; Plants - 5037; Viruses - 0; Other Eukaryotes - 2996 (source: NCBI BLink).
	GH_D08G0246	AT5G57345.1	-	unknown protein; Has 30201 Blast hits to 17322 proteins in 780 species: Archae - 12; Bacteria - 1396; Metazoa - 17338; Fungi - 3422; Plants - 5037; Viruses - 0; Other Eukaryotes - 2996 (source: NCBI BLink).
	GH_D08G0247	AT1G20530.1	-	Protein of unknown function (DUF630 and DUF632)
	GH_D08G0248	AT4G30190.1	DEG	H(+)-ATPase 2
	GH_D08G0249	AT5G57360.1	-	Galactose oxidase/kelch repeat superfamily protein
	GH_D08G0250	AT2G18910.1	DEG	hydroxyproline-rich glycoprotein family protein
	GH_D08G0251	AT4G30200.3	-	vernalization5/VIN3-like
	GH_D08G0252	AT3G20490.1	-	unknown protein; Has 754 Blast hits to 165 proteins in 64 species: Archae - 0; Bacteria - 48; Metazoa - 26; Fungi - 25; Plants - 36; Viruses - 0; Other Eukaryotes - 619 (source: NCBI BLink).
	GH_D08G0253	AT3G47570.1	-	Leucine-rich repeat protein kinase family protein
	GH_D08G0254	AT1G11660.1	-	heat shock protein 70 (Hsp 70) family protein
	GH_D08G0255	AT4G27000.1	-	RNA-binding (RRM/RBD/RNP motifs) family protein
	GH_D08G0256	AT3G20560.1	-	PDI-like 5-3
	GH_D08G0257	AT4G27100.2	-	Ypt/Rab-GAP domain of gyp1p superfamily protein
	GH_D08G0258	AT5G54650.2	DEG	formin homology5
	GH_D08G0259	AT1G45616.1	-	receptor like protein 6
	GH_D08G0260	AT1G45616.1	-	receptor like protein 6
	GH_D08G0261	AT1G51060.1	DEG	histone H2A 10
	GH_D08G0262	AT1G11430.1	DEG	plastid developmental protein DAG, putative
	GH_D08G0263	AT4G27280.1	-	Calcium-binding EF-hand family protein
	GH_D08G0264	AT3G20630.1	-	ubiquitin-specific protease 14
	GH_D08G0265	AT1G11390.1	DEG	Protein kinase superfamily protein
	GH_D08G0266	AT4G21440.1	-	MYB-like 102
	GH_D08G0267	AT4G27350.1	-	Protein of unknown function (DUF1223)
	GH_D08G0268	AT1G61105.1	-	Toll-Interleukin-Resistance (TIR) domain family protein
	GH_D08G0269	ATMG01250.1	-	RNA-directed DNA polymerase (reverse transcriptase)
	GH_D08G0270	AT5G53760.2	DEG	Seven transmembrane MLO family protein
	GH_D08G0271	AT5G53860.2	-	embryo defective 2737
	GH_D08G0272		-
	GH_D08G0273	AT1G28130.1	-	Auxin-responsive GH3 family protein
	GH_D08G0274	AT1G28130.1	-	Auxin-responsive GH3 family protein
	GH_D08G0275	AT3G15120.1	-	P-loop containing nucleoside triphosphate hydrolases superfamily protein
	GH_D08G0276	AT3G15095.1	-	unknown protein; FUNCTIONS IN: molecular_function unknown; INVOLVED IN: biological_process unknown; LOCATED IN: chloroplast; EXPRESSED IN: 22 plant structures; EXPRESSED DURING: 13 growth stages; Has 9762 Blast hits to 6439 proteins in 764 species: Archae - 77; Bacteria - 1339; Metazoa - 3211; Fungi - 718; Plants - 437; Viruses - 131; Other Eukaryotes - 3849 (source: NCBI BLink).
	GH_D08G0277		-
	GH_D08G0278		-
	GH_D08G0279		-
	GH_D08G0280	AT3G15020.2	-	Lactate/malate dehydrogenase family protein
	GH_D08G0281	AT5G57660.1	-	CONSTANS-like 5
	GH_D08G0282	AT4G15560.1	-	Deoxyxylulose-5-phosphate synthase
	GH_D08G0283	AT5G57560.1	-	Xyloglucan endotransglucosylase/hydrolase family protein
	GH_D08G0284	AT4G15560.1	-	Deoxyxylulose-5-phosphate synthase
	GH_D08G0285	AT4G15560.1	-	Deoxyxylulose-5-phosphate synthase
	GH_D08G0286	AT5G57580.1	-	Calmodulin-binding protein
	GH_D08G0287	AT5G57560.1	DEG	Xyloglucan endotransglucosylase/hydrolase family protein
	GH_D08G0288	AT1G56430.1	-	nicotianamine synthase 4
	GH_D08G0289	AT5G57520.1	DEG	zinc finger protein 2
	GH_D08G0290	AT4G30240.1	DEG	Syntaxin/t-SNARE family protein
	GH_D08G0291	AT4G30230.1	-	unknown protein; Has 42 Blast hits to 42 proteins in 5 species: Archae - 0; Bacteria - 0; Metazoa - 0; Fungi - 0; Plants - 42; Viruses - 0; Other Eukaryotes - 0 (source: NCBI BLink).
	GH_D08G0292	AT4G30210.2	DEG	P450 reductase 2
	GH_D08G0293	AT4G26910.1	DEG	Dihydrolipoamide succinyltransferase
	GH_D08G0294	AT1G11910.1	-	aspartic proteinase A1
	GH_D08G0295	AT1G59700.1	-	glutathione S-transferase TAU 16
	GH_D08G0296	AT3G20420.1	DEG	RNAse THREE-like protein 2
	GH_D08G0297	AT1G50640.1	-	ethylene responsive element binding factor 3
	GH_D08G0298	AT4G22340.1	-	cytidinediphosphate diacylglycerol synthase 2
	GH_D08G0299	AT1G50620.1	-	RING/FYVE/PHD zinc finger superfamily protein
qFS-chr25-10	GH_D06G0048	AT1G19715.3	-	Mannose-binding lectin superfamily protein
	GH_D06G0049	AT1G75450.1	-	cytokinin oxidase 5
	GH_D06G0050	AT1G45110.1	DEG	Tetrapyrrole (Corrin/Porphyrin) Methylases
	GH_D06G0051	AT1G75430.1	-	BEL1-like homeodomain 11
	GH_D06G0052	AT2G16400.1	DEG	BEL1-like homeodomain 7
	GH_D06G0053	AT1G04940.1	-	translocon at the inner envelope membrane of chloroplasts 20
	GH_D06G0054	AT1G75390.1	DEG	basic leucine-zipper 44
	GH_D06G0055		-
	GH_D06G0056	AT1G27620.1	-	HXXXD-type acyl-transferase family protein
