# Supplementary material for: Quantitative Trait Loci and Transcriptome Analysis Reveal Genetic Basis of Fiber Quality Traits in CCRI70 RIL Population of Gossypium hirsutum
Source: Front Plant Sci. 2021 Dec 16;12:753755. doi: 10.3389/fpls.2021.753755 (PMC8716697; doi:10.3389/fpls.2021.753755)
Supplement: Supplementary file 16 [file Table_13.XLSX]

## Sheet: Table S13-1
Table S13-1. GO analyses for promising genes
GOId	Term	Category	Gene Number	Gene
GO:0005634	nucleus	Cellular_Component	653	GH_A06G0708|GH_A06G1918|GH_D03G1279|GH_A10G1839|GH_D13G1694|GH_D03G1203|GH_A03G1481|GH_A05G0605|GH_D08G1577|GH_D11G1781|GH_D07G1472|GH_D03G1132|GH_D13G2599|GH_D13G1843|GH_A11G3417|GH_D03G1148|GH_D01G2102|GH_D08G0247|GH_D03G1259|GH_D03G1107|GH_D08G0288|GH_D02G0178|GH_A10G1844|GH_A11G3418|GH_D08G0254|GH_D03G1101|GH_A06G0649|GH_D13G1839|GH_D03G1260|GH_D08G0297|GH_A06G0729|GH_D06G0052|GH_D13G2572|GH_…
GO:0005737	cytoplasm	Cellular_Component	451	GH_D03G1255|GH_D08G0283|GH_A10G1862|GH_D13G1695|GH_D08G0209|GH_D03G1049|GH_A10G2126|GH_D03G1100|GH_A10G2138|GH_A10G2177|GH_D03G1200|GH_A06G1940|GH_A10G2136|GH_A03G1460|GH_A03G1500|GH_A06G1937|GH_D11G1775|GH_D02G0223|GH_D13G1876|GH_A10G2132|GH_D03G0996|GH_A10G2133|GH_D08G0287|GH_A10G2140|GH_D03G1025|GH_D02G0176|GH_A06G0726|GH_D13G1799|GH_D13G2589|GH_D03G1227|GH_A11G3412|GH_A10G2180|GH_D11G1733|GH_…
GO:0005515	protein binding	Molecular_Function	386	GH_A03G1501|GH_D08G0263|GH_D10G2035|GH_A03G1473|GH_D11G1768|GH_D13G1685|GH_D02G0190|GH_D03G1199|GH_D13G1699|GH_A11G3396|GH_D02G0234|GH_D13G1813|GH_A03G1475|GH_D03G1017|GH_D13G1792|GH_D03G1274|GH_A03G1463|GH_D03G1278|GH_D10G2039|GH_A05G0603|GH_D08G0284|GH_A11G3401|GH_A03G1470|GH_D02G0193|GH_D02G0174|GH_D03G1134|GH_D02G0168|GH_A11G3422|GH_D11G1784|GH_D03G1091|GH_A06G0733|GH_D08G0226|GH_A10G2120|GH_…
GO:0008150	biological_process	Biological_Process	375	GH_A06G1924|GH_D03G1186|GH_D13G2580|GH_D13G1686|GH_D11G1767|GH_D08G0232|GH_D03G1031|GH_A11G3410|GH_D03G1139|GH_D08G0291|GH_D11G1802|GH_D06G0050|GH_A03G1477|GH_A06G0637|GH_A10G1847|GH_D01G2080|GH_A03G1490|GH_A06G0636|GH_D11G1746|GH_A10G1840|GH_A10G1802|GH_D13G1794|GH_A03G1454|GH_D10G2033|GH_D03G1095|GH_D03G1114|GH_D08G0212|GH_D10G2036|GH_D11G1731|GH_D03G1164|GH_D11G1749|GH_D13G2630|GH_D03G1005|GH_…
GO:0009507	chloroplast	Cellular_Component	344	GH_D03G1171|GH_D13G1726|GH_D03G1071|GH_D08G1574|GH_D13G2570|GH_A10G2134|GH_D13G1758|GH_D13G1746|GH_D13G2602|GH_D13G1732|GH_D03G1265|GH_D02G0171|GH_D11G1732|GH_A03G1483|GH_A06G0644|GH_D13G2567|GH_D08G0223|GH_D07G0632|GH_A06G1938|GH_D02G0200|GH_D10G2060|GH_D03G1145|GH_D13G1764|GH_D13G1819|GH_A11G3398|GH_D08G0219|GH_D02G0237|GH_D11G1794|GH_D01G2088|GH_D13G1825|GH_D03G1012|GH_A03G1492|GH_D13G1716|GH_…
GO:0005886	plasma membrane	Cellular_Component	343	GH_D07G0629|GH_A06G0736|GH_D03G1274|GH_D03G1183|GH_D02G0216|GH_D13G1821|GH_A06G0634|GH_D02G0236|GH_D13G1793|GH_D08G0226|GH_D07G1460|GH_A06G0733|GH_D13G1787|GH_A10G1799|GH_D03G1046|GH_D13G1700|GH_A06G0640|GH_D13G2569|GH_A06G1904|GH_D10G2029|GH_D03G1061|GH_A05G0586|GH_D13G1680|GH_A10G1822|GH_D13G1842|GH_D02G0229|GH_D02G0184|GH_D03G1112|GH_D11G1793|GH_A05G0590|GH_D11G1754|GH_D10G2049|GH_D03G1172|GH_…
GO:0003674	molecular_function	Molecular_Function	330	GH_D03G1112|GH_A06G0633|GH_A05G0590|GH_D10G2049|GH_D02G0177|GH_D10G2029|GH_D03G1061|GH_A06G0656|GH_D08G1595|GH_D13G2595|GH_A05G0596|GH_A10G2141|GH_D13G1721|GH_D13G1793|GH_D11G1756|GH_D13G1800|GH_D03G1276|GH_D11G1784|GH_D03G1022|GH_D13G1787|GH_A10G1799|GH_A06G1922|GH_D11G1782|GH_D08G0243|GH_D10G2050|GH_D11G1763|GH_D07G0629|GH_A03G1475|GH_A06G0662|GH_A06G0670|GH_D08G0234|GH_A06G0669|GH_A10G1806|GH_…
GO:0016021	integral component of membrane	Cellular_Component	302	GH_A03G1463|GH_A10G2155|GH_D13G1792|GH_D03G1274|GH_D13G2628|GH_A10G1875|GH_D13G1821|GH_D02G0172|GH_D03G1076|GH_D02G0216|GH_A06G0662|GH_A11G3396|GH_D03G1197|GH_A06G0706|GH_D13G2594|GH_D13G2569|GH_A10G2149|GH_A11G3421|GH_D08G0243|GH_A10G2127|GH_D08G1578|GH_D08G0226|GH_D13G1793|GH_D02G0236|GH_D08G0235|GH_D13G1787|GH_A06G0733|GH_A05G0586|GH_D03G1011|GH_A06G1904|GH_D03G1172|GH_D10G2049|GH_D11G1754|GH_…
GO:0005829	cytosol	Cellular_Component	295	GH_A05G0601|GH_D03G1255|GH_D03G1210|GH_A10G1801|GH_D03G1049|GH_A10G2126|GH_D07G1465|GH_D13G1775|GH_D03G1237|GH_A10G2138|GH_A10G2177|GH_A03G1500|GH_D02G0223|GH_A06G1937|GH_D13G1776|GH_D13G1777|GH_D07G1488|GH_D03G0996|GH_D03G1249|GH_A10G2140|GH_D02G0176|GH_D03G1227|GH_D13G2589|GH_A06G0642|GH_D13G2600|GH_A10G2180|GH_D13G1873|GH_D11G1800|GH_D03G1281|GH_A06G0643|GH_D11G1779|GH_D07G1508|GH_D03G0997|GH_…
GO:0005739	mitochondrion	Cellular_Component	256	GH_D08G1588|GH_D13G1718|GH_D13G2575|GH_A06G1943|GH_D13G1725|GH_D13G1845|GH_D01G2103|GH_D11G1731|GH_A06G1946|GH_D02G0232|GH_A10G2196|GH_A10G1826|GH_D13G2630|GH_A10G2189|GH_D03G1248|GH_D08G0221|GH_D03G1221|GH_A10G2118|GH_D03G1054|GH_D13G1885|GH_D03G1031|GH_D03G1108|GH_D13G2580|GH_D07G1490|GH_D08G0232|GH_D13G1686|GH_A10G1840|GH_D11G1778|GH_D03G1095|GH_D10G2033|GH_D13G1794|GH_A06G0637|GH_D03G1080|GH_…
GO:0016020	membrane	Cellular_Component	229	GH_A10G1834|GH_D02G0224|GH_D13G1759|GH_D13G2631|GH_D13G1751|GH_A03G1495|GH_A10G1838|GH_D07G1462|GH_D13G1737|GH_D13G1859|GH_A06G0638|GH_D03G1233|GH_A06G0653|GH_D08G0253|GH_D03G1041|GH_A06G1908|GH_D06G0056|GH_D13G1809|GH_D10G2061|GH_D03G1078|GH_D08G0297|GH_D13G1717|GH_A06G0729|GH_A10G1907|GH_A10G1821|GH_A05G0605|GH_A06G0708|GH_D03G1203|GH_D13G1815|GH_D03G1258|GH_A11G3418|GH_A10G1803|GH_D13G1793|GH_…
GO:0005575	cellular_component	Cellular_Component	193	GH_A10G2160|GH_A10G1843|GH_D03G1017|GH_A10G1874|GH_D07G1509|GH_D03G1251|GH_D08G1583|GH_D10G2058|GH_A10G1806|GH_A03G1455|GH_D03G1066|GH_D13G1768|GH_D08G0234|GH_D13G1774|GH_D11G1735|GH_A06G1928|GH_D03G1199|GH_D13G2586|GH_D13G1696|GH_D03G1044|GH_D13G2563|GH_D07G1499|GH_A10G1880|GH_D07G0627|GH_D02G0197|GH_D13G2569|GH_D10G2050|GH_D11G1728|GH_D04G1858|GH_D13G1716|GH_A11G3413|GH_D13G1819|GH_D13G1875|GH_…
GO:0009506	plasmodesma	Cellular_Component	158	GH_D07G1487|GH_A05G0600|GH_D02G0201|GH_D02G0202|GH_A10G2142|GH_A06G1925|GH_D10G2061|GH_D06G0052|GH_D02G0198|GH_A10G2129|GH_D07G1484|GH_D13G1815|GH_D07G1483|GH_D01G2076|GH_D08G0254|GH_D06G0051|GH_A10G1851|GH_D02G0224|GH_D10G2046|GH_A10G1834|GH_D13G2631|GH_D13G2625|GH_D07G1506|GH_A02G1796|GH_D13G1714|GH_D07G1462|GH_A03G1495|GH_D13G1858|GH_D08G0251|GH_D03G1098|GH_D03G1191|GH_D02G0225|GH_D13G1888|GH_…
GO:0006355	regulation of transcription, DNA-templated	Biological_Process	157	GH_A10G1822|GH_A03G1486|GH_D03G1146|GH_D07G1464|GH_D03G1057|GH_A10G1846|GH_D13G1680|GH_D11G1756|GH_D03G1096|GH_D13G2566|GH_D01G2070|GH_D03G1091|GH_D13G2587|GH_A11G3413|GH_A10G2152|GH_D07G1477|GH_A03G1473|GH_D13G1685|GH_D13G1792|GH_A05G0603|GH_D13G2572|GH_D06G0052|GH_D08G0297|GH_D03G1260|GH_D13G1839|GH_D13G1705|GH_D13G1766|GH_D01G2072|GH_D03G1193|GH_D11G1741|GH_D11G1781|GH_A06G0708|GH_A06G1918|GH_…
GO:0005576	extracellular region	Cellular_Component	150	GH_A10G1901|GH_D08G1593|GH_D08G1585|GH_D03G1188|GH_D13G1859|GH_D11G1762|GH_D10G2061|GH_D02G0201|GH_D13G1717|GH_A10G1820|GH_A10G2154|GH_A11G3418|GH_D08G0254|GH_D02G0238|GH_D08G0226|GH_D13G2581|GH_A10G1799|GH_D03G1046|GH_D03G1197|GH_A10G1866|GH_D03G1236|GH_A06G0736|GH_D13G2628|GH_A03G1463|GH_A06G0633|GH_D03G1172|GH_D11G1754|GH_D02G0177|GH_D08G0260|GH_D13G2585|GH_D13G1736|GH_A10G1885|GH_D03G1263|GH_…
GO:0005524	ATP binding	Molecular_Function	150	GH_D07G1471|GH_D07G0635|GH_D08G0237|GH_D11G1801|GH_D08G0269|GH_D13G2613|GH_D01G2081|GH_A06G0725|GH_A03G1480|GH_D13G1730|GH_D02G0219|GH_D03G1251|GH_D08G1581|GH_D03G1152|GH_D11G1783|GH_D02G0230|GH_A03G1459|GH_D02G0166|GH_D08G0275|GH_A11G3397|GH_D11G1755|GH_D11G1738|GH_D03G1272|GH_D11G1769|GH_A06G0702|GH_D11G1757|GH_D13G2624|GH_D01G2092|GH_D13G1723|GH_D03G1196|GH_D13G1850|GH_D02G0232|GH_D03G1097|GH_…
GO:0003677	DNA binding	Molecular_Function	139	GH_D08G0299|GH_D13G2578|GH_A06G0711|GH_D13G1838|GH_D03G1185|GH_D11G1729|GH_D08G1583|GH_D03G1213|GH_A03G1455|GH_D02G0173|GH_D07G1510|GH_D02G0230|GH_D03G1059|GH_D03G1208|GH_D03G0999|GH_D03G1184|GH_D08G0214|GH_D13G2588|GH_D13G1770|GH_D03G1135|GH_D10G2048|GH_A06G1912|GH_A05G0593|GH_D08G0266|GH_A05G0589|GH_A10G1898|GH_D03G1118|GH_D03G1002|GH_D13G1832|GH_A06G0664|GH_D13G2614|GH_D07G1503|GH_D01G2087|GH_…
GO:0006351	transcription, DNA-templated	Biological_Process	134	GH_D03G1189|GH_D03G0997|GH_A06G0718|GH_A06G0642|GH_D13G2589|GH_D13G1799|GH_D03G1018|GH_D10G2057|GH_A06G1945|GH_D03G1119|GH_D01G2090|GH_A03G1460|GH_A06G0641|GH_D03G1049|GH_D13G2561|GH_A10G1914|GH_D03G1006|GH_D13G2576|GH_D08G0289|GH_A06G0664|GH_D13G1832|GH_D03G1118|GH_A10G1898|GH_D08G0238|GH_A05G0589|GH_A05G0593|GH_A06G1907|GH_D03G1135|GH_D07G1458|GH_D03G1103|GH_D13G1769|GH_D13G1701|GH_D03G1077|GH_…
GO:0005794	Golgi apparatus	Cellular_Component	125	GH_A06G0731|GH_D03G1176|GH_D13G1865|GH_A03G1497|GH_D02G0190|GH_D03G1083|GH_D10G2039|GH_D03G1265|GH_A10G1836|GH_A06G1950|GH_D13G1726|GH_D03G1081|GH_D03G1182|GH_D08G0290|GH_A10G1851|GH_D07G1506|GH_D13G2625|GH_D03G1104|GH_D07G1461|GH_A02G1796|GH_D13G1714|GH_D03G1202|GH_A10G2150|GH_D04G1860|GH_A06G1925|GH_A10G1870|GH_D03G1262|GH_D13G1869|GH_D03G1116|GH_A11G3423|GH_A06G0724|GH_D01G2082|GH_D13G1834|GH_…
GO:0046872	metal ion binding	Molecular_Function	116	GH_D13G1839|GH_D13G1766|GH_A06G0703|GH_D13G1815|GH_D13G1694|GH_A10G1813|GH_D03G1107|GH_D03G1163|GH_D13G1688|GH_D08G0251|GH_D03G1188|GH_D13G1859|GH_A10G1838|GH_D13G1720|GH_A06G1908|GH_D03G1041|GH_D08G0228|GH_A10G1885|GH_D10G2029|GH_D03G1011|GH_D13G1680|GH_D13G1800|GH_D03G1096|GH_D11G1756|GH_D01G2070|GH_D13G2581|GH_A06G0733|GH_D03G1046|GH_D13G2569|GH_D07G1477|GH_A06G0640|GH_D02G0234|GH_D03G1274|GH_…
GO:0003700	transcription factor activity, sequence-specific DNA binding	Molecular_Function	110	GH_D03G1051|GH_D03G1080|GH_A06G0744|GH_A06G1913|GH_D13G1689|GH_A06G0672|GH_A10G1852|GH_D13G2571|GH_D07G0636|GH_D03G1147|GH_A05G0606|GH_A10G1896|GH_D08G1580|GH_D03G1002|GH_D08G0266|GH_D13G2584|GH_D02G0173|GH_A10G2205|GH_D08G0281|GH_D13G1838|GH_D13G1696|GH_D03G1193|GH_D01G2072|GH_D13G1766|GH_D13G1705|GH_D08G0297|GH_D03G1260|GH_D13G2572|GH_D06G0052|GH_D03G1148|GH_A10G1839|GH_A06G1918|GH_D13G1837|GH_…
GO:0003723	RNA binding	Molecular_Function	109	GH_D13G2565|GH_D13G2568|GH_D10G2035|GH_D03G1199|GH_D03G1066|GH_D08G0234|GH_D03G1278|GH_D03G1083|GH_D01G2070|GH_D03G1109|GH_D03G1169|GH_A10G2201|GH_A06G1916|GH_D13G1764|GH_D13G1819|GH_A06G0640|GH_D11G1728|GH_D03G1271|GH_D03G1145|GH_D13G1848|GH_D07G1504|GH_D08G0223|GH_D03G1264|GH_A10G2116|GH_A11G3424|GH_D02G0189|GH_A10G2117|GH_A06G0712|GH_A11G3404|GH_D03G1014|GH_D08G0255|GH_A03G1495|GH_D03G1105|GH_…
GO:0008270	zinc ion binding	Molecular_Function	103	GH_A10G2130|GH_D03G1202|GH_D03G1187|GH_D03G1104|GH_D03G1136|GH_A02G1796|GH_A10G1841|GH_A06G1933|GH_D13G1767|GH_A10G2194|GH_D10G2063|GH_D11G1725|GH_D13G1883|GH_D13G2607|GH_D03G1048|GH_D03G1066|GH_D13G1699|GH_D02G0197|GH_D13G1764|GH_D13G1819|GH_D03G1156|GH_A05G0592|GH_D13G1817|GH_D03G1181|GH_D13G1783|GH_D13G1868|GH_A10G2136|GH_D03G1255|GH_D13G1876|GH_D08G0289|GH_D02G0221|GH_D13G1873|GH_D03G1064|GH_…
GO:0016301	kinase activity	Molecular_Function	93	GH_D08G0217|GH_D07G1488|GH_D13G1796|GH_A06G0643|GH_D11G1800|GH_D11G1759|GH_D13G2603|GH_D13G1807|GH_D08G0224|GH_D13G1693|GH_D11G1785|GH_D02G0218|GH_A05G0585|GH_A06G0705|GH_D10G2053|GH_D11G1758|GH_D13G1846|GH_D03G1077|GH_A10G1883|GH_D08G0259|GH_D07G0625|GH_A10G2156|GH_D08G0218|GH_D13G1682|GH_D03G1166|GH_D01G2071|GH_D08G0276|GH_D03G1082|GH_A06G1934|GH_D13G1683|GH_D07G0631|GH_D11G1753|GH_D03G1137|GH_…
GO:0005783	endoplasmic reticulum	Cellular_Component	91	GH_D03G1151|GH_D11G1802|GH_D13G1867|GH_A05G0598|GH_D13G1870|GH_D13G1844|GH_D03G1054|GH_D03G1230|GH_D13G1740|GH_A06G0717|GH_D07G1471|GH_A06G1930|GH_D03G1195|GH_D08G0294|GH_D03G1058|GH_D08G0222|GH_D08G0256|GH_A03G1459|GH_D03G1117|GH_D02G0173|GH_A10G1905|GH_A11G3397|GH_D13G1875|GH_A03G1468|GH_A10G1907|GH_D13G1751|GH_A06G0638|GH_A06G0653|GH_D13G2621|GH_D13G1736|GH_D11G1795|GH_A05G0602|GH_D03G1028|GH_…
GO:0009651	response to salt stress	Biological_Process	90	GH_D03G1043|GH_D13G1837|GH_A10G2170|GH_A03G1495|GH_D03G1105|GH_D03G1041|GH_D13G2572|GH_D02G0201|GH_D08G0297|GH_D13G1766|GH_D03G1193|GH_A10G1839|GH_A10G1799|GH_A06G0640|GH_D13G2569|GH_D08G0295|GH_A10G1822|GH_D02G0177|GH_A05G0602|GH_A06G0632|GH_D07G1464|GH_D03G1248|GH_D02G0232|GH_D01G2103|GH_A10G1868|GH_D13G1689|GH_D03G1184|GH_D03G1117|GH_D02G0173|GH_D13G1742|GH_D03G1170|GH_A06G0717|GH_D08G0266|GH_…
GO:0006952	defense response	Biological_Process	87	GH_D13G1717|GH_D08G0297|GH_D13G1766|GH_D13G1815|GH_D02G0238|GH_A11G3418|GH_A06G0707|GH_A11G3396|GH_D13G1685|GH_D02G0216|GH_A06G0736|GH_A05G0603|GH_D03G1274|GH_D13G2585|GH_D08G0260|GH_D11G1754|GH_D03G1172|GH_A05G0586|GH_D10G2031|GH_D01G2084|GH_A11G3395|GH_D07G0636|GH_A10G1871|GH_D01G2079|GH_D13G2624|GH_D02G0166|GH_D02G0217|GH_A11G3397|GH_D13G2615|GH_A06G1949|GH_D03G1214|GH_D02G0239|GH_D13G1875|GH_…
GO:0043565	sequence-specific DNA binding	Molecular_Function	87	GH_D13G2571|GH_D08G1588|GH_A10G1882|GH_D03G1147|GH_D07G0636|GH_A10G1852|GH_A06G1913|GH_A06G0672|GH_D13G1689|GH_A06G0744|GH_D03G1080|GH_D13G1838|GH_D03G1073|GH_D02G0173|GH_A10G2205|GH_D08G0266|GH_D03G1233|GH_D13G1837|GH_D03G1043|GH_D03G1148|GH_A10G1839|GH_D13G1766|GH_D01G2072|GH_D13G2572|GH_D06G0052|GH_D08G0297|GH_D13G1792|GH_A05G0603|GH_D13G1685|GH_A03G1473|GH_A11G3413|GH_D13G2587|GH_D07G1477|GH_…
GO:0004674	protein serine/threonine kinase activity	Molecular_Function	84	GH_D08G0224|GH_D13G1875|GH_D02G0180|GH_D11G1785|GH_D11G1783|GH_D02G0187|GH_D02G0181|GH_D02G0188|GH_D08G0249|GH_D11G1764|GH_A03G1480|GH_D02G0185|GH_D13G1730|GH_D11G1770|GH_A06G0705|GH_A05G0585|GH_D11G1758|GH_D13G1846|GH_D02G0183|GH_D02G0186|GH_D13G2629|GH_A11G3395|GH_D01G2103|GH_D01G2084|GH_D07G1488|GH_D03G1054|GH_A06G0643|GH_D11G1757|GH_A06G0702|GH_D11G1759|GH_D13G2624|GH_D11G1800|GH_D13G2603|GH_…
GO:0005618	cell wall	Cellular_Component	82	GH_D02G0206|GH_A10G1886|GH_D08G0287|GH_D03G1263|GH_D03G1237|GH_D13G2627|GH_D08G0217|GH_D08G0283|GH_A03G1454|GH_A10G1868|GH_D03G1190|GH_D07G1485|GH_A03G1490|GH_A06G0741|GH_D03G0997|GH_D08G0261|GH_D03G1192|GH_A06G0643|GH_D08G0258|GH_D11G1769|GH_A10G1902|GH_D13G2615|GH_D13G1742|GH_D03G1214|GH_A10G1811|GH_A06G0700|GH_D03G1001|GH_D08G0241|GH_D11G1783|GH_A10G1804|GH_A10G1830|GH_D10G2040|GH_D13G1835|GH_…
GO:0009737	response to abscisic acid	Biological_Process	80	GH_D07G1483|GH_D13G1833|GH_D07G0622|GH_D07G1505|GH_D11G1752|GH_D08G0244|GH_A11G3408|GH_A03G1485|GH_A10G2130|GH_D08G1584|GH_D10G2060|GH_D07G0632|GH_D07G1467|GH_A06G0740|GH_D03G1024|GH_D03G1169|GH_D03G1109|GH_A10G2120|GH_D13G1884|GH_A06G0642|GH_A06G0726|GH_D03G1079|GH_A06G0718|GH_A06G0643|GH_D13G1807|GH_A10G1801|GH_D13G2627|GH_A06G0641|GH_D07G0620|GH_D07G1488|GH_D13G2561|GH_A10G1914|GH_A06G1907|GH_…
GO:0009793	embryo development ending in seed dormancy	Biological_Process	75	GH_D03G1143|GH_D13G1825|GH_D13G1884|GH_A10G2122|GH_D03G1176|GH_D13G2565|GH_D13G1732|GH_D10G2056|GH_D02G0200|GH_D13G1829|GH_A11G3408|GH_D11G1752|GH_D02G0202|GH_D01G2071|GH_D07G1482|GH_A10G2202|GH_D11G1785|GH_A06G0711|GH_D06G0048|GH_D13G2591|GH_D08G0280|GH_D01G2087|GH_D13G1724|GH_D10G2048|GH_D07G1469|GH_D03G1069|GH_D03G1042|GH_D03G1261|GH_D07G1501|GH_D01G2083|GH_D13G1776|GH_D13G1775|GH_A10G1801|GH_…
GO:0005654	nucleoplasm	Cellular_Component	74	GH_D03G1049|GH_A05G0601|GH_A03G1500|GH_A06G0718|GH_D13G2589|GH_D03G1227|GH_D01G2090|GH_A10G1881|GH_D03G1268|GH_D13G1824|GH_D13G1760|GH_A10G1872|GH_D03G1059|GH_D08G0238|GH_D03G1069|GH_D03G1094|GH_A06G0705|GH_D13G2557|GH_D03G1103|GH_D01G2087|GH_A10G2188|GH_D03G1187|GH_D07G0625|GH_D10G2062|GH_A06G1933|GH_D03G1166|GH_D03G1130|GH_A10G2129|GH_D13G2577|GH_D08G0225|GH_A05G0600|GH_D01G2089|GH_D10G2035|GH_…
GO:0055114	oxidation-reduction process	Biological_Process	70	GH_D13G2569|GH_D03G1274|GH_D11G1743|GH_D11G1795|GH_A10G1885|GH_A03G1487|GH_A03G1495|GH_D03G1257|GH_D02G0201|GH_A10G2163|GH_A10G1905|GH_A06G0721|GH_D03G1248|GH_D13G1844|GH_D13G1744|GH_D13G2571|GH_A10G1871|GH_A10G2124|GH_A05G0607|GH_A10G2164|GH_D03G1012|GH_A03G1492|GH_A10G2161|GH_D03G1225|GH_D07G1480|GH_A10G2169|GH_D10G2039|GH_D02G0197|GH_D13G1750|GH_D03G1071|GH_D13G1758|GH_A10G2134|GH_A03G1484|GH_…
GO:0005773	vacuole	Cellular_Component	69	GH_D10G2040|GH_A10G1830|GH_D03G1198|GH_A10G1812|GH_D06G0049|GH_D13G1715|GH_D08G0210|GH_D03G1190|GH_D03G1035|GH_D03G1192|GH_D03G0997|GH_D07G1488|GH_A06G1937|GH_D07G1465|GH_D03G1255|GH_D10G2043|GH_A06G1938|GH_D13G1716|GH_A11G3422|GH_D03G1176|GH_D13G1772|GH_A03G1497|GH_D03G1232|GH_A06G1925|GH_A11G3402|GH_A02G1796|GH_D03G1191|GH_D13G1858|GH_D03G1187|GH_D03G1003|GH_D13G2613|GH_A06G1947|GH_D08G0294|GH_…
GO:0005730	nucleolus	Cellular_Component	66	GH_A06G1921|GH_D13G1760|GH_A10G1804|GH_D02G0222|GH_D13G2557|GH_D03G1231|GH_A06G0664|GH_D03G1135|GH_D08G0238|GH_D03G1249|GH_D02G0223|GH_D03G1049|GH_D01G2090|GH_D03G0997|GH_D08G0261|GH_A06G0718|GH_D03G1227|GH_D11G1728|GH_A10G2201|GH_A11G3422|GH_D03G1083|GH_D03G1199|GH_D13G2570|GH_D03G1264|GH_A06G1938|GH_D03G1145|GH_D03G1104|GH_A10G2203|GH_A03G1478|GH_D02G0225|GH_A10G1883|GH_D13G1858|GH_A11G3408|GH_…
GO:0005774	vacuolar membrane	Cellular_Component	65	GH_D07G1465|GH_D03G1016|GH_D03G0997|GH_A06G0643|GH_D03G1035|GH_D13G1715|GH_A11G3423|GH_D03G1116|GH_D08G0280|GH_D13G1853|GH_A06G0667|GH_D03G1069|GH_D13G1738|GH_A02G1796|GH_D07G1461|GH_D13G2625|GH_A10G1851|GH_D03G1187|GH_D03G1202|GH_D03G1068|GH_D13G1714|GH_D13G1858|GH_D13G2577|GH_A06G1925|GH_D13G1716|GH_D03G1176|GH_A11G3422|GH_A03G1470|GH_D10G2039|GH_D03G1199|GH_D02G0190|GH_D13G2605|GH_D03G1232|GH_…
GO:0006468	protein phosphorylation	Biological_Process	64	GH_D07G0625|GH_D13G1714|GH_A10G1883|GH_A10G2156|GH_D01G2071|GH_D03G1166|GH_D07G0631|GH_D01G2089|GH_D03G1082|GH_D11G1753|GH_D03G1137|GH_D02G0168|GH_D07G0632|GH_D10G2060|GH_D03G1264|GH_D13G2567|GH_A10G2116|GH_D08G1574|GH_D13G2603|GH_A06G0643|GH_D11G1800|GH_D11G1759|GH_D13G1807|GH_D01G2090|GH_D08G0224|GH_D11G1785|GH_D11G1758|GH_D13G1846|GH_A05G0585|GH_A06G0705|GH_D08G0253|GH_D03G1280|GH_D11G1762|GH_…
GO:0044212	transcription regulatory region DNA binding	Molecular_Function	63	GH_D13G1680|GH_D01G2070|GH_D03G1096|GH_D07G1477|GH_A10G2152|GH_D13G2587|GH_D13G1685|GH_A05G0603|GH_D13G1792|GH_D08G0297|GH_D06G0052|GH_D13G2572|GH_D03G1193|GH_D01G2072|GH_D13G1766|GH_A10G1839|GH_D13G1837|GH_D03G1233|GH_D08G0266|GH_A10G2205|GH_D02G0173|GH_D13G1838|GH_D03G1080|GH_A06G0744|GH_A06G0672|GH_D07G0636|GH_D13G2571|GH_D03G1219|GH_D13G2633|GH_A05G0604|GH_D03G1120|GH_A05G0592|GH_D13G1884|GH_…
GO:0009570	chloroplast stroma	Cellular_Component	62	GH_D13G1744|GH_D13G1820|GH_D11G1769|GH_D01G2079|GH_D07G0627|GH_D13G1742|GH_A03G1480|GH_A06G1908|GH_D03G1188|GH_A03G1495|GH_D13G1688|GH_D03G1258|GH_D13G1874|GH_A06G0703|GH_D03G1101|GH_D08G0284|GH_D13G2569|GH_D13G1728|GH_A06G0640|GH_D13G2581|GH_A06G0714|GH_D11G1743|GH_D02G0189|GH_D11G1737|GH_D03G1210|GH_D13G1882|GH_D03G1249|GH_D07G0620|GH_D07G1508|GH_A06G0710|GH_A11G3423|GH_D13G1774|GH_D13G1731|GH_…
GO:0046686	response to cadmium ion	Biological_Process	61	GH_A11G3422|GH_D03G1225|GH_D13G2569|GH_D11G1794|GH_A06G0640|GH_A06G1916|GH_D13G1700|GH_D03G1083|GH_D03G1024|GH_D03G1271|GH_A06G1938|GH_D10G2045|GH_D02G0224|GH_D13G1837|GH_D08G1584|GH_D03G1188|GH_D07G1462|GH_D13G1858|GH_A03G1495|GH_D03G1187|GH_D03G1202|GH_D03G1240|GH_A10G2150|GH_D02G0225|GH_A06G1925|GH_D10G2054|GH_A10G2194|GH_A06G1917|GH_D08G0254|GH_A06G0735|GH_D03G1059|GH_D13G1742|GH_A11G3423|GH_…
GO:0009505	plant-type cell wall	Cellular_Component	59	GH_D08G0287|GH_D11G1803|GH_D02G0206|GH_D03G1263|GH_D13G2627|GH_D03G1237|GH_D08G0283|GH_A06G0643|GH_A06G0741|GH_D11G1800|GH_D11G1769|GH_D03G1102|GH_A10G1811|GH_D13G1715|GH_D11G1783|GH_A06G0700|GH_D03G1117|GH_D02G0219|GH_D02G0220|GH_D03G1116|GH_A03G1480|GH_D08G0280|GH_D13G1835|GH_A10G1830|GH_D03G1195|GH_D02G0199|GH_D03G1069|GH_A10G1812|GH_A10G2195|GH_D13G2625|GH_A10G1851|GH_D13G1714|GH_A10G1820|GH_…
GO:0003676	nucleic acid binding	Molecular_Function	59	GH_D03G1175|GH_D03G1105|GH_A10G1841|GH_D08G0230|GH_D03G1153|GH_A10G2173|GH_D13G1753|GH_D13G1847|GH_A06G1933|GH_A10G2170|GH_D07G0622|GH_D13G1767|GH_A10G1820|GH_D11G1741|GH_A06G0647|GH_D03G1157|GH_A10G1899|GH_D03G1278|GH_A10G1874|GH_A10G2201|GH_D01G2070|GH_D13G2573|GH_D03G1109|GH_D03G1096|GH_D03G1169|GH_A03G1498|GH_A05G0592|GH_D03G1023|GH_D13G1848|GH_D03G1271|GH_D03G1111|GH_D13G2570|GH_A06G0648|GH_…
GO:0016740	transferase activity	Molecular_Function	58	GH_D13G2593|GH_D03G1081|GH_D10G2023|GH_D02G0171|GH_A10G2192|GH_D13G1732|GH_A06G0654|GH_D03G1023|GH_A06G0656|GH_A10G1913|GH_D13G2594|GH_D13G1865|GH_D13G2573|GH_D11G1734|GH_D08G0265|GH_D13G1813|GH_D13G1808|GH_D13G1809|GH_D02G0194|GH_D03G1166|GH_D13G1811|GH_D08G1585|GH_D03G1240|GH_D06G0056|GH_D07G0625|GH_D07G1462|GH_A02G1797|GH_A06G0705|GH_A05G0594|GH_D10G2053|GH_D13G1834|GH_D07G0619|GH_D11G1801|GH_…
GO:0070062	extracellular exosome	Cellular_Component	58	GH_D13G2613|GH_A05G0608|GH_D03G1170|GH_D11G1746|GH_D07G1490|GH_A06G0640|GH_A06G0733|GH_D13G1788|GH_A10G1907|GH_A06G0703|GH_A10G2163|GH_D08G0254|GH_D08G0230|GH_D13G1759|GH_D13G1688|GH_D02G0224|GH_A06G0653|GH_A10G1838|GH_D13G1859|GH_D10G2053|GH_D03G1142|GH_D02G0222|GH_A10G2157|GH_D08G0280|GH_A06G0664|GH_A06G0719|GH_D10G2048|GH_D03G1069|GH_D08G0293|GH_D11G1729|GH_D13G1760|GH_A10G1881|GH_A10G2167|GH_…
GO:0042802	identical protein binding	Molecular_Function	55	GH_D13G1859|GH_D11G1773|GH_D08G0251|GH_A06G0653|GH_D03G1233|GH_D03G1101|GH_A05G0605|GH_D03G1091|GH_A03G1473|GH_D13G1792|GH_A05G0603|GH_D13G1842|GH_A06G0632|GH_D13G2593|GH_A06G1904|GH_D01G2084|GH_A10G1852|GH_D07G0636|GH_A10G1882|GH_A06G0672|GH_D07G1490|GH_D13G1849|GH_D02G0173|GH_D03G1251|GH_D08G1580|GH_D03G1053|GH_A06G1919|GH_A06G1910|GH_D13G2625|GH_D03G1136|GH_D11G1776|GH_D02G0227|GH_D07G0625|GH_…
GO:0043231	intracellular membrane-bounded organelle	Cellular_Component	55	GH_A03G1495|GH_D03G1041|GH_A10G1910|GH_A06G0653|GH_D03G1234|GH_A10G2163|GH_D08G0226|GH_A06G0640|GH_D08G0234|GH_D02G0212|GH_D08G0228|GH_A06G0712|GH_D13G1782|GH_D02G0211|GH_A10G1912|GH_D03G1114|GH_D13G1794|GH_A10G1911|GH_A06G1924|GH_D13G2617|GH_D03G1184|GH_A11G3397|GH_D13G2616|GH_D01G2091|GH_D03G1126|GH_D02G0214|GH_D11G1776|GH_D13G2619|GH_A11G3404|GH_D02G0213|GH_D11G1752|GH_A06G0660|GH_D13G2618|GH_…
GO:0016310	phosphorylation	Biological_Process	55	GH_A03G1480|GH_D13G1730|GH_D13G2608|GH_D11G1801|GH_D02G0166|GH_D02G0219|GH_D03G1196|GH_D01G2092|GH_D11G1757|GH_D13G2624|GH_D11G1755|GH_D11G1738|GH_D11G1769|GH_D03G1272|GH_D08G0221|GH_D01G2084|GH_D01G2103|GH_D11G1793|GH_D13G2593|GH_D03G1172|GH_D11G1754|GH_D13G2585|GH_D10G2023|GH_A05G0586|GH_D13G2594|GH_A10G2127|GH_D10G2027|GH_D08G0226|GH_D11G1762|GH_D08G0253|GH_D03G1280|GH_A06G0705|GH_D10G2053|GH_…
GO:0000166	nucleotide binding	Molecular_Function	54	GH_D13G2613|GH_A06G1919|GH_A06G1909|GH_D11G1801|GH_A11G3397|GH_D08G0275|GH_D03G1251|GH_D07G1490|GH_D13G1795|GH_D10G2036|GH_D02G0232|GH_D10G2023|GH_D03G1144|GH_D13G1848|GH_D03G1101|GH_A10G1821|GH_D08G0254|GH_A10G2170|GH_D13G1753|GH_D03G1105|GH_A10G2204|GH_A06G1908|GH_D03G1094|GH_D10G2053|GH_D13G1789|GH_A06G0705|GH_D13G2557|GH_A11G3405|GH_A03G1455|GH_D13G1807|GH_D13G2596|GH_A10G1881|GH_D03G1227|GH_…
GO:0009409	response to cold	Biological_Process	53	GH_A06G1925|GH_A06G1911|GH_D11G1742|GH_D07G0622|GH_D01G2106|GH_D03G1225|GH_D03G1169|GH_A06G1931|GH_A06G0642|GH_A06G0726|GH_D07G0620|GH_D08G0287|GH_A10G1801|GH_D08G0283|GH_A06G0724|GH_D08G0280|GH_D08G1594|GH_D13G2591|GH_D06G0048|GH_A05G0589|GH_D03G1069|GH_D10G2048|GH_A05G0587|GH_A10G1812|GH_D03G1231|GH_D03G1213|GH_D13G2572|GH_D08G0297|GH_D03G1260|GH_D13G1766|GH_A06G0703|GH_A10G1803|GH_A11G3418|GH_…
GO:0007275	multicellular organism development	Biological_Process	51	GH_D03G1021|GH_D03G1278|GH_A10G1804|GH_D13G1838|GH_A06G0711|GH_D11G1728|GH_D13G1884|GH_A06G0733|GH_A05G0592|GH_D02G0173|GH_A10G2120|GH_A06G0664|GH_D13G2595|GH_A06G1907|GH_D13G2633|GH_D07G1464|GH_D03G1037|GH_D03G1244|GH_A05G0602|GH_D13G2614|GH_D07G1503|GH_D08G0269|GH_D08G1580|GH_D02G0210|GH_A06G1943|GH_A06G0641|GH_D03G1233|GH_D03G1266|GH_A10G2204|GH_A05G0598|GH_A10G2203|GH_D07G1506|GH_D03G0996|GH_…
GO:0048046	apoplast	Cellular_Component	51	GH_D13G1714|GH_D13G1858|GH_A03G1495|GH_A11G3402|GH_D11G1742|GH_A06G1911|GH_A06G1925|GH_D02G0198|GH_D03G1232|GH_A03G1497|GH_D11G1794|GH_A10G1866|GH_A06G0640|GH_D13G1691|GH_D03G1197|GH_A10G1799|GH_A11G3422|GH_D03G1176|GH_D10G2043|GH_A06G0714|GH_A06G1938|GH_D11G1743|GH_A06G0633|GH_D02G0229|GH_D13G1746|GH_D13G2627|GH_D08G0283|GH_D03G1241|GH_D02G0228|GH_D02G0206|GH_A10G1886|GH_D08G0287|GH_D03G1249|GH_…
GO:0007165	signal transduction	Biological_Process	51	GH_D13G1807|GH_D11G1800|GH_D11G1772|GH_D11G1759|GH_D11G1775|GH_D08G0217|GH_A06G0705|GH_D08G0268|GH_D11G1758|GH_D02G0218|GH_D08G0249|GH_A11G3405|GH_A06G1934|GH_A06G0651|GH_D08G0218|GH_D08G0259|GH_A10G1883|GH_A03G1471|GH_A11G3400|GH_A10G2116|GH_D07G0632|GH_A11G3392|GH_A11G3398|GH_D08G0219|GH_A11G3394|GH_D11G1753|GH_A06G0741|GH_D11G1757|GH_D11G1755|GH_A11G3395|GH_A11G3399|GH_D08G0215|GH_D13G1698|GH_…
GO:0045893	positive regulation of transcription, DNA-templated	Biological_Process	50	GH_D13G1792|GH_D01G2070|GH_D07G1464|GH_D03G1057|GH_D13G1680|GH_A10G1846|GH_A10G1822|GH_D03G1233|GH_D13G1837|GH_D03G1043|GH_A10G1839|GH_D11G1781|GH_D08G0297|GH_D03G1260|GH_D13G2572|GH_D03G1193|GH_D13G1766|GH_D02G0173|GH_D03G1184|GH_D10G2031|GH_A10G1852|GH_A06G0672|GH_A06G0744|GH_D03G1080|GH_D13G1884|GH_D03G1120|GH_D03G1219|GH_D02G0227|GH_D06G0054|GH_A10G2203|GH_D07G1505|GH_D03G1010|GH_D13G2607|GH_…
GO:0009611	response to wounding	Biological_Process	49	GH_A03G1459|GH_D10G2058|GH_D10G2052|GH_D08G0266|GH_A06G0744|GH_D01G2086|GH_D13G2624|GH_D13G1689|GH_D11G1738|GH_D13G1691|GH_D13G1836|GH_A05G0603|GH_D03G1274|GH_D11G1793|GH_D03G1172|GH_A10G1822|GH_D03G1163|GH_A06G0638|GH_D13G1766|GH_D03G1260|GH_D08G0297|GH_A11G3418|GH_A10G1839|GH_D13G2599|GH_D07G1495|GH_D07G1458|GH_D03G1077|GH_D08G0268|GH_D02G0192|GH_A10G2195|GH_A05G0589|GH_D13G2627|GH_D13G1884|GH_…
GO:0016787	hydrolase activity	Molecular_Function	48	GH_D11G1745|GH_D07G1501|GH_D01G2083|GH_A10G2136|GH_D03G1049|GH_D13G2592|GH_D13G1886|GH_D11G1733|GH_A03G1455|GH_D03G1103|GH_D03G1094|GH_D11G1761|GH_A06G1911|GH_D01G2085|GH_D03G1156|GH_D13G2586|GH_D07G1467|GH_D08G0223|GH_D11G1726|GH_D13G1814|GH_D03G1164|GH_D10G2036|GH_D13G2632|GH_D08G0264|GH_D07G1490|GH_D08G0275|GH_D13G1696|GH_D02G0175|GH_D13G1835|GH_A05G0608|GH_A06G1930|GH_D13G1688|GH_D08G1593|GH_…
GO:0042742	defense response to bacterium	Biological_Process	47	GH_D03G1083|GH_D03G1232|GH_A05G0604|GH_D07G1476|GH_D13G2602|GH_D13G2567|GH_A02G1796|GH_D07G1505|GH_D08G0286|GH_D11G1788|GH_A06G1925|GH_A06G1911|GH_D03G1069|GH_D03G1118|GH_A10G1898|GH_A11G3405|GH_D10G2048|GH_D08G0280|GH_D10G2040|GH_A05G0585|GH_D08G0268|GH_D03G1077|GH_A03G1460|GH_D13G1868|GH_D07G1465|GH_D03G1180|GH_D03G1189|GH_D13G1873|GH_A10G2167|GH_D13G1824|GH_A05G0603|GH_A06G0714|GH_D13G1680|GH_…
GO:0009414	response to water deprivation	Biological_Process	46	GH_A11G3408|GH_A03G1485|GH_D11G1788|GH_A10G1883|GH_D13G1884|GH_D03G1225|GH_A10G2120|GH_A03G1497|GH_A06G0726|GH_D13G2561|GH_A10G1914|GH_D13G2627|GH_A10G1801|GH_D10G2040|GH_D08G1594|GH_D03G1077|GH_A06G0724|GH_A06G0664|GH_D13G1832|GH_A10G1812|GH_A10G1898|GH_A05G0589|GH_A05G0593|GH_D03G0999|GH_D11G1799|GH_D07G1495|GH_D13G1766|GH_D08G0297|GH_D13G2572|GH_A10G2170|GH_D03G1043|GH_D13G1837|GH_D03G1105|GH_…
GO:0003824	catalytic activity	Molecular_Function	45	GH_A06G0728|GH_A05G0607|GH_A03G1477|GH_D03G1095|GH_D08G0244|GH_D02G0231|GH_D13G1866|GH_A10G1881|GH_D13G1833|GH_D03G1084|GH_A10G2164|GH_D11G1745|GH_D01G2083|GH_A10G1825|GH_A06G0723|GH_D11G1776|GH_D07G1506|GH_D08G0221|GH_D03G1030|GH_D11G1798|GH_D13G1759|GH_D11G1773|GH_D07G1462|GH_A10G2136|GH_D13G1720|GH_A10G2150|GH_D13G1834|GH_D08G0280|GH_A06G0705|GH_D03G1094|GH_D03G1168|GH_D13G1848|GH_D10G2029|GH_…
GO:0004672	protein kinase activity	Molecular_Function	45	GH_D13G2567|GH_A10G2116|GH_A03G1486|GH_D10G2023|GH_D08G1574|GH_D13G2585|GH_D03G1172|GH_D11G1793|GH_D10G2060|GH_A05G0586|GH_D07G0632|GH_D02G0168|GH_D08G0226|GH_D07G0631|GH_D01G2089|GH_D03G1082|GH_D13G1766|GH_D03G1254|GH_D01G2071|GH_D03G1166|GH_A10G2156|GH_D07G0625|GH_D03G1280|GH_A10G1883|GH_D08G0253|GH_D13G1846|GH_A05G0585|GH_A06G0705|GH_A03G1480|GH_D13G1730|GH_D02G0166|GH_D11G1783|GH_D11G1785|GH_…
GO:0050832	defense response to fungus	Biological_Process	45	GH_A06G1925|GH_D13G1766|GH_D03G1173|GH_D13G2599|GH_D08G0240|GH_D13G1815|GH_D07G1505|GH_D02G0238|GH_D13G1837|GH_D03G1233|GH_A03G1471|GH_D13G2602|GH_D11G1795|GH_A10G2116|GH_A05G0602|GH_A05G0604|GH_D08G0219|GH_D03G1232|GH_A05G0603|GH_D03G1274|GH_D02G0216|GH_A10G1868|GH_A10G2167|GH_D02G0231|GH_D07G1490|GH_D03G1035|GH_D11G1757|GH_A05G0598|GH_D03G1180|GH_D13G2627|GH_D13G1868|GH_D08G0268|GH_D03G1077|GH_…
GO:0005768	endosome	Cellular_Component	45	GH_D04G1860|GH_A10G1883|GH_A02G1796|GH_A10G1851|GH_D02G0190|GH_D13G1865|GH_A10G1842|GH_D03G1081|GH_D13G1868|GH_D13G1806|GH_D11G1803|GH_D02G0231|GH_D13G1866|GH_D03G1016|GH_D13G1886|GH_A10G2159|GH_D03G1116|GH_D03G1262|GH_D13G1869|GH_D10G2034|GH_A06G0667|GH_D07G1468|GH_A10G2157|GH_A06G0738|GH_D13G1834|GH_D08G0253|GH_D13G1859|GH_A10G1838|GH_D13G1815|GH_A03G1463|GH_A06G0669|GH_D13G1700|GH_D08G0235|GH_…
GO:0009941	chloroplast envelope	Cellular_Component	43	GH_D07G0620|GH_D03G1249|GH_A10G2132|GH_D11G1750|GH_D03G1210|GH_D13G1774|GH_A10G2131|GH_D08G0280|GH_D13G2591|GH_A05G0585|GH_D03G1069|GH_A05G0587|GH_D07G1497|GH_D08G0262|GH_A11G3416|GH_A06G1925|GH_D13G1798|GH_A06G1911|GH_A03G1485|GH_D11G1742|GH_D07G0622|GH_D03G1169|GH_D11G1794|GH_A03G1492|GH_D03G1143|GH_A06G1942|GH_D11G1732|GH_A06G0644|GH_D03G1071|GH_D13G1820|GH_D02G0219|GH_D13G2613|GH_D03G1101|GH_…
GO:0005622	intracellular	Cellular_Component	43	GH_A03G1497|GH_D03G1109|GH_D10G2056|GH_D08G0257|GH_D03G1265|GH_A10G1883|GH_D13G1752|GH_A06G1925|GH_A06G0713|GH_D06G0053|GH_A06G0664|GH_A05G0589|GH_D03G1049|GH_D13G1806|GH_A06G1937|GH_D10G2057|GH_D13G1685|GH_A03G1473|GH_D10G2030|GH_D02G0193|GH_D13G2573|GH_D13G1848|GH_A05G0602|GH_D10G2023|GH_A10G1822|GH_A10G1803|GH_D11G1781|GH_D13G1788|GH_D13G1826|GH_D08G0297|GH_D13G1696|GH_D13G1875|GH_D13G1756|GH_…
GO:0030154	cell differentiation	Biological_Process	43	GH_D03G1111|GH_A10G2116|GH_D03G1219|GH_D11G1734|GH_A10G2120|GH_A05G0592|GH_A06G0660|GH_A10G1841|GH_D03G1136|GH_D08G1584|GH_D13G1832|GH_A06G0664|GH_D03G1118|GH_D13G2579|GH_D03G1077|GH_D07G1503|GH_D03G1213|GH_A10G2131|GH_D03G1059|GH_D13G2589|GH_D03G1119|GH_A03G1460|GH_A10G1914|GH_D13G2561|GH_D03G0996|GH_A10G2132|GH_D03G1275|GH_D08G0289|GH_D13G2576|GH_A05G0586|GH_D13G1680|GH_D03G1172|GH_D01G2070|GH_…
GO:0005789	endoplasmic reticulum membrane	Cellular_Component	41	GH_D13G2605|GH_D03G1232|GH_A10G2134|GH_D07G1476|GH_D08G0298|GH_A10G2156|GH_A10G2203|GH_A10G1883|GH_D01G2106|GH_A10G1870|GH_D13G1869|GH_D11G1785|GH_D13G1760|GH_A10G2131|GH_A06G0738|GH_D01G2082|GH_D02G0192|GH_A10G2132|GH_A10G2125|GH_D13G1868|GH_D07G1465|GH_A06G1931|GH_D03G1016|GH_D03G0997|GH_D13G2594|GH_A10G2127|GH_D10G2030|GH_D02G0193|GH_A06G0733|GH_D10G2049|GH_A06G1914|GH_A06G0638|GH_D13G1751|GH_…
GO:0010200	response to chitin	Biological_Process	40	GH_D03G1233|GH_D02G0227|GH_A10G2203|GH_D13G1837|GH_D03G1010|GH_D07G1505|GH_D02G0238|GH_D10G2063|GH_D13G1766|GH_D13G2572|GH_D13G2560|GH_D08G0297|GH_D13G1792|GH_A05G0603|GH_D02G0216|GH_D02G0197|GH_D13G1685|GH_D08G0219|GH_D13G2595|GH_D03G1120|GH_A05G0604|GH_D13G2585|GH_D13G2626|GH_A10G2116|GH_A06G1927|GH_D13G2561|GH_D01G2084|GH_A06G0672|GH_D03G1018|GH_D11G1799|GH_A06G1928|GH_D02G0239|GH_D11G1785|GH_…
GO:0046777	protein autophosphorylation	Biological_Process	39	GH_D11G1770|GH_A03G1480|GH_D13G2613|GH_D01G2103|GH_D13G2629|GH_D01G2084|GH_D13G2624|GH_A06G0702|GH_D11G1769|GH_D01G2092|GH_D07G1460|GH_D08G0226|GH_A05G0586|GH_D13G2585|GH_D11G1754|GH_D03G1172|GH_D11G1793|GH_D10G2023|GH_D03G1280|GH_D11G1785|GH_A05G0585|GH_D13G1846|GH_D07G1488|GH_D13G2603|GH_D01G2090|GH_D10G2057|GH_D13G1807|GH_D02G0168|GH_D10G2060|GH_D10G2056|GH_D08G1574|GH_D13G2567|GH_A10G1883|GH_…
GO:0009733	response to auxin	Biological_Process	38	GH_A10G1839|GH_D13G1705|GH_D03G1233|GH_D03G1043|GH_D13G1837|GH_D13G2595|GH_D07G1464|GH_D13G1700|GH_D13G1689|GH_D01G2103|GH_D02G0206|GH_A10G1825|GH_D08G0266|GH_A05G0608|GH_A11G3397|GH_D02G0173|GH_A06G0700|GH_D07G1483|GH_A10G1828|GH_A10G2130|GH_D08G1584|GH_D07G1512|GH_D08G1574|GH_D03G1024|GH_D08G0263|GH_D08G0274|GH_D08G0283|GH_D08G0287|GH_D13G2576|GH_D13G1832|GH_A11G3405|GH_A10G1898|GH_A05G0594|GH_…
GO:0005887	integral component of plasma membrane	Cellular_Component	37	GH_D02G0179|GH_A02G1796|GH_D13G1889|GH_D03G1041|GH_D11G1762|GH_D08G0225|GH_D13G1815|GH_D03G0998|GH_A10G1803|GH_D13G1887|GH_A06G0733|GH_D10G2025|GH_D02G0172|GH_D03G1274|GH_D11G1753|GH_A11G3401|GH_A06G0644|GH_A06G0632|GH_D08G0228|GH_D11G1793|GH_A10G1891|GH_D10G2024|GH_D13G1844|GH_D11G1750|GH_D13G2571|GH_A10G2168|GH_D07G1496|GH_D11G1755|GH_D11G1759|GH_D11G1757|GH_A06G0709|GH_D13G2562|GH_D11G1758|GH_…
GO:0045892	negative regulation of transcription, DNA-templated	Biological_Process	37	GH_D13G2561|GH_A10G1914|GH_D03G1006|GH_D13G1824|GH_A06G0718|GH_D03G1059|GH_D13G2578|GH_D03G1103|GH_D07G1503|GH_A05G0589|GH_A10G2203|GH_A06G1925|GH_D03G1010|GH_D06G0051|GH_D07G1505|GH_A10G1828|GH_D07G1483|GH_A05G0604|GH_A10G1882|GH_D13G2630|GH_A06G0744|GH_D03G1080|GH_D03G1184|GH_A06G0699|GH_D03G1058|GH_D13G2613|GH_D03G1179|GH_D08G0266|GH_D03G1193|GH_D06G0052|GH_D08G0297|GH_A10G1839|GH_D07G1477|GH_…
GO:0006412	translation	Biological_Process	37	GH_D03G1138|GH_A06G1909|GH_A06G1944|GH_D13G1820|GH_A10G1906|GH_D02G0232|GH_D13G1735|GH_D03G1151|GH_D10G2059|GH_D13G2623|GH_D13G1728|GH_A10G1824|GH_D11G1756|GH_D07G0630|GH_A10G2155|GH_D10G2044|GH_D11G1737|GH_D13G2564|GH_A10G1860|GH_D03G1098|GH_D03G1105|GH_D13G1839|GH_A06G1921|GH_D03G1087|GH_A10G2158|GH_D03G1269|GH_D13G2620|GH_D13G1806|GH_A10G2126|GH_D03G1083|GH_A06G1942|GH_D01G2094|GH_D10G2032|GH_…
GO:0008152	metabolic process	Biological_Process	36	GH_A05G0607|GH_A06G0728|GH_A10G1881|GH_D07G1507|GH_D13G1814|GH_A10G2136|GH_A06G0705|GH_D03G1094|GH_A05G0594|GH_A10G2195|GH_D03G1126|GH_D08G0293|GH_D08G0238|GH_A03G1459|GH_D13G1774|GH_A10G1804|GH_D08G0210|GH_A03G1455|GH_D13G1809|GH_A06G0703|GH_D13G2599|GH_D13G1759|GH_D13G1688|GH_A10G2188|GH_D03G1240|GH_A10G2150|GH_D13G1720|GH_A10G2192|GH_D03G1144|GH_A06G0654|GH_A06G0733|GH_D03G1125|GH_D13G2581|GH_…
GO:0006397	mRNA processing	Biological_Process	36	GH_D13G2557|GH_D07G1500|GH_D13G2613|GH_A10G2171|GH_D13G1770|GH_D08G1581|GH_D13G1794|GH_A06G0710|GH_A03G1458|GH_A11G3406|GH_A06G0718|GH_D03G1079|GH_D07G0620|GH_D13G2570|GH_A06G0712|GH_D03G1271|GH_D13G1764|GH_D13G1819|GH_D03G1169|GH_D03G1066|GH_D11G1741|GH_A06G1925|GH_A10G1899|GH_A06G0649|GH_D11G1752|GH_D13G1883|GH_D02G0178|GH_D07G0622|GH_D03G1166|GH_D01G2105|GH_D13G1753|GH_D03G1153|GH_A06G1933|GH_…
GO:0003729	mRNA binding	Molecular_Function	36	GH_D07G0620|GH_D13G2557|GH_A06G0664|GH_A10G2158|GH_D13G1770|GH_A10G1804|GH_A10G1899|GH_D07G0622|GH_D03G1175|GH_D13G1858|GH_A06G1938|GH_D03G1271|GH_A10G2201|GH_D03G1169|GH_A11G3422|GH_D03G1109|GH_D07G1499|GH_D03G1151|GH_D13G1754|GH_D02G0232|GH_A06G1919|GH_A06G1909|GH_A06G1944|GH_D08G1580|GH_D13G1742|GH_D08G1581|GH_D11G1741|GH_D01G2105|GH_D03G1105|GH_D08G0255|GH_D02G0189|GH_D10G2044|GH_A10G1860|GH_…
GO:0005802	trans-Golgi network	Cellular_Component	35	GH_D07G0635|GH_A11G3419|GH_A06G0738|GH_D13G1834|GH_D08G1573|GH_D03G1116|GH_D13G2601|GH_D13G1869|GH_D03G1117|GH_D13G2580|GH_D02G0231|GH_D13G1866|GH_D03G1016|GH_D13G1886|GH_A03G1477|GH_A10G2159|GH_D13G1870|GH_D13G1868|GH_D13G1806|GH_D11G1803|GH_D03G1028|GH_D03G1081|GH_A03G1463|GH_D02G0190|GH_A10G2149|GH_D13G1700|GH_D08G0235|GH_D13G1865|GH_D13G1815|GH_D03G1150|GH_A06G0653|GH_D04G1860|GH_A10G1883|GH_…
GO:0004842	ubiquitin-protein transferase activity	Molecular_Function	35	GH_A10G2119|GH_A02G1797|GH_A10G2199|GH_D08G0249|GH_D13G1831|GH_D11G1799|GH_A06G0639|GH_D03G1092|GH_D13G2610|GH_D13G2611|GH_A06G0637|GH_A03G1453|GH_A10G1908|GH_D03G1031|GH_D13G1725|GH_D10G2036|GH_D03G1181|GH_A11G3424|GH_D13G2626|GH_D03G1011|GH_D03G1218|GH_A06G0706|GH_D11G1734|GH_A10G1875|GH_D13G2568|GH_D13G1872|GH_D03G1222|GH_D10G2063|GH_D13G1862|GH_A03G1481|GH_D13G1755|GH_A06G0671|GH_D13G1847|GH_…
GO:0006810	transport	Biological_Process	35	GH_D02G0223|GH_D13G2620|GH_D03G1227|GH_A10G2168|GH_D13G2596|GH_D13G1760|GH_D03G1042|GH_D03G1269|GH_D13G2598|GH_D13G2557|GH_A10G2157|GH_D02G0222|GH_D02G0225|GH_A10G1805|GH_A02G1796|GH_D03G1104|GH_A06G0660|GH_A06G1942|GH_D02G0190|GH_D03G1109|GH_D03G1182|GH_D03G1265|GH_D13G1844|GH_A06G1926|GH_D13G1756|GH_A10G2204|GH_D02G0224|GH_D13G1826|GH_A10G1907|GH_D13G1788|GH_A10G2155|GH_D03G1076|GH_D02G0193|GH_…
GO:0009735	response to cytokinin	Biological_Process	34	GH_D08G0294|GH_D02G0192|GH_D10G2056|GH_D13G1736|GH_D03G1069|GH_A05G0593|GH_D08G0280|GH_D13G1789|GH_D03G1142|GH_A10G1822|GH_D03G1112|GH_D03G1219|GH_D13G1838|GH_D13G1685|GH_A10G2201|GH_D13G2587|GH_A10G1913|GH_D11G1794|GH_D13G2569|GH_D13G1728|GH_D02G0173|GH_D03G1258|GH_D03G0997|GH_D10G2057|GH_D01G2072|GH_A10G1868|GH_D03G1080|GH_D03G1233|GH_D03G1210|GH_D08G0255|GH_A03G1495|GH_D13G1714|GH_A10G1841|GH_…
GO:0042803	protein homodimerization activity	Molecular_Function	34	GH_D08G0280|GH_D03G1142|GH_A06G0705|GH_D08G0249|GH_D02G0173|GH_D07G0627|GH_D03G1018|GH_D13G1689|GH_D03G1248|GH_A03G1500|GH_D03G1049|GH_A10G1882|GH_D03G1081|GH_D03G1171|GH_D13G2585|GH_D13G1842|GH_D10G2023|GH_D07G1464|GH_D11G1734|GH_D13G1792|GH_D06G0052|GH_D03G1258|GH_A10G1828|GH_D01G2071|GH_A02G1796|GH_D13G1837|GH_D06G0054|GH_D03G1043|GH_A10G1805|GH_D03G1233|GH_D11G1789|GH_D02G0227|GH_D13G1829|GH_…
GO:0009536	plastid	Cellular_Component	34	GH_A05G0607|GH_A10G2124|GH_D10G2033|GH_D08G0232|GH_D03G1108|GH_A06G0631|GH_A03G1474|GH_A03G1495|GH_A06G0729|GH_D03G1258|GH_D13G2569|GH_A06G0670|GH_D11G1737|GH_D11G1743|GH_D03G1249|GH_D03G1206|GH_A03G1493|GH_A03G1464|GH_D08G0236|GH_A06G0652|GH_D08G0280|GH_A05G0587|GH_D03G1069|GH_D11G1798|GH_D13G1798|GH_A03G1485|GH_D11G1742|GH_D13G1825|GH_A03G1492|GH_D03G1143|GH_A06G1942|GH_D13G1732|GH_D13G2602|GH_…
GO:0009555	pollen development	Biological_Process	33	GH_D03G1180|GH_D03G1037|GH_D08G0210|GH_A03G1468|GH_D03G1272|GH_D07G1462|GH_D13G2578|GH_A03G1495|GH_D13G1889|GH_D08G1595|GH_D10G2039|GH_D08G0288|GH_D03G1107|GH_D03G1240|GH_D11G1800|GH_D02G0219|GH_D03G1011|GH_D03G1054|GH_D13G2626|GH_D03G1219|GH_D03G1260|GH_D03G1212|GH_A03G1485|GH_D13G1766|GH_D10G2063|GH_D13G1701|GH_D08G0214|GH_A10G2134|GH_D03G1173|GH_D07G1506|GH_D13G2625|GH_A05G0594|GH_A10G2203
GO:0009738	abscisic acid-activated signaling pathway	Biological_Process	33	GH_A10G2130|GH_A10G1857|GH_A10G1883|GH_A10G1864|GH_D03G1274|GH_A10G1855|GH_A10G1832|GH_D03G1232|GH_A10G1856|GH_D13G2578|GH_D07G1464|GH_A10G1862|GH_A10G1853|GH_A10G2149|GH_A10G1863|GH_A10G2156|GH_D11G1793|GH_A10G1841|GH_D07G1458|GH_D02G0168|GH_A10G1865|GH_A05G0592|GH_D03G1260|GH_A10G1854|GH_D08G0289|GH_A10G1837|GH_D07G1460|GH_D03G1184|GH_D13G1837|GH_D13G2602|GH_D13G2572|GH_A06G0724|GH_D03G1043
GO:0009908	flower development	Biological_Process	31	GH_D08G0251|GH_D03G1136|GH_A06G0651|GH_D13G1705|GH_A10G1899|GH_A10G2169|GH_D13G1836|GH_D13G1884|GH_A10G2120|GH_A06G0733|GH_D03G1091|GH_D13G1680|GH_D03G1111|GH_A03G1460|GH_D07G0636|GH_D03G1006|GH_D03G1054|GH_D03G1275|GH_A06G0642|GH_D13G1689|GH_D03G1119|GH_D03G1080|GH_D03G1213|GH_A10G1804|GH_D07G1479|GH_D13G2578|GH_D13G1770|GH_A05G0609|GH_D02G0173|GH_D03G1118|GH_D08G0249
GO:0009723	response to ethylene	Biological_Process	31	GH_D13G1766|GH_D08G0297|GH_A10G1839|GH_D13G1837|GH_A10G1822|GH_D03G1274|GH_D13G1685|GH_D03G1080|GH_D13G1689|GH_A10G1852|GH_D13G2571|GH_D07G0636|GH_D03G1179|GH_D08G0266|GH_D08G1584|GH_A10G1883|GH_D03G1219|GH_D03G1024|GH_D13G2561|GH_A10G1914|GH_A06G0641|GH_D13G2627|GH_D11G1760|GH_A10G1801|GH_D03G1077|GH_A06G0664|GH_D13G1832|GH_A06G1907|GH_A05G0593|GH_D07G1495|GH_D13G2578
GO:0005516	calmodulin binding	Molecular_Function	31	GH_A06G1940|GH_D13G2627|GH_A06G1937|GH_D13G2561|GH_A10G1914|GH_D13G2600|GH_D03G1018|GH_D03G1189|GH_D13G1886|GH_D07G1496|GH_A06G0664|GH_D02G0192|GH_D08G0270|GH_A10G2130|GH_A10G2156|GH_D08G0286|GH_D03G1010|GH_A03G1497|GH_D13G1823|GH_D02G0168|GH_D03G1090|GH_A10G1869|GH_A06G1950|GH_D03G1230|GH_D03G1152|GH_A06G1949|GH_A10G2173|GH_D08G1593|GH_D07G1460|GH_D13G2595|GH_D08G0228
GO:0009739	response to gibberellin	Biological_Process	30	GH_D03G1024|GH_A05G0592|GH_D03G1219|GH_D08G1584|GH_A10G1841|GH_D07G1505|GH_D13G1832|GH_A06G1907|GH_D01G2099|GH_D03G1077|GH_A06G0641|GH_D08G0283|GH_D13G2561|GH_D08G0287|GH_D08G0289|GH_D13G1799|GH_D11G1733|GH_D13G2628|GH_D13G2587|GH_D13G1837|GH_D03G1043|GH_A10G1839|GH_D01G2072|GH_D10G2061|GH_D13G2572|GH_D02G0173|GH_A06G0700|GH_D08G0266|GH_D07G0636|GH_D02G0206
GO:0005975	carbohydrate metabolic process	Biological_Process	30	GH_A10G1868|GH_D11G1746|GH_D13G2615|GH_A10G1905|GH_D02G0220|GH_D11G1801|GH_A03G1495|GH_A10G1820|GH_A06G0703|GH_A10G1866|GH_A06G0736|GH_D13G2593|GH_D03G1168|GH_D10G2023|GH_D13G1695|GH_D02G0231|GH_D13G2600|GH_D08G0280|GH_A10G1830|GH_A10G1898|GH_D03G1069|GH_A11G3402|GH_D03G1030|GH_D08G0244|GH_D03G1084|GH_D03G1232|GH_D13G1746|GH_A06G0655|GH_A10G2192|GH_D10G2043
GO:0016491	oxidoreductase activity	Molecular_Function	29	GH_D13G1758|GH_A10G2162|GH_A10G2161|GH_D03G1225|GH_D07G1480|GH_D02G0197|GH_D13G1750|GH_A10G2163|GH_D11G1788|GH_D01G2101|GH_A03G1487|GH_D07G1506|GH_D03G1202|GH_D08G0280|GH_D10G2048|GH_D13G1749|GH_A10G1905|GH_D06G0049|GH_A10G1804|GH_A10G2131|GH_A10G2124|GH_D03G1268|GH_A06G0721|GH_A10G2132|GH_D03G0996|GH_D03G1248|GH_A10G2191|GH_D03G1210|GH_D13G2571
GO:0003735	structural constituent of ribosome	Molecular_Function	29	GH_D03G1098|GH_D11G1737|GH_D10G2044|GH_D13G2564|GH_A10G1860|GH_D13G2623|GH_D13G1728|GH_D10G2059|GH_A10G1824|GH_D07G0630|GH_A10G2155|GH_D03G1151|GH_D13G1735|GH_D13G1686|GH_A10G1906|GH_D13G1820|GH_D02G0232|GH_D08G1586|GH_A05G0588|GH_D10G2032|GH_D01G2094|GH_D03G1014|GH_A06G1942|GH_D13G2620|GH_D13G1806|GH_D03G1269|GH_A10G2158|GH_A06G1921|GH_D03G1087
GO:0071555	cell wall organization	Biological_Process	29	GH_A06G0736|GH_A10G1820|GH_D13G1815|GH_D13G1837|GH_D03G1233|GH_D13G1835|GH_D13G2615|GH_D13G2601|GH_A06G0700|GH_D02G0173|GH_A03G1477|GH_A06G0741|GH_D02G0206|GH_D13G1870|GH_D13G1867|GH_A10G2134|GH_D10G2043|GH_D13G1865|GH_A10G1830|GH_D13G1834|GH_D13G1869|GH_D13G1866|GH_D13G1777|GH_D08G0287|GH_D03G1237|GH_D13G2627|GH_D13G1868|GH_D08G0283|GH_D03G1180
GO:0005507	copper ion binding	Molecular_Function	29	GH_D08G0269|GH_D02G0232|GH_A06G0640|GH_D13G1736|GH_D02G0229|GH_D11G1743|GH_D03G1105|GH_A03G1495|GH_A10G2170|GH_D03G1257|GH_D03G1211|GH_A11G3423|GH_D03G1069|GH_D10G2048|GH_D13G1853|GH_D08G0280|GH_D06G0048|GH_D10G2040|GH_D13G1873|GH_D03G1060|GH_D03G1176|GH_D11G1794|GH_D11G1728|GH_A03G1492|GH_D03G1202|GH_D13G1829|GH_A10G2150|GH_A02G1796|GH_D11G1742
GO:0005777	peroxisome	Cellular_Component	29	GH_A03G1459|GH_A05G0608|GH_D13G1725|GH_D08G0221|GH_D03G1221|GH_A10G1867|GH_D13G2569|GH_A10G1809|GH_D03G1144|GH_D08G1575|GH_A10G2204|GH_D11G1773|GH_A03G1495|GH_D03G1063|GH_D13G1759|GH_D13G2621|GH_D13G2599|GH_D03G1203|GH_D03G1257|GH_A11G3423|GH_A10G1804|GH_D03G1069|GH_D08G0280|GH_D13G1853|GH_D07G1488|GH_A03G1496|GH_D11G1776|GH_A10G2156|GH_A06G0651
GO:0006357	regulation of transcription from RNA polymerase II promoter	Biological_Process	28	GH_D13G1859|GH_D13G1837|GH_A10G1839|GH_D01G2070|GH_D08G0275|GH_D08G0266|GH_D03G1175|GH_D08G1584|GH_D10G2041|GH_D03G1024|GH_D13G2633|GH_D03G1219|GH_D03G1049|GH_D13G2561|GH_A10G1914|GH_D13G2600|GH_D13G2589|GH_A06G0718|GH_A10G2128|GH_D13G1824|GH_D03G0999|GH_A10G2176|GH_D10G2048|GH_D13G1832|GH_D07G1503|GH_D03G1077|GH_D03G1103|GH_D03G1094
GO:0006979	response to oxidative stress	Biological_Process	28	GH_D13G1873|GH_A06G1945|GH_D13G1807|GH_D03G1210|GH_A10G1801|GH_A03G1452|GH_D07G1501|GH_A06G1941|GH_D03G1231|GH_D10G2048|GH_D08G0293|GH_A06G0735|GH_D11G1788|GH_D07G1476|GH_D02G0200|GH_A10G1800|GH_D13G1689|GH_D13G1844|GH_D03G1226|GH_A06G1919|GH_D02G0175|GH_A03G1495|GH_A10G1885|GH_D03G1168|GH_A06G0669|GH_A06G0640|GH_D13G2569|GH_D03G1204
GO:0016757	transferase activity, transferring glycosyl groups	Molecular_Function	28	GH_A03G1477|GH_D13G2580|GH_D13G1870|GH_D13G1867|GH_D13G1840|GH_D03G1126|GH_D13G2601|GH_D13G1864|GH_D13G1815|GH_D13G2609|GH_D03G1028|GH_A10G2127|GH_D08G0235|GH_D13G1866|GH_A10G2159|GH_D07G1507|GH_A10G2133|GH_D13G1868|GH_D03G1180|GH_D13G1834|GH_A10G1812|GH_D13G1869|GH_D04G1860|GH_D02G0226|GH_D03G1081|GH_D03G1125|GH_A10G2122|GH_D13G1865
GO:0006970	response to osmotic stress	Biological_Process	27	GH_D03G1043|GH_A10G2170|GH_A06G1910|GH_D08G1584|GH_D01G2106|GH_D03G1105|GH_A06G0638|GH_D08G0297|GH_D13G1766|GH_D11G1741|GH_A11G3408|GH_D11G1788|GH_A10G1803|GH_A10G1822|GH_D07G1464|GH_D02G0232|GH_D13G1744|GH_A06G0672|GH_A06G0724|GH_D03G1077|GH_D13G1835|GH_D08G0266|GH_A05G0589|GH_A10G1898|GH_A10G1812|GH_D02G0192|GH_D03G1231
GO:0009753	response to jasmonic acid	Biological_Process	27	GH_A06G0714|GH_D02G0200|GH_D03G1120|GH_D03G1219|GH_A10G1822|GH_D03G1024|GH_D13G1691|GH_D13G1884|GH_A06G0707|GH_D07G1505|GH_A10G1839|GH_A10G2194|GH_A03G1485|GH_D13G1766|GH_D02G0201|GH_A06G1911|GH_D08G0297|GH_D08G1584|GH_D13G1837|GH_D13G1832|GH_D08G0266|GH_D07G1458|GH_D03G1077|GH_D07G1503|GH_A06G0744|GH_A10G1914|GH_D13G2561
GO:0007166	cell surface receptor signaling pathway	Biological_Process	27	GH_D02G0183|GH_D02G0186|GH_D11G1800|GH_D11G1785|GH_A05G0585|GH_D02G0185|GH_D02G0181|GH_D02G0188|GH_D01G2071|GH_D03G1229|GH_D13G1758|GH_D13G2567|GH_D01G2084|GH_D13G2624|GH_D02G0180|GH_D02G0166|GH_D02G0187|GH_D02G0219|GH_D13G1730|GH_D11G1764|GH_D13G1859|GH_D13G1773|GH_D13G2585|GH_D11G1793|GH_D11G1754|GH_D02G0184|GH_A05G0586
GO:0004519	endonuclease activity	Molecular_Function	27	GH_D03G1261|GH_D02G0221|GH_A10G2136|GH_A03G1458|GH_A11G3406|GH_D03G1079|GH_A10G2123|GH_A03G1455|GH_D03G1094|GH_D07G1469|GH_A10G2171|GH_A11G3404|GH_D13G1883|GH_D13G1819|GH_D13G1764|GH_D13G2565|GH_D03G1066|GH_D13G1718|GH_D13G1804|GH_D13G1794|GH_D13G2632|GH_D07G1500|GH_A03G1494|GH_D03G1234|GH_D08G0234|GH_A06G0712|GH_D10G2029
GO:0006511	ubiquitin-dependent protein catabolic process	Biological_Process	26	GH_D03G1255|GH_D13G1737|GH_A10G1838|GH_A10G2138|GH_D08G1597|GH_D13G1734|GH_A10G2140|GH_D08G0225|GH_A10G2142|GH_A10G2129|GH_D08G0264|GH_A10G2121|GH_D03G1222|GH_A10G1875|GH_D03G1183|GH_D13G2604|GH_A06G0634|GH_A10G2144|GH_A10G2153|GH_A10G2145|GH_D08G0249|GH_A10G2141|GH_D03G1218|GH_D03G1050|GH_A10G2137|GH_D03G1103
GO:0000139	Golgi membrane	Cellular_Component	26	GH_D03G1277|GH_A06G0738|GH_D13G1834|GH_D08G1573|GH_D13G1869|GH_D13G2601|GH_A10G1905|GH_D11G1792|GH_D13G1886|GH_D13G1866|GH_A03G1477|GH_D13G1868|GH_D13G1870|GH_D13G1867|GH_D11G1803|GH_D03G1212|GH_D03G1081|GH_A06G0720|GH_D03G1028|GH_A03G1463|GH_D03G1232|GH_D02G0190|GH_D10G2030|GH_D13G1865|GH_D02G0193|GH_D13G1751
GO:0009416	response to light stimulus	Biological_Process	26	GH_A10G1839|GH_A06G1911|GH_D01G2106|GH_A06G0638|GH_D13G2625|GH_D03G1136|GH_D07G1512|GH_A06G0714|GH_D08G0274|GH_D10G2039|GH_D03G1091|GH_D07G1477|GH_D03G1051|GH_A06G0744|GH_D11G1746|GH_A06G1931|GH_D03G1210|GH_A10G1801|GH_D13G1739|GH_D10G2031|GH_A05G0589|GH_D13G1832|GH_D13G2614|GH_D08G0281|GH_A05G0609|GH_D08G0273
GO:0009408	response to heat	Biological_Process	26	GH_D13G1857|GH_D03G1102|GH_A06G0700|GH_A06G0664|GH_D02G0192|GH_A06G0724|GH_D13G2613|GH_D01G2087|GH_D08G0283|GH_D08G0287|GH_D02G0206|GH_D03G0997|GH_A06G0672|GH_A10G1868|GH_D03G1274|GH_D13G1792|GH_D02G0234|GH_D02G0190|GH_D13G2569|GH_D02G0227|GH_A03G1495|GH_A11G3418|GH_D08G0254|GH_D13G1766|GH_A06G1925|GH_D03G1101
GO:0016567	protein ubiquitination	Biological_Process	26	GH_D11G1799|GH_A05G0609|GH_D08G0249|GH_A02G1797|GH_D13G2613|GH_D10G2036|GH_A03G1466|GH_D13G1849|GH_A10G1908|GH_A10G1875|GH_D13G1699|GH_A03G1501|GH_A06G0706|GH_D11G1734|GH_D03G1011|GH_D13G1817|GH_D13G2626|GH_D08G0253|GH_D13G2609|GH_A06G1910|GH_D08G1597|GH_A03G1481|GH_D03G1222|GH_D10G2063|GH_D13G1862|GH_A06G1925
GO:0009451	RNA modification	Biological_Process	26	GH_D07G0622|GH_D13G1883|GH_A11G3404|GH_D08G0262|GH_D03G1066|GH_D13G2565|GH_D13G1819|GH_D13G1764|GH_D03G1169|GH_D03G1079|GH_A03G1458|GH_A11G3406|GH_D07G0620|GH_D03G1261|GH_D02G0221|GH_D07G1469|GH_A10G2171|GH_A10G2123|GH_D03G1234|GH_A06G0712|GH_D08G0234|GH_D13G1794|GH_D13G1718|GH_A03G1494|GH_D07G1500|GH_D01G2091
GO:0006508	proteolysis	Biological_Process	26	GH_D03G1196|GH_D08G0264|GH_D11G1726|GH_D08G0294|GH_D03G1101|GH_A10G1838|GH_D13G1737|GH_D03G1188|GH_A06G0733|GH_D03G1124|GH_A06G1915|GH_A10G2136|GH_D07G1497|GH_A03G1455|GH_D13G1733|GH_D11G1761|GH_D07G1487|GH_D11G1736|GH_D03G1173|GH_A10G2194|GH_D08G0233|GH_D03G1187|GH_A10G2130|GH_D08G1596|GH_A10G1880|GH_D13G2586
GO:0016887	ATPase activity	Molecular_Function	25	GH_A03G1498|GH_D02G0174|GH_A06G0634|GH_D13G1836|GH_D10G2023|GH_A06G0714|GH_D03G1041|GH_D03G1101|GH_D03G1258|GH_D02G0230|GH_D08G0275|GH_D13G2613|GH_D03G1155|GH_D07G1467|GH_A10G1891|GH_D03G1104|GH_A06G1911|GH_A06G1925|GH_D13G2591|GH_A03G1499|GH_D13G2598|GH_D03G1049|GH_D13G2596|GH_D13G1886|GH_D03G0997
GO:0032259	methylation	Biological_Process	25	GH_D06G0050|GH_D13G1855|GH_D10G2052|GH_D03G1179|GH_D07G0619|GH_D10G2058|GH_D03G1170|GH_D08G1573|GH_D13G1801|GH_D07G1462|GH_D13G1854|GH_A06G0656|GH_D08G0239|GH_A03G1463|GH_D03G1016|GH_D11G1779|GH_D13G1799|GH_D13G1853|GH_D08G0238|GH_D03G1208|GH_A11G3423|GH_D10G2054|GH_D02G0171|GH_D10G2045|GH_D03G1111
GO:0009535	chloroplast thylakoid membrane	Cellular_Component	24	GH_D01G2069|GH_D03G1076|GH_D13G2581|GH_D03G1169|GH_D11G1794|GH_D03G1143|GH_A06G0714|GH_D11G1732|GH_D11G1737|GH_D13G1756|GH_D11G1743|GH_D03G1071|GH_D07G1465|GH_D13G1744|GH_D07G0620|GH_D03G1249|GH_D07G1490|GH_D07G0622|GH_D03G1258|GH_D13G1798|GH_A06G1911|GH_A10G2124|GH_A03G1485|GH_D11G1742
GO:0010150	leaf senescence	Biological_Process	24	GH_D07G1476|GH_A06G1950|GH_A03G1496|GH_D13G1884|GH_D11G1794|GH_D07G1505|GH_D07G1483|GH_A06G1911|GH_A06G0730|GH_A10G2203|GH_A05G0593|GH_A06G0724|GH_D13G2578|GH_D11G1785|GH_D03G1180|GH_A10G1801|GH_A06G0714|GH_D07G1460|GH_D02G0173|GH_D13G1689|GH_D03G1080|GH_A06G0744|GH_A10G1852|GH_D01G2084
GO:0005615	extracellular space	Cellular_Component	24	GH_D08G0242|GH_D02G0225|GH_A06G1925|GH_D03G1173|GH_A10G2161|GH_A10G2162|GH_D02G0223|GH_D03G1268|GH_D13G1886|GH_D02G0176|GH_D06G0049|GH_D02G0222|GH_D03G1142|GH_D02G0224|GH_D13G1859|GH_A10G2163|GH_D08G0241|GH_D13G1875|GH_D03G1170|GH_D08G0256|GH_D08G0269|GH_D13G2613|GH_D07G0619|GH_D13G1698
GO:0015031	protein transport	Biological_Process	24	GH_D02G0223|GH_D03G1255|GH_D13G1760|GH_A10G2157|GH_D02G0222|GH_A06G0667|GH_D07G1468|GH_D03G1042|GH_D02G0225|GH_D02G0190|GH_D03G1212|GH_D03G1108|GH_A06G1924|GH_D02G0224|GH_A10G1873|GH_A06G0653|GH_A10G1838|GH_A10G2204|GH_A10G1907|GH_D13G1788|GH_D10G2030|GH_D13G1700|GH_D02G0193|GH_A06G0669
GO:0003682	chromatin binding	Molecular_Function	23	GH_D03G1227|GH_D11G1777|GH_D01G2090|GH_D03G1114|GH_D13G2579|GH_D01G2087|GH_D03G1058|GH_D03G1103|GH_D03G1059|GH_D08G0275|GH_D13G1694|GH_D03G1130|GH_D11G1781|GH_A06G0649|GH_D01G2089|GH_D03G1260|GH_D03G1193|GH_D03G1024|GH_D02G0174|GH_D01G2070|GH_D11G1734|GH_D07G1477|GH_D13G1836
GO:0009620	response to fungus	Biological_Process	23	GH_D11G1757|GH_D13G2624|GH_D11G1755|GH_A06G0744|GH_D07G1509|GH_A06G1949|GH_A03G1459|GH_D02G0173|GH_D11G1762|GH_D03G1233|GH_D13G2599|GH_D11G1793|GH_A10G1822|GH_D03G1180|GH_A10G1914|GH_D11G1759|GH_D10G2034|GH_D11G1758|GH_A10G1883|GH_A03G1485|GH_D11G1753|GH_A06G1950|GH_D13G2602
GO:0022626	cytosolic ribosome	Cellular_Component	23	GH_A10G2123|GH_D08G0293|GH_D13G2591|GH_D08G0289|GH_A06G1931|GH_D03G1083|GH_D13G1687|GH_A03G1470|GH_A05G0592|GH_D11G1794|GH_D01G2106|GH_A10G1841|GH_A06G1925|GH_D11G1742|GH_D13G2613|GH_D13G1885|GH_D03G1151|GH_D03G1274|GH_D10G2059|GH_D11G1743|GH_D03G1098|GH_A06G0638|GH_A10G1813
GO:0006457	protein folding	Biological_Process	22	GH_A03G1451|GH_A06G0653|GH_D13G1829|GH_A10G1907|GH_D03G1247|GH_A06G1925|GH_D08G0254|GH_A11G3421|GH_D03G1143|GH_D02G0234|GH_A03G1484|GH_D07G1476|GH_D03G1230|GH_D13G1882|GH_D03G1049|GH_D03G0997|GH_D13G1760|GH_D08G0256|GH_D13G2591|GH_D06G0048|GH_D13G2613|GH_D03G1040
GO:0051301	cell division	Biological_Process	22	GH_D03G1227|GH_A05G0601|GH_A03G1500|GH_D13G2578|GH_D11G1735|GH_D07G1502|GH_A10G1828|GH_A05G0600|GH_D03G1266|GH_D13G1888|GH_D07G1490|GH_D11G1777|GH_D01G2092|GH_D07G0636|GH_D13G1795|GH_D03G1053|GH_D13G1838|GH_D08G0297|GH_D03G1222|GH_A06G0653|GH_A03G1486|GH_D13G1685
GO:0045944	positive regulation of transcription from RNA polymerase II promoter	Biological_Process	22	GH_D11G1781|GH_D03G1148|GH_D08G0254|GH_D03G1193|GH_D03G1146|GH_D02G0174|GH_D01G2070|GH_D01G2103|GH_D03G1147|GH_D08G1580|GH_D08G0275|GH_D03G1073|GH_D01G2089|GH_A02G1796|GH_A10G1869|GH_D13G2589|GH_A06G0718|GH_D03G1119|GH_D01G2090|GH_D03G1049|GH_A06G0664|GH_D03G1103
GO:0048364	root development	Biological_Process	22	GH_D01G2072|GH_A06G1908|GH_D03G1000|GH_A06G1904|GH_D11G1793|GH_D13G2587|GH_D07G1477|GH_A06G0733|GH_D03G1080|GH_D13G1718|GH_D07G0636|GH_A10G1852|GH_A10G1825|GH_D03G1184|GH_D01G2071|GH_A03G1485|GH_D03G1120|GH_D13G2565|GH_A10G2120|GH_D13G1799|GH_A05G0593|GH_D10G2053
GO:0016032	viral process	Biological_Process	22	GH_D08G1581|GH_D02G0230|GH_D13G1875|GH_D03G1053|GH_D03G1058|GH_D01G2084|GH_D01G2103|GH_A06G0744|GH_D03G1193|GH_A10G1907|GH_D01G2105|GH_D03G1059|GH_D11G1785|GH_D13G1760|GH_D01G2090|GH_A06G0718|GH_D08G1574|GH_D03G1271|GH_D01G2089|GH_A10G2129|GH_D03G1010|GH_D03G1065
GO:0009813	flavonoid biosynthetic process	Biological_Process	21	GH_A10G1912|GH_D07G1507|GH_D02G0211|GH_D02G0215|GH_D13G2617|GH_A10G1911|GH_D13G2616|GH_D13G1731|GH_D03G1184|GH_D03G1126|GH_A10G1910|GH_D02G0213|GH_D13G2619|GH_D07G1506|GH_D02G0214|GH_A10G1839|GH_D11G1752|GH_D03G1125|GH_D13G2618|GH_D13G1782|GH_D02G0212
GO:0005215	transporter activity	Molecular_Function	21	GH_D13G1826|GH_A02G1796|GH_A06G0730|GH_D03G1191|GH_A06G0644|GH_D03G1265|GH_D03G1182|GH_A10G1808|GH_D03G1264|GH_D02G0193|GH_D10G2030|GH_D03G1190|GH_D13G2596|GH_D03G1227|GH_D03G1192|GH_D13G1679|GH_D13G2627|GH_D03G1228|GH_D03G1042|GH_D13G2598|GH_D03G1013
GO:0009845	seed germination	Biological_Process	21	GH_D07G1477|GH_D03G1274|GH_D11G1793|GH_D13G1736|GH_A10G2170|GH_D03G1105|GH_D13G2572|GH_A10G1839|GH_D02G0173|GH_D03G1170|GH_A03G1494|GH_D07G0619|GH_D02G0232|GH_A10G2120|GH_D03G1271|GH_D06G0054|GH_A11G3408|GH_A10G2123|GH_A10G1804|GH_D02G0192|GH_D13G2576
GO:0004675	transmembrane receptor protein serine/threonine kinase activity	Molecular_Function	21	GH_A05G0586|GH_D11G1793|GH_D13G2585|GH_D11G1762|GH_D08G0253|GH_D13G1730|GH_D02G0219|GH_D02G0166|GH_D11G1738|GH_D11G1755|GH_D11G1757|GH_D13G2624|GH_D01G2084|GH_D13G2567|GH_D11G1753|GH_D01G2071|GH_D11G1758|GH_A05G0585|GH_D11G1785|GH_D11G1759|GH_D11G1800
GO:0080167	response to karrikin	Biological_Process	21	GH_D13G2625|GH_A06G1925|GH_D07G1487|GH_D10G2039|GH_D03G1232|GH_D08G0263|GH_D03G1006|GH_D03G1210|GH_D03G1035|GH_D13G1799|GH_D13G1731|GH_D13G1832|GH_D03G1042|GH_A06G0638|GH_D08G0295|GH_D10G2049|GH_D03G1168|GH_D13G2571|GH_D13G1838|GH_A05G0608|GH_D13G2613
GO:0009873	ethylene-activated signaling pathway	Biological_Process	21	GH_A06G0711|GH_A05G0593|GH_A05G0589|GH_A06G0664|GH_D13G1868|GH_D03G1006|GH_A10G2120|GH_A05G0604|GH_A10G1883|GH_D07G0636|GH_D13G2571|GH_A10G1852|GH_A10G1868|GH_D03G1080|GH_D13G1685|GH_D03G1274|GH_A05G0603|GH_A10G1822|GH_D13G2609|GH_D13G1815|GH_D08G0297
GO:0009751	response to salicylic acid	Biological_Process	21	GH_D07G1495|GH_D13G1832|GH_D03G1077|GH_D07G1503|GH_D13G2627|GH_D13G2561|GH_A10G1914|GH_D03G1024|GH_A05G0604|GH_D03G1219|GH_D08G1584|GH_D07G1505|GH_D08G0266|GH_A06G0744|GH_A05G0603|GH_A10G1822|GH_D13G1837|GH_A11G3418|GH_A10G1839|GH_D13G1766|GH_D08G0297
GO:0005759	mitochondrial matrix	Cellular_Component	20	GH_A06G0656|GH_D03G1100|GH_A05G0596|GH_A03G1484|GH_A06G1908|GH_D03G1069|GH_D13G1829|GH_D11G1788|GH_D07G1462|GH_D10G2048|GH_D08G0280|GH_D03G1095|GH_D13G1816|GH_D10G2053|GH_D03G1104|GH_A05G0608|GH_A05G0591|GH_D10G2023|GH_D03G1048|GH_A10G2192
GO:0003924	GTPase activity	Molecular_Function	20	GH_D13G1700|GH_A10G2204|GH_D07G1509|GH_D13G1742|GH_A10G2165|GH_D07G1490|GH_D03G1212|GH_A06G1938|GH_D02G0190|GH_A11G3422|GH_A10G1870|GH_A06G0660|GH_D13G1858|GH_D13G1847|GH_D13G1752|GH_A06G0667|GH_D07G1468|GH_A10G2166|GH_D03G1249|GH_A06G1937
GO:0005509	calcium ion binding	Molecular_Function	20	GH_D03G0997|GH_D07G1458|GH_D01G2082|GH_A06G0724|GH_D03G1269|GH_A10G2156|GH_D08G0242|GH_A10G2194|GH_D13G1860|GH_D02G0168|GH_A10G1889|GH_A06G1942|GH_D08G0263|GH_D03G1027|GH_D08G1587|GH_D13G1840|GH_D13G1859|GH_D10G2027|GH_D07G1460|GH_D03G1274
GO:0043234	protein complex	Cellular_Component	20	GH_D08G0254|GH_D03G1193|GH_D13G1859|GH_D10G2029|GH_D11G1784|GH_D11G1777|GH_D07G1490|GH_D01G2084|GH_D03G1058|GH_D13G2613|GH_A06G1925|GH_D08G0242|GH_D02G0171|GH_D02G0190|GH_D03G0997|GH_D01G2090|GH_D01G2087|GH_D03G1103|GH_D03G1059|GH_D11G1785
GO:0005525	GTP binding	Molecular_Function	20	GH_A11G3422|GH_D02G0190|GH_A06G1938|GH_A10G2150|GH_D13G1858|GH_A06G0660|GH_A10G1870|GH_A10G2166|GH_A06G0667|GH_D07G1468|GH_D03G1249|GH_D13G1700|GH_D10G2027|GH_A10G2204|GH_A10G1821|GH_D13G1742|GH_A10G2165|GH_D07G1509|GH_D03G1212|GH_D07G1490
GO:0009860	pollen tube growth	Biological_Process	19	GH_D03G0996|GH_D03G1075|GH_D03G1197|GH_D02G0166|GH_A06G0731|GH_D03G1219|GH_D03G1212|GH_D08G0226|GH_D03G1152|GH_D02G0210|GH_D10G2060|GH_D08G0288|GH_D07G0632|GH_D03G0997|GH_D03G1195|GH_A06G1904|GH_D03G1272|GH_D03G1042|GH_D03G1180
GO:0009867	jasmonic acid mediated signaling pathway	Biological_Process	19	GH_A06G0707|GH_D13G1884|GH_D10G2045|GH_D03G1219|GH_A10G1828|GH_D13G1815|GH_D10G2054|GH_D11G1741|GH_D10G2058|GH_A06G1907|GH_D10G2052|GH_D03G1077|GH_D07G1503|GH_D07G1458|GH_A10G1882|GH_A06G0641|GH_D13G1868|GH_D13G2561|GH_A10G1914
GO:0016607	nuclear speck	Cellular_Component	19	GH_D03G1153|GH_A06G1933|GH_D13G2570|GH_D03G1199|GH_A06G0718|GH_D13G2557|GH_A10G1872|GH_A06G0735|GH_D13G1770|GH_D11G1741|GH_D11G1781|GH_D13G1753|GH_D08G0251|GH_A03G1486|GH_D03G1091|GH_D13G1795|GH_A10G1882|GH_A06G1919|GH_D13G1696
GO:0043531	ADP binding	Molecular_Function	19	GH_A06G1925|GH_A06G1911|GH_D11G1776|GH_A11G3400|GH_A11G3392|GH_A11G3398|GH_A11G3394|GH_D11G1772|GH_D11G1775|GH_D03G1049|GH_D08G0268|GH_A11G3405|GH_D13G1766|GH_D11G1773|GH_A06G0714|GH_A11G3396|GH_D13G2613|GH_A11G3399|GH_A11G3397
GO:0048471	perinuclear region of cytoplasm	Cellular_Component	19	GH_A06G1944|GH_A06G1909|GH_D13G2613|GH_D03G1058|GH_D01G2103|GH_A10G1875|GH_D10G2030|GH_D02G0193|GH_D13G1859|GH_D03G1193|GH_D03G1059|GH_D03G1103|GH_A03G1500|GH_D03G0997|GH_D02G0190|GH_D03G1271|GH_D08G0242|GH_A02G1796|GH_A06G1925
GO:0007169	transmembrane receptor protein tyrosine kinase signaling pathway	Biological_Process	19	GH_A06G0643|GH_D13G1846|GH_D11G1785|GH_A10G2116|GH_D10G2060|GH_D07G0632|GH_D01G2092|GH_D13G1850|GH_D11G1769|GH_D11G1738|GH_D13G2624|GH_D01G2084|GH_A11G3395|GH_A03G1480|GH_D13G1730|GH_D11G1783|GH_D08G0253|GH_D03G1172|GH_D08G0226
GO:0008168	methyltransferase activity	Molecular_Function	18	GH_D11G1779|GH_D06G0050|GH_A06G0664|GH_D03G1179|GH_D10G2052|GH_D07G0619|GH_D08G0238|GH_D01G2087|GH_D10G2058|GH_D03G1170|GH_D03G1208|GH_D10G2054|GH_D07G1462|GH_A06G0656|GH_D10G2045|GH_D03G1111|GH_D02G0171|GH_A03G1463
GO:0090406	pollen tube	Cellular_Component	18	GH_D03G1172|GH_D03G1146|GH_A06G1904|GH_D03G1197|GH_D08G0226|GH_D01G2092|GH_D03G1272|GH_D11G1769|GH_D03G1147|GH_A03G1480|GH_D03G1195|GH_A10G1811|GH_D08G0241|GH_D03G1240|GH_D03G1219|GH_D10G2060|GH_A06G0731|GH_A10G2167
GO:0012505	endomembrane system	Cellular_Component	18	GH_D13G1886|GH_D11G1772|GH_D11G1775|GH_D07G1465|GH_D03G1010|GH_A02G1796|GH_D08G0290|GH_D13G1888|GH_D08G0257|GH_A03G1497|GH_D03G1052|GH_D11G1738|GH_D08G0256|GH_D08G1585|GH_D08G0253|GH_D03G1028|GH_D13G1842|GH_A10G2149
GO:0000398	mRNA splicing, via spliceosome	Biological_Process	18	GH_D13G2557|GH_A06G0718|GH_D03G1109|GH_A10G2201|GH_A10G2116|GH_A10G2134|GH_D13G2570|GH_D03G1145|GH_D03G1153|GH_A06G1933|GH_A10G1828|GH_D08G1590|GH_A06G1919|GH_A03G1490|GH_A03G1454|GH_A06G1932|GH_A03G1486|GH_D01G2102
GO:0052696	flavonoid glucuronidation	Biological_Process	18	GH_D13G2616|GH_D03G1184|GH_D03G1126|GH_A10G1912|GH_D02G0211|GH_D13G2617|GH_A10G1911|GH_D13G1782|GH_D02G0212|GH_A10G1910|GH_D07G1507|GH_D02G0215|GH_D13G2618|GH_D03G1125|GH_D13G2619|GH_D02G0213|GH_D02G0214|GH_D11G1752
GO:0009740	gibberellic acid mediated signaling pathway	Biological_Process	18	GH_D08G0287|GH_A10G1914|GH_D13G2561|GH_D08G0289|GH_A06G0641|GH_D08G0283|GH_A06G0642|GH_D07G1503|GH_A06G1907|GH_A10G1841|GH_A05G0592|GH_D03G1219|GH_D02G0206|GH_D07G0636|GH_D03G1051|GH_D02G0173|GH_A06G0700|GH_D03G1091
GO:0009617	response to bacterium	Biological_Process	18	GH_D11G1795|GH_D08G0256|GH_D07G1509|GH_D13G2613|GH_A10G1883|GH_A02G1796|GH_D08G0286|GH_D13G1833|GH_A06G1925|GH_A03G1485|GH_D03G1232|GH_D03G1083|GH_D07G1467|GH_D11G1760|GH_D03G1189|GH_A10G1898|GH_D13G1832|GH_D03G1077
GO:0016579	protein deubiquitination	Biological_Process	18	GH_A10G2141|GH_A10G1838|GH_D13G1737|GH_A10G2142|GH_A10G2137|GH_A10G2145|GH_D08G0264|GH_A10G2144|GH_D03G1109|GH_A03G1483|GH_D03G1050|GH_A10G2121|GH_A10G2129|GH_D03G1039|GH_A10G2153|GH_A10G2140|GH_A10G2138|GH_A10G2180
GO:0005874	microtubule	Cellular_Component	18	GH_A11G3412|GH_D11G1735|GH_D03G1103|GH_A10G1805|GH_D13G1858|GH_A06G1925|GH_A10G1828|GH_A11G3422|GH_A10G2122|GH_D03G1145|GH_A06G1938|GH_D07G1490|GH_D13G1742|GH_D13G2613|GH_D03G1053|GH_A03G1474|GH_D08G0254|GH_D03G1112
GO:0046982	protein heterodimerization activity	Molecular_Function	18	GH_D03G1142|GH_D08G0289|GH_D03G1119|GH_D08G0261|GH_D03G1227|GH_A05G0592|GH_A10G1841|GH_D06G0054|GH_A10G1805|GH_D07G1502|GH_D02G0173|GH_D13G1689|GH_A03G1473|GH_D10G2023|GH_D03G1233|GH_D07G0634|GH_D06G0052|GH_A10G1844
GO:0048366	leaf development	Biological_Process	17	GH_D13G1680|GH_D13G1819|GH_D13G1705|GH_A10G2171|GH_D03G1118|GH_D07G1500|GH_A06G0699|GH_D13G2578|GH_D13G1838|GH_D03G1208|GH_D13G1799|GH_D13G1689|GH_D13G1713|GH_A11G3406|GH_A03G1460|GH_D07G0636|GH_D03G1006
GO:0022625	cytosolic large ribosomal subunit	Cellular_Component	17	GH_D13G2564|GH_A10G1860|GH_D13G1728|GH_D13G2623|GH_D10G2059|GH_A10G1824|GH_D02G0234|GH_D03G1138|GH_D03G1151|GH_D13G1735|GH_D13G1820|GH_D08G1586|GH_A05G0588|GH_D01G2094|GH_D10G2032|GH_D03G1014|GH_A06G1921
GO:0061630	ubiquitin protein ligase activity	Molecular_Function	17	GH_A06G0722|GH_A06G0745|GH_D13G1876|GH_D11G1734|GH_D13G1699|GH_D03G1181|GH_D13G1817|GH_D10G2063|GH_D03G1131|GH_A10G1879|GH_D10G2036|GH_A06G0706|GH_A10G1875|GH_D13G2626|GH_D02G0167|GH_A06G0671|GH_D03G1132
GO:0080044	quercetin 7-O-glucosyltransferase activity	Molecular_Function	17	GH_D13G1782|GH_D02G0212|GH_A10G1910|GH_D13G2616|GH_D03G1184|GH_D03G1126|GH_A10G1912|GH_D02G0211|GH_D13G2617|GH_A10G1911|GH_D03G1125|GH_D13G2618|GH_D02G0213|GH_D13G2619|GH_D02G0214|GH_D07G1507|GH_D02G0215
GO:0035556	intracellular signal transduction	Biological_Process	17	GH_A10G1883|GH_A10G2130|GH_A10G2156|GH_D07G0631|GH_D02G0197|GH_D02G0168|GH_D03G1025|GH_D08G0249|GH_D03G1254|GH_D07G1460|GH_D13G2585|GH_A05G0602|GH_D13G2629|GH_D13G1849|GH_D03G1196|GH_A06G1928|GH_D02G0196
GO:0005743	mitochondrial inner membrane	Cellular_Component	17	GH_D07G1465|GH_D13G2620|GH_D08G0236|GH_D03G1269|GH_D10G2048|GH_D03G1069|GH_D10G2053|GH_D08G0280|GH_D03G1104|GH_D11G1788|GH_A03G1470|GH_A06G1942|GH_A06G1908|GH_A10G1813|GH_A10G2155|GH_D08G0239|GH_D13G1842
GO:0080043	quercetin 3-O-glucosyltransferase activity	Molecular_Function	17	GH_D13G2618|GH_D03G1125|GH_D02G0213|GH_D13G2619|GH_D02G0214|GH_D07G1507|GH_D02G0215|GH_D13G1782|GH_D02G0212|GH_A10G1910|GH_D13G2616|GH_D03G1184|GH_D03G1126|GH_A10G1912|GH_D02G0211|GH_D13G2617|GH_A10G1911
GO:0008757	S-adenosylmethionine-dependent methyltransferase activity	Molecular_Function	17	GH_D03G1016|GH_D13G1799|GH_D10G2054|GH_A10G2183|GH_D02G0171|GH_A10G2184|GH_D10G2045|GH_A10G2181|GH_D13G1855|GH_D10G2058|GH_D08G1573|GH_D03G1170|GH_D07G0619|GH_D10G2052|GH_D13G1801|GH_D08G0239|GH_D13G1854
GO:0046658	anchored component of plasma membrane	Cellular_Component	16	GH_D10G2060|GH_A06G0736|GH_A06G0643|GH_A06G0656|GH_D03G1116|GH_D02G0220|GH_D03G1211|GH_D03G1084|GH_D03G1030|GH_D13G2615|GH_D03G1102|GH_D03G1117|GH_A10G1851|GH_A06G0655|GH_D11G1783|GH_D03G1152
GO:0043621	protein self-association	Molecular_Function	16	GH_D03G1185|GH_D03G1069|GH_D02G0232|GH_D13G1833|GH_D03G1105|GH_D03G1199|GH_D03G1010|GH_D03G1274|GH_D13G1849|GH_D08G1588|GH_D01G2092|GH_D03G1171|GH_D08G0280|GH_D03G1172|GH_A11G3413|GH_D08G0228
GO:0000287	magnesium ion binding	Molecular_Function	16	GH_D11G1772|GH_A11G3393|GH_D07G0635|GH_D10G2045|GH_D10G2029|GH_A10G1812|GH_D11G1773|GH_D03G1142|GH_D03G1150|GH_A10G2189|GH_D11G1765|GH_D10G2054|GH_D13G1688|GH_D11G1776|GH_A10G2125|GH_D11G1775
GO:0004843	thiol-dependent ubiquitin-specific protease activity	Molecular_Function	16	GH_A10G2144|GH_A03G1483|GH_A10G2137|GH_A10G2141|GH_D03G1050|GH_A10G2153|GH_A10G2145|GH_A10G2140|GH_A10G2138|GH_A10G1838|GH_D13G1737|GH_D08G0264|GH_A10G2121|GH_A10G2129|GH_A10G2142|GH_A10G2180
GO:0042542	response to hydrogen peroxide	Biological_Process	16	GH_A06G0672|GH_D13G1689|GH_D13G2627|GH_D02G0223|GH_D10G2048|GH_D02G0222|GH_D13G2613|GH_D07G1495|GH_D07G1505|GH_A06G1925|GH_D03G1101|GH_D02G0225|GH_D02G0227|GH_A03G1495|GH_D02G0224|GH_D13G1792
GO:0005856	cytoskeleton	Cellular_Component	16	GH_D08G1580|GH_A10G1872|GH_D07G1490|GH_D02G0176|GH_D13G2630|GH_D13G1725|GH_A03G1500|GH_D03G1145|GH_D13G2605|GH_A10G1828|GH_A05G0605|GH_D03G1222|GH_D08G0242|GH_D03G1000|GH_A10G1805|GH_D03G1020
GO:0044550	secondary metabolite biosynthetic process	Biological_Process	16	GH_D10G2039|GH_D07G0626|GH_A10G2169|GH_D13G1779|GH_D13G2625|GH_A10G2187|GH_D07G0623|GH_A10G2185|GH_D11G1795|GH_A10G2186|GH_A10G2115|GH_D13G1780|GH_A03G1487|GH_A02G1798|GH_D03G1167|GH_D03G1165
GO:0046983	protein dimerization activity	Molecular_Function	16	GH_D02G0191|GH_D03G1119|GH_D07G1510|GH_D13G2578|GH_D07G1458|GH_D03G1135|GH_D03G1260|GH_D03G1148|GH_D03G1091|GH_D03G1146|GH_D13G1854|GH_D03G1147|GH_D03G1051|GH_D13G1855|GH_D07G1490|GH_A10G1896
GO:0031225	anchored component of membrane	Cellular_Component	16	GH_A10G1835|GH_D11G1760|GH_D03G1211|GH_D03G1116|GH_D03G1102|GH_D03G1084|GH_A10G2194|GH_A10G1851|GH_D03G1030|GH_A10G2193|GH_D07G0632|GH_A06G0655|GH_D03G1117|GH_D13G2615|GH_A06G0646|GH_A06G0736
GO:0016829	lyase activity	Molecular_Function	16	GH_D13G1691|GH_A06G0640|GH_D03G1046|GH_A11G3417|GH_A06G0703|GH_A10G1820|GH_D11G1773|GH_A10G1830|GH_D03G1142|GH_A10G1804|GH_D13G2600|GH_A10G1881|GH_D13G1695|GH_D03G1174|GH_D03G1266|GH_D11G1776
GO:0043161	proteasome-mediated ubiquitin-dependent protein catabolic process	Biological_Process	16	GH_D13G1876|GH_A03G1500|GH_A06G0745|GH_A06G0722|GH_D10G2063|GH_A06G1910|GH_D13G1817|GH_D13G1699|GH_D03G1131|GH_A10G1879|GH_D03G1132|GH_D13G2609|GH_D13G2626|GH_A06G0706|GH_D13G1836|GH_D03G1183
GO:0007623	circadian rhythm	Biological_Process	16	GH_D08G0249|GH_D08G0214|GH_D10G2057|GH_A06G0726|GH_D03G1180|GH_D10G2056|GH_D03G1136|GH_D03G1080|GH_D01G2103|GH_D03G1057|GH_A10G1846|GH_D03G1091|GH_D13G2587|GH_D01G2072|GH_D03G1193|GH_D07G1462
GO:0010468	regulation of gene expression	Biological_Process	15	GH_D13G1832|GH_D08G0249|GH_A10G1822|GH_A03G1486|GH_A03G1460|GH_D03G1118|GH_D11G1725|GH_D03G1080|GH_D11G1741|GH_A06G0640|GH_D13G1680|GH_A10G1839|GH_D13G1807|GH_D13G1689|GH_D03G1219
GO:0008219	cell death	Biological_Process	15	GH_D01G2084|GH_A06G1949|GH_D01G2097|GH_D03G1143|GH_D11G1785|GH_A06G1950|GH_D02G0177|GH_D13G2591|GH_D08G0270|GH_D07G1467|GH_A10G1822|GH_D01G2096|GH_A10G1883|GH_D13G1823|GH_D07G1505
GO:0000122	negative regulation of transcription from RNA polymerase II promoter	Biological_Process	15	GH_D08G0230|GH_D07G0634|GH_D10G2041|GH_D03G1193|GH_D11G1781|GH_D11G1777|GH_A06G0718|GH_D01G2070|GH_D08G0275|GH_A10G2201|GH_A03G1473|GH_D01G2087|GH_D03G1103|GH_A10G1898|GH_D13G2633
GO:0034605	cellular response to heat	Biological_Process	15	GH_D13G1766|GH_A06G1925|GH_D08G0297|GH_D03G1101|GH_D02G0227|GH_D08G0255|GH_A10G2173|GH_D03G1271|GH_A10G1822|GH_D13G1792|GH_A06G0672|GH_D11G1726|GH_D03G1230|GH_D13G2613|GH_D01G2087
GO:0042538	hyperosmotic salinity response	Biological_Process	15	GH_A06G1907|GH_D07G1458|GH_D02G0173|GH_D13G1869|GH_D01G2103|GH_A06G0641|GH_D13G1870|GH_D13G1744|GH_D03G1054|GH_A05G0602|GH_D08G1574|GH_A10G1889|GH_D13G1700|GH_D13G1691|GH_D13G1815
GO:0008285	negative regulation of cell proliferation	Biological_Process	15	GH_D08G0223|GH_D08G1574|GH_D03G1219|GH_D07G1483|GH_A10G1839|GH_D03G1193|GH_D13G1705|GH_A05G0600|GH_D03G1226|GH_D10G2048|GH_D13G2578|GH_D02G0175|GH_D13G1799|GH_A05G0601|GH_D07G1501
GO:0005840	ribosome	Cellular_Component	15	GH_D03G1151|GH_A10G1906|GH_D13G1806|GH_D13G1820|GH_A06G1921|GH_A05G0588|GH_D03G1188|GH_D03G1187|GH_D03G1098|GH_D11G1737|GH_D10G2044|GH_D11G1763|GH_D13G1728|GH_D10G2059|GH_D07G0630
GO:0006281	DNA repair	Biological_Process	15	GH_A10G1843|GH_D02G0230|GH_D03G1094|GH_D13G2630|GH_D10G2036|GH_A05G0601|GH_D03G1049|GH_D13G1795|GH_D03G1029|GH_D11G1777|GH_D13G2632|GH_D01G2090|GH_D10G2029|GH_D03G1107|GH_A05G0600
GO:0009826	unidimensional cell growth	Biological_Process	15	GH_D10G2061|GH_A06G0638|GH_D03G1112|GH_D03G1172|GH_D13G2628|GH_D03G1021|GH_D03G1051|GH_D13G1730|GH_D01G2106|GH_D07G1512|GH_D08G0274|GH_A06G1931|GH_D13G1846|GH_D03G1244|GH_D08G0273
GO:0008283	cell proliferation	Biological_Process	15	GH_D03G1059|GH_D11G1729|GH_D08G0287|GH_D08G0283|GH_D13G1886|GH_D03G1058|GH_D13G1698|GH_D02G0206|GH_D08G0264|GH_D13G2587|GH_A03G1486|GH_A03G1474|GH_A06G1908|GH_D03G1222|GH_D01G2072
GO:0009832	plant-type cell wall biogenesis	Biological_Process	15	GH_D13G1834|GH_D13G1869|GH_D03G1116|GH_D13G1777|GH_D08G0287|GH_D13G1868|GH_D08G0283|GH_A10G1851|GH_A06G0700|GH_D03G1117|GH_A03G1477|GH_D02G0206|GH_D13G1870|GH_D13G1867|GH_D13G1815
GO:0006633	fatty acid biosynthetic process	Biological_Process	15	GH_A06G0638|GH_D13G1874|GH_D13G2593|GH_D10G2058|GH_D10G2052|GH_D01G2106|GH_D10G2054|GH_A03G1492|GH_D13G1825|GH_D10G2045|GH_A10G2132|GH_A06G1931|GH_A10G1881|GH_A06G0652|GH_A10G2131
GO:0019005	SCF ubiquitin ligase complex	Cellular_Component	15	GH_A11G3424|GH_D03G1222|GH_D08G1597|GH_D03G1092|GH_D03G1031|GH_A10G1908|GH_A03G1453|GH_A06G0637|GH_D13G1725|GH_A06G1910|GH_D13G1847|GH_D08G0249|GH_A10G2119|GH_D13G1831|GH_A06G0639
GO:0009579	thylakoid	Cellular_Component	15	GH_D10G2040|GH_D13G2591|GH_D07G0620|GH_D03G1169|GH_D11G1794|GH_D13G1829|GH_D07G0622|GH_A06G1911|GH_D11G1742|GH_D13G1744|GH_D13G1728|GH_A06G0714|GH_D11G1737|GH_D11G1743|GH_A06G0703
GO:0004553	hydrolase activity, hydrolyzing O-glycosyl compounds	Molecular_Function	15	GH_A06G0655|GH_D03G1232|GH_D03G1102|GH_D08G0283|GH_D03G1237|GH_D08G0287|GH_A06G0656|GH_D03G1168|GH_A06G0736|GH_A10G1866|GH_D02G0220|GH_A06G0700|GH_D03G1152|GH_D13G2615|GH_D02G0206
GO:0007568	aging	Biological_Process	14	GH_A06G1925|GH_D13G2613|GH_A06G0700|GH_D10G2038|GH_D01G2087|GH_D08G0287|GH_D03G1142|GH_D11G1794|GH_D02G0206|GH_D10G2048|GH_D03G1170|GH_D08G0283|GH_D08G0242|GH_D07G0619
GO:0006886	intracellular protein transport	Biological_Process	14	GH_D03G1103|GH_D08G0257|GH_D10G2030|GH_A10G2149|GH_D13G1700|GH_D02G0193|GH_A10G1842|GH_A03G1497|GH_D03G1052|GH_D07G1484|GH_D13G1788|GH_A10G1870|GH_D08G0290|GH_D13G1888
GO:0031146	SCF-dependent proteasomal ubiquitin-dependent protein catabolic process	Biological_Process	14	GH_A11G3424|GH_D03G1222|GH_D13G1847|GH_D08G1597|GH_A10G2119|GH_D08G0249|GH_A06G0639|GH_D03G1092|GH_D13G1831|GH_A06G0637|GH_A03G1453|GH_A10G1908|GH_D03G1031|GH_D13G1725
GO:0009834	plant-type secondary cell wall biogenesis	Biological_Process	14	GH_D13G1869|GH_A06G0711|GH_D03G1116|GH_D13G1868|GH_A10G1851|GH_D13G2601|GH_D03G1117|GH_A10G1905|GH_D13G1870|GH_D13G1867|GH_A03G1463|GH_D13G1815|GH_D13G1837|GH_D03G1233
GO:0036459	thiol-dependent ubiquitinyl hydrolase activity	Molecular_Function	14	GH_A10G2144|GH_D03G1050|GH_A10G2129|GH_D03G1039|GH_A10G2153|GH_A10G2140|GH_A10G2138|GH_A10G2141|GH_A10G1838|GH_D13G1737|GH_A10G2142|GH_A10G2137|GH_A10G2145|GH_D08G0264
GO:0009626	plant-type hypersensitive response	Biological_Process	14	GH_D11G1738|GH_D02G0173|GH_D08G0253|GH_D02G0177|GH_D11G1772|GH_D03G1189|GH_D11G1775|GH_D13G1832|GH_D01G2096|GH_D01G2097|GH_A10G1899|GH_D08G0286|GH_D07G1467|GH_D03G1264
GO:0009664	plant-type cell wall organization	Biological_Process	14	GH_D08G0287|GH_D08G0283|GH_D03G1116|GH_A10G1851|GH_D02G0206|GH_D03G1117|GH_A06G0700|GH_D13G1730|GH_D10G2061|GH_D03G1046|GH_D13G2628|GH_D03G1172|GH_A06G1904|GH_A10G1885
GO:0031969	chloroplast membrane	Cellular_Component	14	GH_D13G1882|GH_A10G2168|GH_D03G1019|GH_D03G1206|GH_D13G1774|GH_D01G2101|GH_A11G3416|GH_D11G1742|GH_D11G1736|GH_D03G1071|GH_D13G2608|GH_D03G1258|GH_D08G1578|GH_D11G1743
GO:0009965	leaf morphogenesis	Biological_Process	14	GH_D07G1464|GH_D13G1705|GH_D06G0052|GH_D03G1043|GH_D03G1037|GH_D13G1838|GH_A06G1943|GH_D01G2103|GH_D08G1574|GH_D06G0051|GH_D01G2099|GH_D03G1262|GH_D13G2576|GH_D03G1180
GO:0016709	oxidoreductase activity, acting on paired donors, with incorporation or reduction of molecular oxygen, NAD(P)H as one donor, and incorporation of one atom of oxygen	Molecular_Function	14	GH_D03G1167|GH_D03G1165|GH_A02G1798|GH_D13G1780|GH_A10G2115|GH_A10G2186|GH_A10G2185|GH_D07G0623|GH_D13G1779|GH_A10G2187|GH_D13G2625|GH_D07G0626|GH_D10G2039|GH_A10G2169
GO:0010143	cutin biosynthetic process	Biological_Process	13	GH_D06G0056|GH_D02G0194|GH_D13G1811|GH_D13G1809|GH_D13G1808|GH_D13G1810|GH_D13G1813|GH_A10G2169|GH_A05G0589|GH_D13G1812|GH_A06G0654|GH_A05G0594|GH_D13G1835
GO:0008380	RNA splicing	Biological_Process	13	GH_A10G2201|GH_D13G2570|GH_D13G1753|GH_A06G1933|GH_A11G3404|GH_D11G1741|GH_A06G1925|GH_A10G1899|GH_D13G2557|GH_A06G1919|GH_D13G2613|GH_A06G0710|GH_A06G0718
GO:0008017	microtubule binding	Molecular_Function	13	GH_D03G1053|GH_D03G1103|GH_D03G1244|GH_A10G1804|GH_D07G1490|GH_A11G3412|GH_D02G0190|GH_D03G1021|GH_A05G0605|GH_A10G1828|GH_D13G1833|GH_A03G1474|GH_A03G1495
GO:0004252	serine-type endopeptidase activity	Molecular_Function	13	GH_D08G0233|GH_D01G2102|GH_A06G1905|GH_D13G1733|GH_D11G1736|GH_A06G1906|GH_A10G2130|GH_A03G1490|GH_A03G1454|GH_D08G0217|GH_D11G1726|GH_D03G1001|GH_D03G1214
GO:0010252	auxin homeostasis	Biological_Process	13	GH_D01G2072|GH_D10G2054|GH_D13G1809|GH_D07G1512|GH_D06G0056|GH_A06G0730|GH_D10G2045|GH_D13G2587|GH_D13G1772|GH_D08G0274|GH_D13G1813|GH_D10G2052|GH_D08G0273
GO:0055085	transmembrane transport	Biological_Process	13	GH_D10G2046|GH_D13G1842|GH_D10G2028|GH_D13G1729|GH_A06G0725|GH_D03G1228|GH_D03G1191|GH_A03G1497|GH_D03G1182|GH_D03G1190|GH_D03G1035|GH_D03G1192|GH_D13G2583
GO:0010345	suberin biosynthetic process	Biological_Process	13	GH_D13G1812|GH_D13G1810|GH_A06G0654|GH_D13G1813|GH_D13G1809|GH_D13G1811|GH_D06G0056|GH_A06G0638|GH_A05G0594|GH_A10G2134|GH_D13G1808|GH_D02G0194|GH_D01G2106
GO:0040008	regulation of growth	Biological_Process	13	GH_D03G1065|GH_D02G0191|GH_D03G1153|GH_A10G2120|GH_D03G1049|GH_D01G2102|GH_D02G0210|GH_D13G2595|GH_D08G0295|GH_A06G0733|GH_A03G1454|GH_A03G1490|GH_D03G1051
GO:0009556	microsporogenesis	Biological_Process	13	GH_A03G1469|GH_A05G0605|GH_D13G1680|GH_D08G1595|GH_D01G2084|GH_D03G1037|GH_D13G1730|GH_A05G0600|GH_A05G0601|GH_D03G1180|GH_A03G1460|GH_D11G1785|GH_D03G1118
GO:0007049	cell cycle	Biological_Process	13	GH_D07G1490|GH_D13G1795|GH_D03G1222|GH_D03G1227|GH_D13G2589|GH_A03G1500|GH_A05G0601|GH_D13G2633|GH_D02G0190|GH_A05G0600|GH_A10G1828|GH_D13G1888|GH_D03G1266
GO:0000981	RNA polymerase II transcription factor activity, sequence-specific DNA binding	Molecular_Function	13	GH_D13G1837|GH_A10G1839|GH_D08G0266|GH_D08G1584|GH_A10G2120|GH_D03G1219|GH_D13G2561|GH_A10G1914|GH_D03G1018|GH_D13G2589|GH_D13G1832|GH_D07G1503|GH_D03G1077
GO:0020037	heme binding	Molecular_Function	13	GH_D13G2625|GH_A10G2134|GH_D02G0197|GH_D10G2039|GH_A10G2169|GH_D07G1465|GH_D11G1739|GH_D13G1774|GH_A10G1885|GH_D13G2569|GH_D13G1844|GH_D02G0196|GH_A06G1928
GO:0008233	peptidase activity	Molecular_Function	13	GH_A10G2136|GH_A03G1455|GH_A06G0651|GH_D13G1733|GH_D08G1596|GH_D13G2586|GH_D08G0264|GH_D11G1726|GH_D03G1101|GH_A10G1838|GH_D13G1737|GH_D03G1188|GH_A06G0733
GO:0001666	response to hypoxia	Biological_Process	13	GH_A06G0672|GH_D13G2571|GH_D08G0251|GH_D13G2626|GH_A10G1822|GH_D13G1792|GH_D03G0997|GH_A10G1812|GH_D10G2048|GH_D13G1832|GH_A02G1796|GH_D02G0227|GH_A10G1883
GO:0003713	transcription coactivator activity	Molecular_Function	13	GH_A10G1844|GH_A06G0649|GH_D01G2070|GH_D13G1722|GH_D03G1010|GH_D13G2607|GH_D03G1271|GH_D03G1024|GH_A06G0718|GH_D03G1064|GH_D01G2090|GH_A06G0664|GH_D13G2557
GO:0004864	protein phosphatase inhibitor activity	Molecular_Function	13	GH_A10G1853|GH_D03G1059|GH_A10G1832|GH_A10G1857|GH_A10G1862|GH_A10G1854|GH_A10G1865|GH_A10G1837|GH_D03G1058|GH_A10G1855|GH_A10G1856|GH_A10G1864|GH_A10G1863
GO:0009825	multidimensional cell growth	Biological_Process	13	GH_D13G1869|GH_A06G0711|GH_D03G1116|GH_A11G3412|GH_D13G1884|GH_D08G1574|GH_A10G1851|GH_D03G1117|GH_D02G0173|GH_D13G1870|GH_D01G2103|GH_A10G1868|GH_D13G1815
GO:0006974	cellular response to DNA damage stimulus	Biological_Process	12	GH_D03G1049|GH_D10G2029|GH_D10G2036|GH_D13G2632|GH_D03G1094|GH_D10G2050|GH_D13G1795|GH_A06G0671|GH_D01G2090|GH_D01G2070|GH_D01G2089|GH_D02G0230
GO:0006629	lipid metabolic process	Biological_Process	12	GH_D01G2083|GH_D08G1593|GH_D11G1776|GH_A10G2132|GH_D13G1759|GH_A10G1881|GH_A10G1804|GH_D08G0294|GH_D08G0209|GH_A10G2131|GH_A06G1930|GH_D03G1264
GO:0009909	regulation of flower development	Biological_Process	12	GH_D13G1832|GH_D08G0251|GH_D08G0281|GH_D03G1018|GH_A10G1839|GH_A10G1841|GH_D07G1488|GH_D08G1584|GH_D03G1136|GH_A05G0592|GH_D08G0289|GH_A10G1899
GO:0090305	nucleic acid phosphodiester bond hydrolysis	Biological_Process	12	GH_A10G2136|GH_D13G2632|GH_D02G0230|GH_D13G1770|GH_D13G1696|GH_A03G1455|GH_D08G0269|GH_D03G1094|GH_D13G2573|GH_D10G2029|GH_D13G1848|GH_D03G1271
GO:0080022	primary root development	Biological_Process	12	GH_A03G1495|GH_D03G1043|GH_D07G1464|GH_D03G1232|GH_A06G0642|GH_D03G1080|GH_D08G0283|GH_D08G0287|GH_D02G0206|GH_A10G1852|GH_A05G0593|GH_A06G0700
GO:0006898	receptor-mediated endocytosis	Biological_Process	12	GH_D13G2633|GH_D03G1078|GH_D08G0254|GH_D03G1084|GH_D03G1030|GH_A10G1805|GH_D08G0253|GH_A06G0653|GH_D03G1142|GH_D03G1114|GH_D11G1738|GH_D07G1490
GO:0009658	chloroplast organization	Biological_Process	12	GH_A10G1822|GH_D03G1254|GH_D03G1101|GH_D08G0297|GH_D03G1258|GH_D01G2079|GH_D03G1143|GH_D03G1136|GH_D11G1725|GH_D13G2591|GH_A06G0724|GH_D13G2603
GO:0080156	mitochondrial mRNA modification	Biological_Process	12	GH_A10G2170|GH_D03G1105|GH_D02G0232|GH_D13G1794|GH_D13G1764|GH_D03G1066|GH_D08G0262|GH_D13G1883|GH_A10G2171|GH_A11G3406|GH_A03G1458|GH_D03G1079
GO:0003964	RNA-directed DNA polymerase activity	Molecular_Function	12	GH_D07G1504|GH_A11G3424|GH_D08G0269|GH_D03G1031|GH_A06G0637|GH_A10G1880|GH_D11G1728|GH_D13G1847|GH_A10G2119|GH_A03G1455|GH_D03G1124|GH_A10G2136
GO:0009742	brassinosteroid mediated signaling pathway	Biological_Process	12	GH_A05G0586|GH_D13G1837|GH_A10G1896|GH_D13G1730|GH_D03G1051|GH_D01G2084|GH_D01G2103|GH_D13G2567|GH_D08G1574|GH_A06G0651|GH_D13G1846|GH_D11G1785
GO:0048367	shoot system development	Biological_Process	12	GH_D03G1080|GH_D13G1718|GH_A10G1852|GH_A05G0586|GH_D08G0228|GH_D06G0052|GH_D08G0230|GH_A05G0593|GH_D10G2053|GH_D13G2570|GH_D13G2565|GH_D06G0051
GO:0004872	receptor activity	Molecular_Function	12	GH_A10G1854|GH_A10G1862|GH_A10G1832|GH_A10G1857|GH_A10G1853|GH_A10G1837|GH_A10G1865|GH_D07G0632|GH_A10G1856|GH_A10G1855|GH_A10G1863|GH_A10G1864
GO:0010197	polar nucleus fusion	Biological_Process	12	GH_D02G0222|GH_D07G1508|GH_D03G0997|GH_D03G1018|GH_D02G0223|GH_D02G0200|GH_D02G0202|GH_D02G0225|GH_D13G1864|GH_D06G0052|GH_D02G0224|GH_D07G1462
GO:0016569	covalent chromatin modification	Biological_Process	12	GH_D03G1015|GH_D11G1777|GH_D03G1184|GH_D03G1193|GH_A06G0649|GH_D03G1049|GH_D01G2090|GH_D03G1103|GH_D01G2087|GH_D08G0238|GH_D13G2607|GH_D01G2089
GO:0000790	nuclear chromatin	Cellular_Component	12	GH_D03G1193|GH_D03G1107|GH_D01G2070|GH_D03G1114|GH_D10G2026|GH_D11G1777|GH_D08G0275|GH_D02G0230|GH_D01G2089|GH_D03G1199|GH_D01G2090|GH_D08G0261
GO:0043209	myelin sheath	Cellular_Component	12	GH_D03G0997|GH_D08G0280|GH_D08G0293|GH_D03G1069|GH_D10G2048|GH_A06G1925|GH_D03G1104|GH_A10G2150|GH_D08G0242|GH_A10G2192|GH_D07G1490|GH_D13G2613
GO:0010628	positive regulation of gene expression	Biological_Process	12	GH_D13G1807|GH_D08G0214|GH_D01G2087|GH_D08G0242|GH_A06G1925|GH_D03G1109|GH_D03G1029|GH_D03G1097|GH_D02G0173|GH_D13G2613|GH_D03G1233|GH_D01G2070
GO:0009741	response to brassinosteroid	Biological_Process	12	GH_D02G0173|GH_A06G0700|GH_D03G1051|GH_D02G0206|GH_D01G2103|GH_D03G1233|GH_D13G1846|GH_A05G0594|GH_D03G1006|GH_D08G0287|GH_D08G0283|GH_D08G1574
GO:0006310	DNA recombination	Biological_Process	12	GH_D03G1124|GH_D03G1049|GH_A10G2136|GH_A03G1455|GH_A10G1880|GH_D13G2632|GH_D03G1029|GH_D13G1795|GH_A06G1944|GH_D08G0269|GH_D02G0230|GH_D03G1107
GO:0005813	centrosome	Cellular_Component	12	GH_A10G2122|GH_D02G0190|GH_A10G1828|GH_A10G1805|GH_D03G1103|GH_A10G1872|GH_D11G1735|GH_D03G1049|GH_D03G1222|GH_D03G1053|GH_D13G2604|GH_D01G2103
GO:0009809	lignin biosynthetic process	Biological_Process	12	GH_D07G1506|GH_D03G1060|GH_D07G1507|GH_D13G1868|GH_D13G1809|GH_D13G1815|GH_D06G0056|GH_D03G1233|GH_D13G1854|GH_D13G1813|GH_A10G1868|GH_D13G1855
GO:0009534	chloroplast thylakoid	Cellular_Component	11	GH_D03G1143|GH_D03G1071|GH_A10G1886|GH_D03G1249|GH_A06G0644|GH_D03G1169|GH_D11G1732|GH_D07G0620|GH_D08G0241|GH_D13G2627|GH_D07G0622
GO:0006897	endocytosis	Biological_Process	11	GH_A06G0703|GH_A06G0653|GH_A10G1838|GH_D13G1768|GH_D02G0234|GH_A06G0702|GH_D07G1490|GH_A06G1924|GH_D07G1509|GH_D03G1262|GH_D10G2034
GO:0000977	RNA polymerase II regulatory region sequence-specific DNA binding	Molecular_Function	11	GH_D13G1701|GH_D13G2579|GH_D03G0999|GH_D13G1869|GH_D03G1119|GH_A10G2128|GH_D13G1867|GH_D13G1868|GH_D13G1870|GH_D13G1815|GH_D11G1781
GO:0005623	cell	Cellular_Component	11	GH_A10G1803|GH_D03G1078|GH_A06G1925|GH_D11G1768|GH_D10G2030|GH_D02G0193|GH_A06G0713|GH_D13G1875|GH_D06G0053|GH_D13G1846|GH_D13G2613
GO:0019901	protein kinase binding	Molecular_Function	11	GH_D01G2071|GH_D13G1788|GH_D10G2041|GH_D11G1793|GH_D13G2593|GH_D11G1800|GH_D02G0176|GH_D07G1490|GH_D02G0219|GH_D02G0166|GH_A06G0724
GO:0010114	response to red light	Biological_Process	11	GH_D11G1742|GH_D10G2061|GH_D11G1743|GH_D10G2056|GH_D03G1091|GH_D13G2628|GH_D10G2057|GH_D13G1799|GH_D13G1744|GH_D03G1210|GH_D08G0249
GO:0009615	response to virus	Biological_Process	11	GH_D03G1043|GH_A06G1925|GH_A10G2142|GH_A06G0660|GH_D03G1010|GH_D03G1134|GH_D07G1464|GH_A10G2140|GH_D13G1857|GH_D13G2613|GH_A10G2145
GO:0010091	trichome branching	Biological_Process	11	GH_D08G1584|GH_A10G1841|GH_A05G0592|GH_D08G0289|GH_A11G3412|GH_D07G1490|GH_D11G1777|GH_D03G1077|GH_D07G1503|GH_D08G0266|GH_D13G1832
GO:0015074	DNA integration	Biological_Process	11	GH_D07G1504|GH_A06G0648|GH_A10G1880|GH_D13G2566|GH_A06G0647|GH_D03G1157|GH_A03G1455|GH_A10G1843|GH_A10G2160|GH_D03G1124|GH_A10G2136
GO:0010319	stromule	Cellular_Component	11	GH_D07G0622|GH_A06G1911|GH_A06G0703|GH_D03G1169|GH_A06G0714|GH_D07G1465|GH_D07G0620|GH_D03G1069|GH_A05G0587|GH_D13G2591|GH_D08G0280
GO:0034599	cellular response to oxidative stress	Biological_Process	11	GH_D13G1873|GH_D03G1210|GH_D13G1882|GH_D03G1103|GH_D03G1166|GH_D07G0625|GH_A02G1796|GH_A03G1484|GH_D08G0246|GH_D03G1193|GH_D13G2569
GO:0009734	auxin-activated signaling pathway	Biological_Process	11	GH_D13G2595|GH_D13G1685|GH_D13G1838|GH_D07G1483|GH_A10G2130|GH_D07G1512|GH_D03G1153|GH_D08G0274|GH_A10G2120|GH_D13G2578|GH_D08G0273
GO:0001135	transcription factor activity, RNA polymerase II transcription factor recruiting	Molecular_Function	11	GH_D13G2561|GH_A10G1914|GH_D13G2589|GH_D03G1077|GH_D07G1503|GH_D13G1832|GH_D08G1584|GH_D03G1219|GH_D08G0266|GH_D13G1837|GH_A10G1839
GO:0048510	regulation of timing of transition from vegetative to reproductive phase	Biological_Process	11	GH_A03G1460|GH_D03G1118|GH_D06G0051|GH_A10G1883|GH_D03G1051|GH_D01G2072|GH_D06G0052|GH_D03G1043|GH_A10G1822|GH_D07G1464|GH_D13G2587
GO:0031625	ubiquitin protein ligase binding	Molecular_Function	11	GH_D13G2613|GH_D08G0264|GH_D01G2103|GH_D10G2036|GH_A10G1875|GH_A06G0671|GH_D03G1103|GH_D03G0997|GH_A10G2129|GH_A06G1925|GH_A06G1910
GO:0009744	response to sucrose	Biological_Process	11	GH_A10G1883|GH_D06G0054|GH_A10G1812|GH_A10G1803|GH_A03G1495|GH_D03G1043|GH_D07G1464|GH_D13G2593|GH_D11G1746|GH_A06G0744|GH_D07G1509
GO:0080163	regulation of protein serine/threonine phosphatase activity	Biological_Process	11	GH_A10G1864|GH_A10G1863|GH_A10G1855|GH_A10G1856|GH_A10G1865|GH_A10G1837|GH_A10G1853|GH_A10G1832|GH_A10G1857|GH_A10G1862|GH_A10G1854
GO:0010427	abscisic acid binding	Molecular_Function	11	GH_A10G1855|GH_A10G1856|GH_A10G1863|GH_A10G1864|GH_A10G1862|GH_A10G1854|GH_A10G1853|GH_A10G1832|GH_A10G1857|GH_A10G1865|GH_A10G1837
GO:0016874	ligase activity	Molecular_Function	11	GH_A06G1908|GH_D13G2599|GH_A10G1867|GH_D03G1144|GH_D10G2036|GH_A03G1459|GH_A10G2150|GH_D07G1512|GH_D13G1833|GH_D11G1734|GH_A02G1797
GO:0009736	cytokinin-activated signaling pathway	Biological_Process	11	GH_D10G2057|GH_D08G0289|GH_A05G0589|GH_A05G0593|GH_A10G1841|GH_D10G2056|GH_A05G0592|GH_D03G1080|GH_D07G0636|GH_A10G1852|GH_D13G1685
GO:0030529	intracellular ribonucleoprotein complex	Cellular_Component	11	GH_A06G0710|GH_D03G1049|GH_D07G0620|GH_D07G0622|GH_A06G1925|GH_D11G1752|GH_A10G1899|GH_D03G1109|GH_D03G1169|GH_D01G2103|GH_D13G2613
GO:0019899	enzyme binding	Molecular_Function	11	GH_A06G0718|GH_D03G0997|GH_D11G1729|GH_A10G1804|GH_D03G1103|GH_D10G2048|GH_A06G1925|GH_D13G2613|GH_D03G1193|GH_D10G2050|GH_D13G2593
GO:0009911	positive regulation of flower development	Biological_Process	11	GH_D08G0230|GH_D11G1741|GH_D13G1680|GH_A03G1460|GH_D03G1119|GH_A05G0609|GH_D13G2578|GH_D08G0249|GH_D03G1118|GH_D02G0191|GH_D07G1483
GO:0016747	transferase activity, transferring acyl groups other than amino-acyl groups	Molecular_Function	11	GH_D13G1811|GH_D13G1809|GH_D06G0056|GH_A06G0654|GH_D13G1813|GH_D13G1810|GH_D13G1812|GH_D02G0194|GH_D13G1808|GH_A10G1913|GH_A05G0594
GO:0010008	endosome membrane	Cellular_Component	11	GH_D07G1468|GH_A10G2157|GH_D03G1262|GH_D11G1803|GH_A06G0730|GH_A02G1796|GH_D11G1738|GH_D03G1114|GH_D13G1842|GH_A06G0653|GH_D08G0253
GO:0005694	chromosome	Cellular_Component	11	GH_A03G1469|GH_D13G1795|GH_D03G1251|GH_D01G2089|GH_D07G1502|GH_D01G2090|GH_D03G1227|GH_A03G1500|GH_D03G1094|GH_A06G0719|GH_D03G1208
GO:0010228	vegetative to reproductive phase transition of meristem	Biological_Process	11	GH_D13G1680|GH_D08G0251|GH_D06G0052|GH_D03G1193|GH_D03G1118|GH_A10G1898|GH_D07G1503|GH_A03G1460|GH_A06G0718|GH_A10G2203|GH_D06G0051
GO:0051082	unfolded protein binding	Molecular_Function	11	GH_D13G2613|GH_A06G1919|GH_D08G0256|GH_D13G1841|GH_D02G0234|GH_D03G1040|GH_D13G2591|GH_D03G0997|GH_D03G1049|GH_A06G1925|GH_D13G1829
GO:0009411	response to UV	Biological_Process	11	GH_D13G1731|GH_D03G1094|GH_D02G0197|GH_D11G1734|GH_D07G1467|GH_A06G0663|GH_A06G1928|GH_A03G1459|GH_D02G0196|GH_D03G1029|GH_D13G2599
GO:0042787	protein ubiquitination involved in ubiquitin-dependent protein catabolic process	Biological_Process	10	GH_D11G1734|GH_D03G1131|GH_A03G1500|GH_D02G0167|GH_A06G0722|GH_D13G1876|GH_A06G1910|GH_D03G1132|GH_D13G1699|GH_A10G1879
GO:0102406	omega-hydroxypalmitate O-sinapoyl transferase activity	Molecular_Function	10	GH_D06G0056|GH_D02G0194|GH_D13G1811|GH_A06G0654|GH_D13G1813|GH_D13G1812|GH_D13G1808|GH_A05G0594|GH_D13G1810|GH_D13G1809
GO:0009986	cell surface	Cellular_Component	10	GH_D03G1240|GH_A03G1495|GH_D13G1859|GH_A02G1796|GH_D03G0997|GH_D01G2071|GH_A06G1925|GH_D08G0256|GH_A06G0733|GH_D13G2613
GO:0090430	caffeoyl-CoA: alcohol caffeoyl transferase activity	Molecular_Function	10	GH_D06G0056|GH_D13G1809|GH_D13G1808|GH_D02G0194|GH_D13G1811|GH_D13G1813|GH_A06G0654|GH_D13G1810|GH_A05G0594|GH_D13G1812
GO:0010224	response to UV-B	Biological_Process	10	GH_D08G0286|GH_A10G1839|GH_D03G1107|GH_D11G1734|GH_D02G0197|GH_D03G1189|GH_D13G1731|GH_A06G1928|GH_D13G1835|GH_D02G0196
GO:0052325	cell wall pectin biosynthetic process	Biological_Process	10	GH_D13G1813|GH_A06G0654|GH_D06G0056|GH_D02G0194|GH_D13G1811|GH_D13G1808|GH_D13G1809|GH_D13G1812|GH_A05G0594|GH_D13G1810
GO:0046910	pectinesterase inhibitor activity	Molecular_Function	10	GH_D03G1236|GH_D03G1242|GH_A10G1901|GH_D03G1243|GH_D03G1161|GH_A10G1811|GH_D03G1239|GH_D03G1235|GH_D03G1241|GH_A10G1902
GO:0000209	protein polyubiquitination	Biological_Process	10	GH_A10G1879|GH_D03G1131|GH_D10G2036|GH_D03G1132|GH_D02G0167|GH_A06G0671|GH_D03G1103|GH_A06G0722|GH_D13G1876|GH_D13G1699
GO:0000785	chromatin	Cellular_Component	10	GH_D11G1777|GH_A03G1469|GH_D03G1193|GH_A05G0601|GH_A10G2177|GH_A06G0718|GH_A05G0600|GH_D07G1502|GH_D11G1734|GH_D13G2633
GO:0048316	seed development	Biological_Process	10	GH_A10G1851|GH_D07G1506|GH_D11G1752|GH_A10G2120|GH_D03G1116|GH_D03G1042|GH_A03G1495|GH_D13G2572|GH_D03G1117|GH_A06G1926
GO:0006396	RNA processing	Biological_Process	10	GH_D13G1848|GH_D08G0230|GH_D01G2081|GH_D03G1127|GH_D03G1169|GH_D03G1153|GH_D03G1130|GH_D07G0622|GH_D07G0620|GH_A06G1941
GO:0004518	nuclease activity	Molecular_Function	10	GH_D13G1800|GH_D13G1848|GH_D10G2029|GH_D13G2632|GH_D13G1696|GH_D03G1271|GH_A10G2136|GH_D13G1770|GH_A03G1455|GH_D03G1094
GO:0008134	transcription factor binding	Molecular_Function	10	GH_A10G2129|GH_A06G1925|GH_D03G1218|GH_D01G2090|GH_D03G1193|GH_A10G1844|GH_D07G0634|GH_D11G1756|GH_A03G1473|GH_D13G2613
GO:0005096	GTPase activator activity	Molecular_Function	10	GH_A06G0660|GH_D08G0257|GH_A03G1497|GH_D02G0176|GH_D03G1262|GH_A03G1475|GH_D02G0193|GH_D13G2612|GH_D13G1828|GH_D13G2604
GO:0019760	glucosinolate metabolic process	Biological_Process	10	GH_D03G1018|GH_D13G1799|GH_D03G1006|GH_D08G0289|GH_A10G2120|GH_A05G0592|GH_A10G1841|GH_D13G1685|GH_A10G2152|GH_D08G0297
GO:0033494	ferulate metabolic process	Biological_Process	10	GH_D13G1810|GH_D13G1812|GH_D06G0056|GH_D13G1811|GH_D13G1809|GH_D13G1813|GH_A06G0654|GH_A05G0594|GH_D02G0194|GH_D13G1808
GO:0090431	alkyl caffeate ester biosynthetic process	Biological_Process	10	GH_D06G0056|GH_D13G1811|GH_D13G1809|GH_D13G1813|GH_A06G0654|GH_D13G1810|GH_D13G1812|GH_D02G0194|GH_D13G1808|GH_A05G0594
GO:0009644	response to high light intensity	Biological_Process	10	GH_A06G1925|GH_A03G1485|GH_D02G0227|GH_A10G2203|GH_D03G1077|GH_A06G0726|GH_D13G1792|GH_D03G1101|GH_D13G2613|GH_A06G0672
GO:0016853	isomerase activity	Molecular_Function	10	GH_A10G1804|GH_D08G0244|GH_D08G1579|GH_D13G1746|GH_A05G0607|GH_D11G1746|GH_D03G1179|GH_D08G0256|GH_D01G2091|GH_D13G1759
GO:0006278	RNA-dependent DNA biosynthetic process	Biological_Process	10	GH_A11G3424|GH_D07G1504|GH_D08G0269|GH_D03G1031|GH_D11G1728|GH_D13G1847|GH_A03G1455|GH_A10G2119|GH_A10G2136|GH_D03G1124
GO:0010218	response to far red light	Biological_Process	10	GH_D11G1743|GH_A10G1846|GH_D03G1057|GH_A10G1882|GH_D03G1136|GH_D11G1742|GH_A06G0641|GH_D03G1210|GH_D13G1799|GH_A06G1907
GO:0042626	ATPase activity, coupled to transmembrane movement of substances	Molecular_Function	10	GH_D10G2028|GH_A06G0725|GH_D07G1500|GH_A06G0647|GH_A06G0645|GH_D10G2046|GH_A11G3406|GH_D13G2583|GH_A06G0648|GH_A03G1497
GO:0006749	glutathione metabolic process	Biological_Process	10	GH_A06G0703|GH_D13G1765|GH_D08G0295|GH_D13G1747|GH_D13G1745|GH_D13G1748|GH_D13G2600|GH_D10G2048|GH_A10G1898|GH_D10G2040
GO:0010597	green leaf volatile biosynthetic process	Biological_Process	10	GH_D13G1812|GH_D13G1810|GH_D13G1813|GH_A06G0654|GH_D06G0056|GH_D13G1809|GH_D13G1811|GH_D13G1808|GH_A03G1485|GH_D02G0194
GO:0031425	chloroplast RNA processing	Biological_Process	10	GH_D07G1500|GH_D07G0622|GH_D03G1169|GH_D13G1764|GH_D13G1819|GH_D03G1066|GH_D02G0221|GH_D07G0620|GH_A11G3406|GH_A10G2171
GO:0009788	negative regulation of abscisic acid-activated signaling pathway	Biological_Process	10	GH_A10G1883|GH_D13G1884|GH_A06G0642|GH_A10G2123|GH_A06G0724|GH_D03G1043|GH_A03G1501|GH_D07G1464|GH_A06G0744|GH_A03G1494
GO:0071944	cell periphery	Cellular_Component	10	GH_D13G1722|GH_A05G0606|GH_D03G1235|GH_A10G1811|GH_A10G1901|GH_D03G1236|GH_D01G2090|GH_A10G1902|GH_D02G0192|GH_A05G0609
GO:0042393	histone binding	Molecular_Function	10	GH_A10G1828|GH_D10G2041|GH_D01G2090|GH_D03G1059|GH_D03G1208|GH_D02G0174|GH_D11G1777|GH_D03G1184|GH_D08G0275|GH_D03G1058
GO:0050734	hydroxycinnamoyltransferase activity	Molecular_Function	10	GH_D13G1810|GH_D13G1812|GH_D06G0056|GH_D13G1809|GH_D13G1811|GH_D13G1813|GH_A06G0654|GH_A05G0594|GH_D13G1808|GH_D02G0194
GO:0043025	neuronal cell body	Cellular_Component	10	GH_D13G1859|GH_D03G1193|GH_D01G2103|GH_D13G2613|GH_D08G1579|GH_A06G1925|GH_A06G0660|GH_A10G2132|GH_A10G2131|GH_D01G2087
GO:0016192	vesicle-mediated transport	Biological_Process	9	GH_D11G1779|GH_D07G1490|GH_A10G2157|GH_D10G2030|GH_D08G0242|GH_D03G1264|GH_A10G1870|GH_D02G0190|GH_D02G0193
GO:0010043	response to zinc ion	Biological_Process	9	GH_D06G0048|GH_D10G2040|GH_D03G1003|GH_A02G1796|GH_D13G1853|GH_D11G1746|GH_A11G3423|GH_D08G0288|GH_D10G2048
GO:0005741	mitochondrial outer membrane	Cellular_Component	9	GH_A10G1821|GH_A02G1796|GH_A06G0729|GH_D07G1467|GH_D08G0236|GH_D07G1465|GH_A10G1813|GH_A03G1470|GH_D13G1737
GO:0043066	negative regulation of apoptotic process	Biological_Process	9	GH_D10G2048|GH_D02G0176|GH_D01G2103|GH_D13G2600|GH_D03G0997|GH_D03G1179|GH_D13G1732|GH_A03G1500|GH_D03G1193
GO:0004004	ATP-dependent RNA helicase activity	Molecular_Function	9	GH_D08G1581|GH_D07G1498|GH_D08G0236|GH_D01G2081|GH_D02G0178|GH_D03G1158|GH_D07G1497|GH_D01G2105|GH_D07G0633
GO:0009637	response to blue light	Biological_Process	9	GH_D08G0249|GH_D02G0191|GH_D07G1464|GH_D11G1768|GH_A06G0702|GH_D03G1043|GH_D11G1742|GH_D13G1705|GH_D11G1743
GO:0102165	(Z)-3-hexen-1-ol acetyltransferase activity	Molecular_Function	9	GH_D13G1813|GH_D13G1812|GH_A06G0654|GH_D06G0056|GH_D02G0194|GH_D13G1811|GH_D13G1809|GH_D13G1810|GH_D13G1808
GO:0009821	alkaloid biosynthetic process	Biological_Process	9	GH_D13G1813|GH_D02G0194|GH_D13G1811|GH_D13G1809|GH_D13G1808|GH_D06G0056|GH_D13G1812|GH_D13G1810|GH_A06G0721
GO:0051707	response to other organism	Biological_Process	9	GH_D10G2045|GH_A10G1822|GH_A03G1497|GH_D10G2054|GH_A03G1485|GH_D10G2052|GH_D10G2058|GH_D11G1799|GH_D11G1760
GO:0003690	double-stranded DNA binding	Molecular_Function	9	GH_A10G2201|GH_D03G1091|GH_D10G2029|GH_D08G0230|GH_A10G2170|GH_D03G1105|GH_D01G2087|GH_D13G1702|GH_D02G0232
GO:0010311	lateral root formation	Biological_Process	9	GH_D13G2578|GH_D03G1059|GH_D03G1058|GH_D13G1833|GH_D01G2071|GH_A03G1485|GH_D10G2061|GH_D13G2628|GH_D11G1784
GO:0042545	cell wall modification	Biological_Process	9	GH_A06G0731|GH_D03G1197|GH_D03G1236|GH_D08G0287|GH_D02G0206|GH_D08G0283|GH_A06G0700|GH_A10G1811|GH_D03G1195
GO:0030246	carbohydrate binding	Molecular_Function	9	GH_A10G2127|GH_D03G1028|GH_D13G1746|GH_A11G3402|GH_D13G1714|GH_D08G0244|GH_D08G0224|GH_D06G0048|GH_D03G1263
GO:0000724	double-strand break repair via homologous recombination	Biological_Process	9	GH_D03G1107|GH_D10G2029|GH_D01G2070|GH_D13G2632|GH_D11G1777|GH_D13G1795|GH_D03G1058|GH_D02G0230|GH_D03G1059
GO:0006486	protein glycosylation	Biological_Process	9	GH_D08G1579|GH_D03G1240|GH_A10G2127|GH_D13G2594|GH_D03G1028|GH_D03G1081|GH_A03G1452|GH_A05G0598|GH_D11G1746
GO:0071456	cellular response to hypoxia	Biological_Process	9	GH_A06G0672|GH_D03G1170|GH_D13G1792|GH_A06G0633|GH_A10G1822|GH_D03G1189|GH_D02G0199|GH_D02G0227|GH_D08G0286
GO:0016746	transferase activity, transferring acyl groups	Molecular_Function	9	GH_D07G1472|GH_A06G0638|GH_A10G1905|GH_D01G2106|GH_A10G2192|GH_A10G1913|GH_A06G1945|GH_A06G1931|GH_D08G0293
GO:0005769	early endosome	Cellular_Component	9	GH_A02G1797|GH_A06G0667|GH_D01G2073|GH_D02G0237|GH_A02G1796|GH_A10G1883|GH_A11G3419|GH_D02G0236|GH_A06G0653
GO:0004857	enzyme inhibitor activity	Molecular_Function	9	GH_D03G1239|GH_D03G1241|GH_D03G1242|GH_A10G1901|GH_D03G1161|GH_D11G1772|GH_A10G1902|GH_D11G1775|GH_D03G1243
GO:0018105	peptidyl-serine phosphorylation	Biological_Process	9	GH_A10G2156|GH_D02G0168|GH_D01G2103|GH_A06G0702|GH_D03G1196|GH_A06G0703|GH_D07G1460|GH_D10G2023|GH_A05G0602
GO:0042127	regulation of cell proliferation	Biological_Process	9	GH_A10G1805|GH_A05G0600|GH_A10G2120|GH_A05G0601|GH_A03G1460|GH_D03G1118|GH_D01G2087|GH_D13G1859|GH_D13G1753
GO:0010053	root epidermal cell differentiation	Biological_Process	9	GH_D03G1103|GH_D03G1116|GH_D02G0176|GH_A10G1851|GH_A06G0746|GH_D03G1117|GH_A10G1868|GH_D03G1274|GH_D03G1254
GO:0010327	acetyl CoA:(Z)-3-hexen-1-ol acetyltransferase activity	Molecular_Function	9	GH_D02G0194|GH_D13G1808|GH_D13G1811|GH_D13G1809|GH_D06G0056|GH_A06G0654|GH_D13G1813|GH_D13G1810|GH_D13G1812
GO:0010154	fruit development	Biological_Process	9	GH_D13G2565|GH_A10G2134|GH_D06G0051|GH_D13G2578|GH_D03G1119|GH_D03G1091|GH_A03G1495|GH_D06G0052|GH_D13G1718
GO:0045087	innate immune response	Biological_Process	9	GH_D07G0622|GH_D13G2567|GH_D03G1169|GH_D13G1824|GH_D07G0620|GH_A05G0585|GH_D13G1859|GH_D13G2585|GH_D13G1754
GO:0006915	apoptotic process	Biological_Process	9	GH_D11G1729|GH_D08G0242|GH_A10G1805|GH_D11G1726|GH_D03G1179|GH_D11G1781|GH_A06G0653|GH_A03G1495|GH_A03G1486
GO:0031347	regulation of defense response	Biological_Process	9	GH_D13G2587|GH_A05G0603|GH_D01G2072|GH_D13G1705|GH_A10G1882|GH_D01G2086|GH_A05G0604|GH_D03G1010|GH_D07G1505
GO:0010214	seed coat development	Biological_Process	9	GH_A10G1866|GH_D13G1766|GH_A10G1839|GH_D13G1815|GH_D03G1117|GH_D03G1081|GH_A10G1851|GH_D03G1116|GH_D13G1868
GO:0005506	iron ion binding	Molecular_Function	9	GH_D13G1774|GH_A06G0738|GH_D11G1739|GH_A10G2169|GH_D10G2039|GH_A10G2134|GH_D13G2625|GH_A02G1796|GH_D01G2079
GO:0009863	salicylic acid mediated signaling pathway	Biological_Process	9	GH_A06G1907|GH_D10G2034|GH_D13G1868|GH_A06G0641|GH_D03G1180|GH_D07G1467|GH_D07G1509|GH_D13G1766|GH_D13G1815
GO:0004722	protein serine/threonine phosphatase activity	Molecular_Function	9	GH_D13G2602|GH_D07G0628|GH_A10G1887|GH_A06G0724|GH_A06G0705|GH_D13G2621|GH_D03G1163|GH_A06G1946|GH_A10G1826
GO:0016036	cellular response to phosphate starvation	Biological_Process	9	GH_D08G0214|GH_A06G0642|GH_D13G2561|GH_A10G1914|GH_A05G0604|GH_D03G1240|GH_A10G1825|GH_A05G0603|GH_D13G2609
GO:0009624	response to nematode	Biological_Process	9	GH_D08G0228|GH_A03G1474|GH_A10G1898|GH_D03G1237|GH_D03G1174|GH_D13G1799|GH_A10G2168|GH_A03G1497|GH_A02G1796
GO:0061077	chaperone-mediated protein folding	Biological_Process	9	GH_D13G2613|GH_D03G1188|GH_A06G1914|GH_D02G0234|GH_D13G2591|GH_D02G0192|GH_A06G1925|GH_D03G1187|GH_D03G1143
GO:0006631	fatty acid metabolic process	Biological_Process	9	GH_A10G2134|GH_A11G3416|GH_D13G1731|GH_A10G1804|GH_A10G2131|GH_A10G2132|GH_D03G1144|GH_A10G1867|GH_D13G1759
GO:0016324	apical plasma membrane	Cellular_Component	9	GH_A10G1825|GH_A06G1904|GH_D13G2593|GH_D02G0210|GH_D13G1859|GH_A06G0705|GH_D03G1190|GH_D07G0632|GH_A02G1796
GO:0008565	protein transporter activity	Molecular_Function	9	GH_D06G0053|GH_D07G1484|GH_D03G1052|GH_A10G1842|GH_D11G1797|GH_D13G1870|GH_D13G1756|GH_D13G1788|GH_D03G1075
GO:0030244	cellulose biosynthetic process	Biological_Process	9	GH_D13G1869|GH_D13G1868|GH_D13G1777|GH_D13G1730|GH_D13G1870|GH_D13G1867|GH_A10G1868|GH_D03G1172|GH_D13G1815
GO:0004497	monooxygenase activity	Molecular_Function	9	GH_D11G1795|GH_D11G1743|GH_A03G1487|GH_D13G1774|GH_D11G1739|GH_A10G2134|GH_A10G2182|GH_D02G0240|GH_D11G1742
GO:0009524	phragmoplast	Cellular_Component	8	GH_A05G0605|GH_D07G1490|GH_A06G0739|GH_A03G1474|GH_D13G1888|GH_D03G1053|GH_D08G0258|GH_D03G1112
GO:0006470	protein dephosphorylation	Biological_Process	8	GH_D13G1768|GH_A06G1946|GH_A10G1826|GH_A06G0705|GH_A10G1887|GH_D13G2602|GH_A06G0724|GH_A10G1872
GO:0005770	late endosome	Cellular_Component	8	GH_A05G0609|GH_D02G0172|GH_D13G2613|GH_A02G1796|GH_A06G0653|GH_A06G0730|GH_D03G1255|GH_A06G1925
GO:0009631	cold acclimation	Biological_Process	8	GH_D07G0620|GH_A10G1801|GH_D02G0232|GH_A10G2170|GH_D03G1105|GH_D07G0622|GH_D13G1825|GH_D03G1169
GO:0009695	jasmonic acid biosynthetic process	Biological_Process	8	GH_D10G2052|GH_A03G1459|GH_D10G2058|GH_A10G1804|GH_D10G2045|GH_D10G2054|GH_A03G1485|GH_D13G2599
GO:0010087	phloem or xylem histogenesis	Biological_Process	8	GH_D13G1819|GH_D03G1153|GH_A10G2171|GH_A05G0594|GH_D07G1500|GH_D03G1262|GH_A11G3406|GH_D13G2576
GO:0045490	pectin catabolic process	Biological_Process	8	GH_D03G1195|GH_A10G1811|GH_D03G1174|GH_D03G1236|GH_A06G0731|GH_D03G1046|GH_D03G1197|GH_A10G1820
GO:0042995	cell projection	Cellular_Component	8	GH_D13G1859|GH_D03G1105|GH_A06G0660|GH_A05G0605|GH_D03G1145|GH_D02G0232|GH_D03G1103|GH_D03G1053
GO:0042254	ribosome biogenesis	Biological_Process	8	GH_D08G0238|GH_A06G1921|GH_D03G1151|GH_A10G1906|GH_D13G1820|GH_D10G2044|GH_D10G2059|GH_D07G0630
GO:0030247	polysaccharide binding	Molecular_Function	8	GH_D03G1152|GH_D13G2615|GH_D03G1102|GH_D02G0220|GH_A10G1868|GH_A06G0736|GH_A06G0655|GH_A06G0656
GO:1900865	chloroplast RNA modification	Biological_Process	8	GH_A10G2171|GH_D07G1500|GH_A11G3406|GH_D03G1066|GH_D13G1819|GH_D13G1764|GH_D08G0262|GH_D13G1883
GO:0030599	pectinesterase activity	Molecular_Function	8	GH_A10G1902|GH_D03G1195|GH_D03G1235|GH_A10G1811|GH_A10G1901|GH_D03G1236|GH_D03G1197|GH_A06G0731
GO:0071013	catalytic step 2 spliceosome	Cellular_Component	8	GH_D02G0178|GH_D03G1153|GH_D13G2570|GH_D03G1145|GH_D03G1109|GH_D03G1127|GH_A06G0718|GH_D13G2557
GO:0016604	nuclear body	Cellular_Component	8	GH_A10G2129|GH_D03G1166|GH_D07G0625|GH_A06G0718|GH_D13G1685|GH_D08G0297|GH_D03G1095|GH_A10G1882
GO:0005819	spindle	Cellular_Component	8	GH_D13G1682|GH_D13G1683|GH_D11G1735|GH_A03G1474|GH_A05G0605|GH_D13G1684|GH_D08G0258|GH_D03G1053
GO:0000226	microtubule cytoskeleton organization	Biological_Process	8	GH_A10G1826|GH_D13G1742|GH_A03G1495|GH_A03G1474|GH_A11G3412|GH_D13G1858|GH_A11G3422|GH_A06G1938
GO:0010051	xylem and phloem pattern formation	Biological_Process	8	GH_D06G0052|GH_D03G1172|GH_A11G3413|GH_D07G1490|GH_A10G1828|GH_D06G0051|GH_D13G2576|GH_D03G1262
GO:0009792	embryo development ending in birth or egg hatching	Biological_Process	8	GH_D13G2633|GH_D03G1271|GH_A10G1805|GH_D03G1142|GH_D07G1462|GH_A06G0653|GH_D13G1753|GH_A05G0608
GO:0009636	response to toxic substance	Biological_Process	8	GH_A06G0703|GH_D08G0295|GH_D13G1679|GH_D03G1225|GH_D07G1507|GH_D03G1103|GH_D10G2040|GH_D01G2087
GO:0043547	positive regulation of GTPase activity	Biological_Process	8	GH_D03G1262|GH_D02G0176|GH_A06G0660|GH_D13G1828|GH_D01G2103|GH_D13G2612|GH_D02G0193|GH_A03G1475
GO:0045335	phagocytic vesicle	Cellular_Component	8	GH_D08G0256|GH_D13G2613|GH_D07G1462|GH_A10G2167|GH_A10G1881|GH_A06G1925|GH_D02G0190|GH_D03G1156
GO:0010187	negative regulation of seed germination	Biological_Process	8	GH_A06G0641|GH_D08G0209|GH_A06G1907|GH_A06G1925|GH_A10G2120|GH_D13G2613|GH_D13G2572|GH_D03G1091
GO:0010089	xylem development	Biological_Process	8	GH_A11G3413|GH_D03G1233|GH_D06G0052|GH_D02G0173|GH_D01G2092|GH_D03G1083|GH_D06G0051|GH_D13G2576
GO:0006099	tricarboxylic acid cycle	Biological_Process	8	GH_D03G1193|GH_A06G0640|GH_A10G1881|GH_D03G1069|GH_D08G0293|GH_D08G0280|GH_A10G2150|GH_A10G2192
GO:0016614	oxidoreductase activity, acting on CH-OH group of donors	Molecular_Function	8	GH_D02G0201|GH_A10G1871|GH_D02G0198|GH_D02G0202|GH_D07G1506|GH_D02G0200|GH_D02G0199|GH_D06G0049
GO:0016788	hydrolase activity, acting on ester bonds	Molecular_Function	8	GH_D10G2029|GH_D13G1751|GH_D08G1575|GH_D08G0241|GH_D13G1814|GH_A10G1886|GH_D03G1178|GH_A11G3403
GO:0048477	oogenesis	Biological_Process	8	GH_D03G1193|GH_A06G0653|GH_A03G1469|GH_D03G1251|GH_D08G0225|GH_A10G1805|GH_D13G2633|GH_D11G1729
GO:0010029	regulation of seed germination	Biological_Process	8	GH_D01G2072|GH_D13G2587|GH_A10G1882|GH_D13G1689|GH_A03G1494|GH_A06G0641|GH_A10G2123|GH_A06G1907
GO:0009055	electron carrier activity	Molecular_Function	8	GH_D02G0201|GH_D08G0256|GH_D02G0202|GH_D02G0198|GH_D02G0200|GH_D02G0199|GH_D03G1211|GH_D13G1774
GO:0004702	signal transducer, downstream of receptor, with serine/threonine kinase activity	Molecular_Function	8	GH_D13G1682|GH_D13G1683|GH_D13G2603|GH_D03G1172|GH_D13G1684|GH_D03G1259|GH_D13G1723|GH_D01G2092
GO:0005681	spliceosomal complex	Cellular_Component	8	GH_A06G1919|GH_D13G2613|GH_A03G1486|GH_D13G2557|GH_A06G0718|GH_A10G2134|GH_A06G1933|GH_A06G1925
GO:0048653	anther development	Biological_Process	8	GH_D03G1118|GH_A03G1460|GH_D03G1219|GH_A10G2134|GH_A03G1485|GH_D01G2092|GH_D13G1680|GH_D03G1260
GO:0009585	red, far-red light phototransduction	Biological_Process	8	GH_D03G1219|GH_D13G2561|GH_A10G1914|GH_D03G1091|GH_A10G1846|GH_D03G1057|GH_D03G1061|GH_A10G1882
GO:0009816	defense response to bacterium, incompatible interaction	Biological_Process	8	GH_A11G3397|GH_D07G1505|GH_D08G0286|GH_A03G1485|GH_D13G2567|GH_D03G1189|GH_A11G3405|GH_A05G0585
GO:0050660	flavin adenine dinucleotide binding	Molecular_Function	8	GH_D02G0200|GH_D02G0202|GH_D02G0198|GH_D08G0249|GH_D02G0199|GH_D06G0049|GH_D02G0201|GH_A10G1871
GO:0008361	regulation of cell size	Biological_Process	8	GH_D03G1208|GH_D03G1118|GH_A03G1460|GH_D11G1777|GH_A06G0744|GH_D02G0234|GH_D13G2587|GH_D01G2072
GO:0010501	RNA secondary structure unwinding	Biological_Process	8	GH_D02G0178|GH_D07G0633|GH_D01G2105|GH_D08G1581|GH_D03G1158|GH_D07G1498|GH_D08G0236|GH_D07G1497
GO:0009846	pollen germination	Biological_Process	8	GH_D10G2060|GH_D13G1886|GH_D03G1180|GH_D13G1766|GH_D08G0226|GH_D03G1197|GH_D03G1272|GH_D03G1195
GO:0003779	actin binding	Molecular_Function	8	GH_D08G0258|GH_D08G1580|GH_D03G1152|GH_A05G0605|GH_A06G0739|GH_D03G1103|GH_D08G0242|GH_D13G2605
GO:0007030	Golgi organization	Biological_Process	8	GH_D03G1075|GH_D02G0193|GH_D11G1797|GH_D01G2084|GH_D11G1792|GH_A06G0720|GH_D11G1785|GH_D03G1277
GO:0000987	core promoter proximal region sequence-specific DNA binding	Molecular_Function	8	GH_D07G1505|GH_D13G2578|GH_D01G2072|GH_D03G1148|GH_D03G1146|GH_D13G2587|GH_D01G2070|GH_D03G1147
GO:0042493	response to drug	Biological_Process	8	GH_D13G1874|GH_D03G1193|GH_D13G2613|GH_A06G1925|GH_D03G1199|GH_D10G2048|GH_D03G1142|GH_A10G2131
GO:0043086	negative regulation of catalytic activity	Biological_Process	8	GH_D03G1243|GH_D03G1059|GH_D03G1161|GH_D13G1859|GH_D03G1242|GH_D03G1241|GH_D03G1058|GH_D03G1239
GO:0015630	microtubule cytoskeleton	Cellular_Component	8	GH_D13G1858|GH_A06G1938|GH_A11G3422|GH_D03G1114|GH_D03G1053|GH_A10G1821|GH_A03G1495|GH_D03G1000
GO:1900056	negative regulation of leaf senescence	Biological_Process	8	GH_D07G1505|GH_A10G2194|GH_A10G1887|GH_D01G2072|GH_D13G2587|GH_D03G1028|GH_A06G1946|GH_D02G0173
GO:0010017	red or far-red light signaling pathway	Biological_Process	8	GH_D03G1080|GH_A10G1882|GH_A10G1846|GH_D03G1057|GH_D03G1091|GH_A05G0589|GH_D10G2057|GH_D10G2056
GO:0004713	protein tyrosine kinase activity	Molecular_Function	8	GH_D13G1807|GH_D11G1785|GH_D07G0625|GH_D03G1166|GH_D01G2084|GH_D02G0166|GH_D03G1254|GH_D03G1172
GO:0010229	inflorescence development	Biological_Process	8	GH_D06G0051|GH_A03G1460|GH_D06G0049|GH_A05G0609|GH_D03G1118|GH_D01G2072|GH_D13G2587|GH_D13G1680
GO:0004386	helicase activity	Molecular_Function	7	GH_D03G1107|GH_D03G1049|GH_D10G2036|GH_D13G1859|GH_D03G1094|GH_D13G1824|GH_D01G2081
GO:0000922	spindle pole	Cellular_Component	7	GH_D11G1735|GH_D02G0190|GH_A10G1828|GH_A03G1474|GH_A03G1500|GH_A10G2122|GH_D03G1053
GO:0022857	transmembrane transporter activity	Molecular_Function	7	GH_D03G1228|GH_A06G1926|GH_D03G1190|GH_D03G1192|GH_D03G1182|GH_D03G1104|GH_D03G1191
GO:0009640	photomorphogenesis	Biological_Process	7	GH_A05G0592|GH_A06G0733|GH_A10G1841|GH_D08G0289|GH_A10G1882|GH_D03G1051|GH_A06G0702
GO:0000027	ribosomal large subunit assembly	Biological_Process	7	GH_A06G1921|GH_D13G1696|GH_D01G2094|GH_D10G2032|GH_D02G0171|GH_D13G2564|GH_D13G2623
GO:0010193	response to ozone	Biological_Process	7	GH_D11G1799|GH_A11G3405|GH_D13G1873|GH_A11G3392|GH_D08G0255|GH_D07G1505|GH_A03G1485
GO:0010582	floral meristem determinacy	Biological_Process	7	GH_D07G0636|GH_D08G0289|GH_D03G1119|GH_D13G2578|GH_A10G1841|GH_A05G0592|GH_D07G1464
GO:0048481	plant ovule development	Biological_Process	7	GH_A10G2120|GH_A10G2116|GH_D06G0051|GH_D07G1483|GH_D06G0052|GH_D13G2578|GH_D13G1730
GO:0004190	aspartic-type endopeptidase activity	Molecular_Function	7	GH_A10G2136|GH_A06G1915|GH_D03G1124|GH_A03G1455|GH_D08G0294|GH_D07G1487|GH_A10G1880
GO:0004364	glutathione transferase activity	Molecular_Function	7	GH_D08G0295|GH_D13G1748|GH_D13G1765|GH_D10G2040|GH_D13G1747|GH_D13G1745|GH_A10G1898
GO:0003697	single-stranded DNA binding	Molecular_Function	7	GH_D02G0232|GH_A10G2170|GH_D03G1105|GH_D13G1859|GH_D03G1107|GH_D13G2557|GH_D03G1227
GO:0030425	dendrite	Cellular_Component	7	GH_A06G1925|GH_D03G1103|GH_A10G2170|GH_D03G1105|GH_D13G1859|GH_D02G0232|GH_D13G2613
GO:0042546	cell wall biogenesis	Biological_Process	7	GH_D13G2601|GH_A06G0700|GH_D02G0206|GH_D13G1700|GH_D07G1468|GH_D08G0287|GH_D08G0283
GO:0042128	nitrate assimilation	Biological_Process	7	GH_D13G2593|GH_D03G1163|GH_D07G0628|GH_D11G1794|GH_D03G1042|GH_D03G0999|GH_A10G2191
GO:0010584	pollen exine formation	Biological_Process	7	GH_D13G2599|GH_A03G1486|GH_D02G0220|GH_A03G1459|GH_D08G0222|GH_D07G1506|GH_A05G0594
GO:0080092	regulation of pollen tube growth	Biological_Process	7	GH_D03G1180|GH_D03G0996|GH_D10G2060|GH_D03G1219|GH_D02G0168|GH_A06G1904|GH_D08G0226
GO:0016049	cell growth	Biological_Process	7	GH_D08G0266|GH_D03G1117|GH_D13G1838|GH_D13G1815|GH_D13G1886|GH_D03G1116|GH_A10G1851
GO:0006417	regulation of translation	Biological_Process	7	GH_D11G1752|GH_D08G1581|GH_D02G0232|GH_A06G0640|GH_D03G1105|GH_A10G2170|GH_D01G2105
GO:0001046	core promoter sequence-specific DNA binding	Molecular_Function	7	GH_D13G2561|GH_A10G1914|GH_A10G1898|GH_D13G2633|GH_D03G1193|GH_D13G1837|GH_D11G1756
GO:0006338	chromatin remodeling	Biological_Process	7	GH_D03G1193|GH_D08G0275|GH_D03G1024|GH_D01G2089|GH_D03G1103|GH_D01G2090|GH_D03G1049
GO:0051087	chaperone binding	Molecular_Function	7	GH_D08G0293|GH_D03G0997|GH_D13G1829|GH_D08G0220|GH_D03G1230|GH_D08G0264|GH_A06G0653
GO:0045296	cadherin binding	Molecular_Function	7	GH_D03G1170|GH_D13G2613|GH_D03G1053|GH_D03G1271|GH_A06G1925|GH_A10G2157|GH_D03G0997
GO:0030422	production of siRNA involved in RNA interference	Biological_Process	7	GH_D03G1153|GH_D08G0296|GH_A10G1843|GH_A10G2160|GH_D03G1147|GH_D03G1157|GH_D03G1148
GO:0031408	oxylipin biosynthetic process	Biological_Process	7	GH_D10G2054|GH_A03G1485|GH_D10G2045|GH_D13G2599|GH_D10G2052|GH_A03G1459|GH_D10G2058
GO:0010119	regulation of stomatal movement	Biological_Process	7	GH_A05G0593|GH_A06G0724|GH_A10G1852|GH_D03G1080|GH_D10G2061|GH_D13G2628|GH_D03G1274
GO:0031966	mitochondrial membrane	Cellular_Component	7	GH_D07G1490|GH_D13G1844|GH_D13G1859|GH_D08G1576|GH_D07G1465|GH_D03G1143|GH_A10G2130
GO:0080113	regulation of seed growth	Biological_Process	7	GH_D03G1091|GH_D13G1837|GH_D03G1051|GH_D03G1080|GH_A10G1852|GH_A05G0593|GH_D03G1006
GO:0032502	developmental process	Biological_Process	7	GH_D13G2625|GH_A10G1888|GH_D10G2039|GH_A06G1929|GH_D11G1800|GH_D11G1793|GH_D02G0219
GO:0031965	nuclear membrane	Cellular_Component	7	GH_D13G1870|GH_A03G1495|GH_D13G1859|GH_A06G0705|GH_D13G2557|GH_D03G1013|GH_D13G2605
GO:0071365	cellular response to auxin stimulus	Biological_Process	7	GH_D08G0266|GH_D02G0173|GH_D02G0206|GH_D03G1233|GH_D08G0283|GH_D08G0287|GH_D08G1584
GO:0000302	response to reactive oxygen species	Biological_Process	7	GH_A10G1801|GH_D10G2048|GH_D03G1266|GH_D02G0227|GH_D07G0636|GH_D13G1792|GH_D13G2569
GO:0090502	RNA phosphodiester bond hydrolysis, endonucleolytic	Biological_Process	7	GH_A06G1916|GH_D10G2029|GH_A06G1917|GH_D08G0296|GH_A10G2136|GH_A03G1455|GH_D03G1185
GO:0001889	liver development	Biological_Process	7	GH_A06G0640|GH_A06G1908|GH_A06G1944|GH_D11G1746|GH_D03G1156|GH_D10G2053|GH_D10G2048
GO:0009705	plant-type vacuole membrane	Cellular_Component	7	GH_D01G2088|GH_D13G1846|GH_D13G2562|GH_D13G1731|GH_D07G1473|GH_A10G1803|GH_D13G1844
GO:0015979	photosynthesis	Biological_Process	7	GH_D13G1796|GH_D03G1071|GH_D13G1732|GH_D11G1742|GH_D11G1725|GH_A10G1882|GH_D11G1743
GO:0016442	RISC complex	Cellular_Component	7	GH_D03G1157|GH_D03G1148|GH_D03G1147|GH_A10G1843|GH_A10G2160|GH_D08G0296|GH_D03G1271
GO:0035690	cellular response to drug	Biological_Process	7	GH_D13G1826|GH_D03G1257|GH_D03G1188|GH_D10G2023|GH_D03G1180|GH_D03G1187|GH_D03G1265
GO:0015297	antiporter activity	Molecular_Function	7	GH_A10G1808|GH_A06G0730|GH_D13G1738|GH_A10G2168|GH_D13G1842|GH_D13G1844|GH_D13G1679
GO:0009266	response to temperature stimulus	Biological_Process	7	GH_A06G1925|GH_D03G1264|GH_A06G0642|GH_A11G3418|GH_A10G1882|GH_D03G1080|GH_D13G2613
GO:0051213	dioxygenase activity	Molecular_Function	7	GH_D13G1761|GH_A06G0633|GH_A06G0721|GH_A06G0657|GH_D13G1762|GH_D13G1750|GH_D13G1749
GO:0010073	meristem maintenance	Biological_Process	7	GH_A06G0733|GH_D01G2102|GH_A03G1490|GH_A03G1454|GH_A10G2120|GH_D13G2576|GH_D03G1006
GO:0010082	regulation of root meristem growth	Biological_Process	7	GH_D01G2102|GH_A03G1490|GH_D01G2092|GH_D03G1080|GH_A03G1454|GH_A10G1852|GH_A05G0593
GO:0010629	negative regulation of gene expression	Biological_Process	7	GH_D07G1458|GH_D13G1807|GH_A06G0642|GH_D03G1080|GH_D01G2070|GH_D03G1193|GH_D03G1260
GO:0031072	heat shock protein binding	Molecular_Function	7	GH_D08G0293|GH_D02G0171|GH_A06G1925|GH_D13G1841|GH_D13G2613|GH_D02G0234|GH_A10G1821
GO:0048527	lateral root development	Biological_Process	7	GH_D08G0295|GH_D13G1689|GH_D03G1218|GH_D07G1505|GH_A10G1898|GH_D13G2578|GH_D03G1006
GO:0071281	cellular response to iron ion	Biological_Process	7	GH_D13G2571|GH_D03G1260|GH_D08G0288|GH_D13G1749|GH_A10G1883|GH_D03G1068|GH_D13G1750
GO:0003714	transcription corepressor activity	Molecular_Function	7	GH_D01G2086|GH_D07G0634|GH_D03G1193|GH_D01G2070|GH_A03G1473|GH_A06G0718|GH_D13G1818
GO:0002237	response to molecule of bacterial origin	Biological_Process	7	GH_D07G1467|GH_A05G0604|GH_D08G0286|GH_D03G1010|GH_D03G1189|GH_A05G0603|GH_A11G3419
GO:0003743	translation initiation factor activity	Molecular_Function	7	GH_A10G2202|GH_D03G1083|GH_D10G2035|GH_A06G1909|GH_A10G1834|GH_D13G1839|GH_D11G1756
GO:0006260	DNA replication	Biological_Process	7	GH_D03G1059|GH_D13G1805|GH_A10G1805|GH_D03G1058|GH_D02G0230|GH_D03G1107|GH_D10G2029
GO:0007420	brain development	Biological_Process	6	GH_D01G2087|GH_D10G2050|GH_D10G2053|GH_A10G2204|GH_A10G1828|GH_A06G1908
GO:0071472	cellular response to salt stress	Biological_Process	6	GH_A06G1910|GH_A03G1486|GH_D03G1112|GH_D02G0173|GH_D13G1873|GH_A05G0589
GO:0052689	carboxylic ester hydrolase activity	Molecular_Function	6	GH_D11G1733|GH_D03G1217|GH_D03G1178|GH_D08G0241|GH_D01G2083|GH_A10G1886
GO:0045454	cell redox homeostasis	Biological_Process	6	GH_D03G1078|GH_D03G0996|GH_D13G1882|GH_A03G1484|GH_D08G0256|GH_A11G3421
GO:0000003	reproduction	Biological_Process	6	GH_D13G1753|GH_A10G1805|GH_D03G1180|GH_A06G0653|GH_D03G1142|GH_D03G1271
GO:0009554	megasporogenesis	Biological_Process	6	GH_A03G1469|GH_A03G1460|GH_D13G1730|GH_D03G1118|GH_D13G1680|GH_D08G1595
GO:0071369	cellular response to ethylene stimulus	Biological_Process	6	GH_A10G1822|GH_D13G1749|GH_D13G1750|GH_D03G1260|GH_D08G0288|GH_A11G3412
GO:0007283	spermatogenesis	Biological_Process	6	GH_A03G1469|GH_A06G0660|GH_D01G2070|GH_D11G1734|GH_D03G1271|GH_D03G1251
GO:0009910	negative regulation of flower development	Biological_Process	6	GH_A06G0733|GH_D03G1006|GH_D01G2087|GH_D07G1479|GH_D03G1213|GH_D02G0173
GO:0000271	polysaccharide biosynthetic process	Biological_Process	6	GH_D13G1869|GH_D02G0231|GH_D13G1868|GH_D13G1870|GH_D13G1867|GH_D03G1081
GO:0000373	Group II intron splicing	Biological_Process	6	GH_D02G0175|GH_A06G0710|GH_D08G0223|GH_D01G2085|GH_D11G1752|GH_D11G1725
GO:0009706	chloroplast inner membrane	Cellular_Component	6	GH_D03G1258|GH_D13G1798|GH_D13G1793|GH_D03G1143|GH_D11G1750|GH_D06G0053
GO:0010090	trichome morphogenesis	Biological_Process	6	GH_D03G1142|GH_A10G1841|GH_D03G1000|GH_D03G1020|GH_A06G0651|GH_A10G1839
GO:0008195	phosphatidate phosphatase activity	Molecular_Function	6	GH_D11G1758|GH_D11G1757|GH_D11G1759|GH_D11G1755|GH_D11G1753|GH_D11G1762
GO:0006644	phospholipid metabolic process	Biological_Process	6	GH_D11G1753|GH_D11G1762|GH_D11G1758|GH_D11G1757|GH_D11G1759|GH_D11G1755
GO:0005925	focal adhesion	Cellular_Component	6	GH_D03G1264|GH_D13G1859|GH_D08G0242|GH_A06G1925|GH_D13G2613|GH_D03G0997
GO:0046839	phospholipid dephosphorylation	Biological_Process	6	GH_D11G1753|GH_D11G1762|GH_D11G1758|GH_D11G1755|GH_D11G1757|GH_D11G1759
GO:0051287	NAD binding	Molecular_Function	6	GH_A03G1495|GH_D03G1176|GH_A03G1492|GH_D02G0229|GH_D03G1248|GH_A06G0728
GO:0010411	xyloglucan metabolic process	Biological_Process	6	GH_D03G1081|GH_A10G1905|GH_A06G0700|GH_D08G0283|GH_D08G0287|GH_D02G0206
GO:0007017	microtubule-based process	Biological_Process	6	GH_D13G1858|GH_A10G1805|GH_A06G1904|GH_A06G1938|GH_A11G3422|GH_D13G1742
GO:0000103	sulfate assimilation	Biological_Process	6	GH_D02G0222|GH_D02G0223|GH_D13G1882|GH_A03G1484|GH_D02G0225|GH_D02G0224
GO:0006342	chromatin silencing	Biological_Process	6	GH_A06G1916|GH_D03G1193|GH_A06G1917|GH_D01G2087|GH_D08G0261|GH_D10G2026
GO:0043005	neuron projection	Cellular_Component	6	GH_D03G1193|GH_A06G1925|GH_D03G1103|GH_D13G2613|GH_D07G0619|GH_D03G1170
GO:0042277	peptide binding	Molecular_Function	6	GH_D03G1172|GH_A10G2116|GH_D07G0632|GH_A06G1925|GH_D13G2613|GH_D03G1196
GO:0003684	damaged DNA binding	Molecular_Function	6	GH_D03G1278|GH_D10G2029|GH_A06G0663|GH_D03G1122|GH_D03G1107|GH_D11G1778
GO:0010286	heat acclimation	Biological_Process	6	GH_D02G0227|GH_A10G1822|GH_D13G1792|GH_D11G1741|GH_D13G1857|GH_A06G0672
GO:0010152	pollen maturation	Biological_Process	6	GH_D11G1785|GH_D10G2060|GH_D07G1490|GH_D01G2084|GH_D13G2572|GH_D08G0226
GO:0051028	mRNA transport	Biological_Process	6	GH_D13G2557|GH_A06G1933|GH_A03G1478|GH_D13G2604|GH_D08G1581|GH_D01G2105
GO:0050829	defense response to Gram-negative bacterium	Biological_Process	6	GH_A06G0731|GH_D13G2570|GH_A02G1796|GH_D02G0231|GH_D03G1197|GH_D03G1195
GO:0010118	stomatal movement	Biological_Process	6	GH_D03G0999|GH_A06G0713|GH_A06G0724|GH_D13G1832|GH_A03G1497|GH_D03G1120
GO:0030587	sorocarp development	Biological_Process	6	GH_D08G0222|GH_D13G1828|GH_D03G1029|GH_A03G1475|GH_D08G1597|GH_D13G1807
GO:0010030	positive regulation of seed germination	Biological_Process	6	GH_A06G0724|GH_D07G1477|GH_D07G0636|GH_D11G1769|GH_D03G1184|GH_A03G1480
GO:0048767	root hair elongation	Biological_Process	6	GH_D03G1081|GH_A06G1908|GH_A06G1904|GH_A06G0632|GH_D08G0264|GH_D03G1152
GO:0048868	pollen tube development	Biological_Process	6	GH_D01G2106|GH_A06G1931|GH_D13G1834|GH_A06G0638|GH_A03G1477|GH_D13G1864
GO:0071011	precatalytic spliceosome	Cellular_Component	6	GH_D03G1127|GH_A03G1465|GH_D13G2557|GH_D13G2570|GH_D03G1145|GH_D03G1109
GO:0000976	transcription regulatory region sequence-specific DNA binding	Molecular_Function	6	GH_D03G1193|GH_D13G2572|GH_D13G2571|GH_A10G2203|GH_A10G2120|GH_D03G1120
GO:0004871	signal transducer activity	Molecular_Function	6	GH_A10G1883|GH_A05G0609|GH_D02G0228|GH_D03G1254|GH_D07G1509|GH_A10G1882
GO:0016363	nuclear matrix	Cellular_Component	6	GH_D13G2613|GH_D01G2070|GH_A06G0718|GH_D03G1049|GH_A06G1925|GH_A10G1828
GO:0006464	cellular protein modification process	Biological_Process	6	GH_D03G1210|GH_D01G2102|GH_D07G0619|GH_D03G1170|GH_A03G1454|GH_A03G1490
GO:0006413	translational initiation	Biological_Process	6	GH_A10G2202|GH_D03G1083|GH_D10G2035|GH_A06G1909|GH_D13G1839|GH_D11G1756
GO:0000784	nuclear chromosome, telomeric region	Cellular_Component	6	GH_D10G2029|GH_D03G1122|GH_D03G1107|GH_D02G0230|GH_D11G1778|GH_D03G1278
GO:0009553	embryo sac development	Biological_Process	6	GH_D13G1730|GH_A10G1871|GH_D13G2630|GH_D08G1595|GH_A10G2126|GH_A10G2116
GO:0005102	receptor binding	Molecular_Function	6	GH_D13G2613|GH_D11G1773|GH_D13G1759|GH_A10G1804|GH_D11G1776|GH_A06G1925
GO:0003746	translation elongation factor activity	Molecular_Function	6	GH_A10G1906|GH_D11G1781|GH_A03G1468|GH_A06G1937|GH_D03G1249|GH_D03G1083
GO:0009294	DNA mediated transformation	Biological_Process	6	GH_D01G2087|GH_D03G1208|GH_D03G1258|GH_D03G1193|GH_D03G1184|GH_D11G1777
GO:0042335	cuticle development	Biological_Process	6	GH_A06G1931|GH_D01G2106|GH_D08G0266|GH_A06G0638|GH_A06G0645|GH_A05G0586
GO:0005938	cell cortex	Cellular_Component	6	GH_A05G0605|GH_A06G0737|GH_D08G1597|GH_A05G0606|GH_D07G1490|GH_A06G0739
GO:0010182	sugar mediated signaling pathway	Biological_Process	6	GH_D13G2571|GH_D13G2609|GH_D13G2572|GH_A06G0729|GH_A10G1883|GH_D13G1764
GO:0001047	core promoter binding	Molecular_Function	6	GH_D01G2072|GH_D03G1193|GH_D13G2587|GH_D01G2090|GH_D08G0249|GH_D03G1103
GO:0006606	protein import into nucleus	Biological_Process	6	GH_A06G1925|GH_D07G1484|GH_D03G1013|GH_D13G2613|GH_D13G1756|GH_D13G2604
GO:0006888	ER to Golgi vesicle-mediated transport	Biological_Process	6	GH_D03G1212|GH_D02G0193|GH_D03G1075|GH_D10G2030|GH_A10G1805|GH_A10G1870
GO:0030433	ubiquitin-dependent ERAD pathway	Biological_Process	6	GH_A06G0634|GH_A10G2127|GH_D03G1078|GH_A03G1483|GH_A10G2180|GH_D03G0997
GO:0015171	amino acid transmembrane transporter activity	Molecular_Function	6	GH_A10G2168|GH_A03G1493|GH_D13G1738|GH_A10G1873|GH_D13G1844|GH_A06G1926
GO:0004525	ribonuclease III activity	Molecular_Function	6	GH_D08G0296|GH_D03G1148|GH_D03G1157|GH_A10G1843|GH_A10G2160|GH_D03G1147
GO:0048354	mucilage biosynthetic process involved in seed coat development	Biological_Process	6	GH_D03G1028|GH_A10G1839|GH_D03G1117|GH_D13G1730|GH_A10G1851|GH_D03G1116
GO:0030176	integral component of endoplasmic reticulum membrane	Cellular_Component	6	GH_D07G1471|GH_D13G2594|GH_D03G0997|GH_A10G2132|GH_A10G2131|GH_D03G1205
GO:0016554	cytidine to uridine editing	Biological_Process	6	GH_A11G3406|GH_A10G2171|GH_D08G0262|GH_D13G1883|GH_D03G1066|GH_D13G1764
GO:0006334	nucleosome assembly	Biological_Process	6	GH_D03G1058|GH_D11G1777|GH_D10G2036|GH_D07G1502|GH_D13G2558|GH_D03G1059
GO:0022627	cytosolic small ribosomal subunit	Cellular_Component	6	GH_D02G0232|GH_D03G1098|GH_D10G2044|GH_D13G1806|GH_D03G1087|GH_A10G2158
GO:0016042	lipid catabolic process	Biological_Process	6	GH_D08G0241|GH_A10G1886|GH_A10G1825|GH_D08G1593|GH_D03G1178|GH_D08G0209
GO:0005198	structural molecule activity	Molecular_Function	6	GH_D13G1858|GH_A11G3422|GH_D01G2079|GH_D13G1742|GH_D13G1875|GH_D13G1859
GO:0009407	toxin catabolic process	Biological_Process	6	GH_D13G1748|GH_D10G2040|GH_D13G1765|GH_D08G0295|GH_D13G1747|GH_D13G1745
GO:0006730	one-carbon metabolic process	Biological_Process	6	GH_A10G2164|GH_D13G2581|GH_D02G0229|GH_D07G1462|GH_A06G1908|GH_D03G1176
GO:0043524	negative regulation of neuron apoptotic process	Biological_Process	6	GH_A10G1838|GH_D03G1193|GH_D08G0254|GH_D03G1058|GH_D03G1059|GH_D10G2048
GO:0042752	regulation of circadian rhythm	Biological_Process	6	GH_D01G2072|GH_D13G2587|GH_A06G0718|GH_D10G2057|GH_D08G0249|GH_D10G2056
GO:0048765	root hair cell differentiation	Biological_Process	6	GH_D08G1574|GH_A10G1851|GH_D03G1116|GH_D07G1503|GH_D03G1117|GH_D01G2103
GO:0010305	leaf vascular tissue pattern formation	Biological_Process	6	GH_D13G1819|GH_A10G2171|GH_A11G3406|GH_A06G0733|GH_D07G1500|GH_A03G1453
GO:0016413	O-acetyltransferase activity	Molecular_Function	6	GH_D13G1726|GH_A10G1836|GH_A10G1905|GH_D11G1791|GH_D11G1790|GH_D08G0229
GO:0000325	plant-type vacuole	Cellular_Component	6	GH_A03G1497|GH_D03G1232|GH_D03G1173|GH_D03G1172|GH_D03G1003|GH_D01G2092
GO:0008643	carbohydrate transport	Biological_Process	6	GH_A11G3401|GH_D03G0998|GH_D03G1205|GH_D13G1889|GH_A10G1803|GH_D03G1228
GO:0030497	fatty acid elongation	Biological_Process	6	GH_A06G1931|GH_A10G2132|GH_A10G2131|GH_D01G2106|GH_A03G1492|GH_A06G0638
GO:0008360	regulation of cell shape	Biological_Process	6	GH_D02G0193|GH_D13G1859|GH_A06G0703|GH_A06G0702|GH_D03G1180|GH_D02G0176
GO:0005635	nuclear envelope	Cellular_Component	6	GH_D13G1844|GH_A03G1500|GH_D03G1013|GH_D07G1484|GH_A03G1478|GH_D03G1271
GO:0005544	calcium-dependent phospholipid binding	Molecular_Function	6	GH_D13G1860|GH_D03G1264|GH_D13G1859|GH_D13G1840|GH_D03G1027|GH_D08G1587
GO:0006096	glycolytic process	Biological_Process	6	GH_A06G0729|GH_D13G1720|GH_A03G1495|GH_A10G2189|GH_A06G0746|GH_D03G1142
GO:0009639	response to red or far red light	Biological_Process	6	GH_A10G1846|GH_D03G1057|GH_D07G1477|GH_D03G1091|GH_D13G1725|GH_D13G1744
GO:0009828	plant-type cell wall loosening	Biological_Process	6	GH_D08G0283|GH_D08G0287|GH_A06G0700|GH_D02G0206|GH_D13G2628|GH_D10G2061
GO:0004721	phosphoprotein phosphatase activity	Molecular_Function	6	GH_A10G1826|GH_D13G1768|GH_A05G0605|GH_D13G2621|GH_A06G0705|GH_A06G0724
GO:0007018	microtubule-based movement	Biological_Process	6	GH_A03G1499|GH_A11G3422|GH_D13G1858|GH_D13G1742|GH_D03G1155|GH_A03G1498
GO:0005765	lysosomal membrane	Cellular_Component	6	GH_A06G0653|GH_D13G2613|GH_A10G1825|GH_D08G1596|GH_A02G1796|GH_A06G1925
GO:0008234	cysteine-type peptidase activity	Molecular_Function	6	GH_A10G2180|GH_D13G2586|GH_A03G1483|GH_D03G1173|GH_D08G0264|GH_D13G1737
GO:0016779	nucleotidyltransferase activity	Molecular_Function	6	GH_A10G2136|GH_A03G1455|GH_D03G1240|GH_D07G1499|GH_D13G2574|GH_D11G1784
GO:0008284	positive regulation of cell proliferation	Biological_Process	6	GH_A10G2126|GH_D13G2576|GH_A06G1945|GH_D08G1574|GH_D13G1838|GH_D03G1193
GO:0010026	trichome differentiation	Biological_Process	5	GH_D07G1503|GH_D08G0289|GH_A05G0592|GH_A10G1839|GH_A10G1841
GO:0008236	serine-type peptidase activity	Molecular_Function	5	GH_D13G1733|GH_D11G1761|GH_A06G0733|GH_D11G1726|GH_D08G0233
GO:0055062	phosphate ion homeostasis	Biological_Process	5	GH_D03G1228|GH_D13G2561|GH_D13G1886|GH_A10G1914|GH_A06G0642
GO:0048573	photoperiodism, flowering	Biological_Process	5	GH_D07G1464|GH_D03G1043|GH_D03G1006|GH_A10G1899|GH_D02G0173
GO:0010227	floral organ abscission	Biological_Process	5	GH_D01G2084|GH_D11G1785|GH_D10G2048|GH_D07G1483|GH_D13G2578
GO:0009901	anther dehiscence	Biological_Process	5	GH_D13G2626|GH_A03G1485|GH_D10G2063|GH_D13G1889|GH_D03G1233
GO:0001664	G-protein coupled receptor binding	Molecular_Function	5	GH_D13G1760|GH_D07G1509|GH_A10G1907|GH_A06G1925|GH_D13G2613
GO:0002119	nematode larval development	Biological_Process	5	GH_D13G1753|GH_A10G1805|GH_D03G1142|GH_D13G2633|GH_A06G0653
GO:0051321	meiotic cell cycle	Biological_Process	5	GH_A03G1486|GH_D03G1251|GH_D03G1114|GH_D03G1227|GH_A03G1469
GO:0040011	locomotion	Biological_Process	5	GH_D03G1078|GH_A06G0653|GH_A10G1805|GH_D13G1753|GH_D03G1145
GO:0016798	hydrolase activity, acting on glycosyl bonds	Molecular_Function	5	GH_D10G2050|GH_A06G0700|GH_D02G0206|GH_D08G0287|GH_D08G0283
GO:0009853	photorespiration	Biological_Process	5	GH_D08G1576|GH_A10G2164|GH_D11G1743|GH_A06G1908|GH_D11G1742
GO:0002039	p53 binding	Molecular_Function	5	GH_D03G1193|GH_A10G2129|GH_D01G2089|GH_D01G2103|GH_D01G2090
GO:0048443	stamen development	Biological_Process	5	GH_D10G2063|GH_D13G2626|GH_D03G1219|GH_A10G1914|GH_D13G2561
GO:0071554	cell wall organization or biogenesis	Biological_Process	5	GH_D13G1726|GH_A10G1836|GH_D08G0229|GH_D11G1790|GH_D11G1791
GO:0052542	defense response by callose deposition	Biological_Process	5	GH_D01G2096|GH_D03G1180|GH_D02G0177|GH_D03G1274|GH_D01G2097
GO:0043204	perikaryon	Cellular_Component	5	GH_A06G1925|GH_D13G2613|GH_D03G1103|GH_D07G0619|GH_D03G1170
GO:0019438	aromatic compound biosynthetic process	Biological_Process	5	GH_D13G1855|GH_A10G2181|GH_A10G2184|GH_D13G1854|GH_A10G2183
GO:0032543	mitochondrial translation	Biological_Process	5	GH_A03G1458|GH_D03G1079|GH_D13G1718|GH_D07G1469|GH_D13G2565
GO:0000156	phosphorelay response regulator activity	Molecular_Function	5	GH_A10G1852|GH_D10G2057|GH_D03G1080|GH_A05G0593|GH_D10G2056
GO:0000794	condensed nuclear chromosome	Cellular_Component	5	GH_D02G0230|GH_D01G2090|GH_D13G2633|GH_A03G1469|GH_D01G2089
GO:0006414	translational elongation	Biological_Process	5	GH_A10G1906|GH_D03G1249|GH_D03G1083|GH_A03G1468|GH_D11G1781
GO:0009932	cell tip growth	Biological_Process	5	GH_D03G1117|GH_D03G1116|GH_D08G0258|GH_D02G0176|GH_A10G1851
GO:0004712	protein serine/threonine/tyrosine kinase activity	Molecular_Function	5	GH_D07G0625|GH_A10G1883|GH_D03G1166|GH_D03G1254|GH_D13G1807
GO:0031902	late endosome membrane	Cellular_Component	5	GH_A06G0667|GH_A02G1796|GH_A06G0730|GH_A10G2149|GH_D03G1232
GO:0016791	phosphatase activity	Molecular_Function	5	GH_A10G2195|GH_A06G1946|GH_D13G1768|GH_A10G1887|GH_D13G2621
GO:0006813	potassium ion transport	Biological_Process	5	GH_D07G1496|GH_D13G1849|GH_D13G1842|GH_A06G0632|GH_D08G1578
GO:0045010	actin nucleation	Biological_Process	5	GH_A05G0605|GH_D03G1020|GH_D03G1000|GH_D08G0242|GH_D08G0258
GO:0008194	UDP-glycosyltransferase activity	Molecular_Function	5	GH_D03G1126|GH_A10G1812|GH_D07G1507|GH_D03G1125|GH_D11G1752
GO:0010192	mucilage biosynthetic process	Biological_Process	5	GH_D03G1081|GH_D13G1815|GH_D13G1730|GH_D03G1018|GH_D13G1870
GO:0045471	response to ethanol	Biological_Process	5	GH_D08G0242|GH_A06G1925|GH_D03G1170|GH_D01G2087|GH_D13G2613
GO:0030424	axon	Cellular_Component	5	GH_A06G1925|GH_D13G1859|GH_D02G0190|GH_D13G2613|GH_D03G1103
GO:0005199	structural constituent of cell wall	Molecular_Function	5	GH_A06G0741|GH_D02G0219|GH_D10G2061|GH_D11G1793|GH_D13G2628
GO:0016758	transferase activity, transferring hexosyl groups	Molecular_Function	5	GH_D07G1507|GH_D03G1081|GH_D03G1125|GH_D03G1126|GH_D03G1028
GO:0000902	cell morphogenesis	Biological_Process	5	GH_D03G1077|GH_D13G1832|GH_D08G1584|GH_D08G0266|GH_A05G0605
GO:0043023	ribosomal large subunit binding	Molecular_Function	5	GH_A10G2202|GH_D03G1105|GH_A10G2170|GH_A03G1491|GH_D02G0232
GO:0010015	root morphogenesis	Biological_Process	5	GH_A06G0730|GH_D13G2561|GH_A10G1914|GH_A11G3412|GH_A11G3419
GO:0040007	growth	Biological_Process	5	GH_D03G1258|GH_D11G1773|GH_D10G2039|GH_A03G1485|GH_D13G2625
GO:0005200	structural constituent of cytoskeleton	Molecular_Function	5	GH_A10G2122|GH_A11G3422|GH_A06G1938|GH_D13G1858|GH_D13G1742
GO:0008237	metallopeptidase activity	Molecular_Function	5	GH_D03G1188|GH_A10G1838|GH_A06G0733|GH_D03G1187|GH_D07G1497
GO:0007059	chromosome segregation	Biological_Process	5	GH_D03G1097|GH_D13G1795|GH_D01G2089|GH_A06G0719|GH_D01G2090
GO:0000160	phosphorelay signal transduction system	Biological_Process	5	GH_A10G1852|GH_D03G1080|GH_A05G0593|GH_D10G2057|GH_D10G2056
GO:0036297	interstrand cross-link repair	Biological_Process	5	GH_D11G1778|GH_D13G2632|GH_D03G1122|GH_D03G1107|GH_D03G1278
GO:0034976	response to endoplasmic reticulum stress	Biological_Process	5	GH_D02G0173|GH_D08G0256|GH_A11G3421|GH_D03G0997|GH_D07G1476
GO:1900150	regulation of defense response to fungus	Biological_Process	5	GH_D13G1766|GH_D11G1741|GH_D07G1509|GH_A10G1883|GH_D10G2034
GO:0048441	petal development	Biological_Process	5	GH_A06G1943|GH_D03G1037|GH_D03G1018|GH_D13G2578|GH_D01G2099
GO:0048507	meristem development	Biological_Process	5	GH_D06G0049|GH_A06G0733|GH_D01G2102|GH_A03G1490|GH_A03G1454
GO:0006306	DNA methylation	Biological_Process	5	GH_A06G1917|GH_D03G1213|GH_D01G2087|GH_D13G1694|GH_A06G1916
GO:0003887	DNA-directed DNA polymerase activity	Molecular_Function	5	GH_A10G2136|GH_D03G1124|GH_A03G1455|GH_D13G1805|GH_A10G1880
GO:0051453	regulation of intracellular pH	Biological_Process	5	GH_D10G2024|GH_D03G1041|GH_D08G0248|GH_D10G2025|GH_A10G1891
GO:0006406	mRNA export from nucleus	Biological_Process	5	GH_A06G1944|GH_D07G0620|GH_D03G1013|GH_D07G0622|GH_A06G1933
GO:0071216	cellular response to biotic stimulus	Biological_Process	5	GH_D08G0269|GH_D13G1722|GH_D03G1103|GH_D13G1807|GH_D11G1728
GO:0016759	cellulose synthase activity	Molecular_Function	5	GH_D13G1869|GH_D13G1868|GH_D13G1815|GH_D13G1870|GH_D13G1867
GO:0004601	peroxidase activity	Molecular_Function	5	GH_D13G2569|GH_D03G1274|GH_A10G1885|GH_D07G1489|GH_A03G1488
GO:1903561	extracellular vesicle	Cellular_Component	5	GH_A10G2162|GH_A10G2161|GH_D03G1268|GH_A10G2163|GH_D03G1170
GO:0001944	vasculature development	Biological_Process	5	GH_D07G0636|GH_D01G2092|GH_D13G1685|GH_D03G1172|GH_D08G0297
GO:0009267	cellular response to starvation	Biological_Process	5	GH_D08G0269|GH_D13G1722|GH_D11G1728|GH_D06G0054|GH_D03G1103
GO:0008483	transaminase activity	Molecular_Function	5	GH_D01G2102|GH_D13G1691|GH_A03G1454|GH_A03G1490|GH_D03G1221
GO:0030163	protein catabolic process	Biological_Process	5	GH_D07G1487|GH_A06G1915|GH_D03G1183|GH_D11G1726|GH_D08G0294
GO:0048825	cotyledon development	Biological_Process	5	GH_D07G0636|GH_D13G1838|GH_D13G1685|GH_D13G2576|GH_A05G0609
GO:0000932	P-body	Cellular_Component	5	GH_D03G1271|GH_D13G1754|GH_D08G1581|GH_D01G2105|GH_D13G2566
GO:0007389	pattern specification process	Biological_Process	5	GH_D06G0052|GH_D06G0051|GH_A10G2120|GH_D03G1237|GH_D13G2578
GO:0048813	dendrite morphogenesis	Biological_Process	5	GH_D11G1777|GH_D03G1193|GH_A06G0664|GH_D03G1145|GH_A02G1796
GO:0008289	lipid binding	Molecular_Function	5	GH_D01G2084|GH_D13G2576|GH_D13G2627|GH_D11G1785|GH_D07G1495
GO:0035861	site of double-strand break	Cellular_Component	5	GH_D03G1094|GH_D13G1795|GH_D13G1722|GH_D02G0230|GH_D10G2029
GO:0010494	cytoplasmic stress granule	Cellular_Component	5	GH_D08G0255|GH_D01G2105|GH_D08G1581|GH_D03G1240|GH_D03G1271
GO:0030308	negative regulation of cell growth	Biological_Process	5	GH_D08G0269|GH_D07G1464|GH_D11G1781|GH_D03G1043|GH_D11G1728
GO:0005764	lysosome	Cellular_Component	5	GH_D08G0264|GH_D13G2613|GH_A02G1796|GH_D03G1173|GH_A06G1925
GO:0009833	plant-type primary cell wall biogenesis	Biological_Process	5	GH_D13G1869|GH_D13G1868|GH_D13G1867|GH_D13G1870|GH_D13G1815
GO:0004175	endopeptidase activity	Molecular_Function	5	GH_D08G0268|GH_D02G0172|GH_A05G0602|GH_D13G1838|GH_D08G0294
GO:0048829	root cap development	Biological_Process	5	GH_D13G2578|GH_D13G1833|GH_D01G2071|GH_D02G0173|GH_D03G1233
GO:0046034	ATP metabolic process	Biological_Process	5	GH_D10G2053|GH_D13G1886|GH_A06G1925|GH_D03G1104|GH_D13G2613
GO:0045489	pectin biosynthetic process	Biological_Process	5	GH_D13G2601|GH_A03G1477|GH_D13G1834|GH_D13G1866|GH_D13G1865
GO:0006364	rRNA processing	Biological_Process	5	GH_D08G0238|GH_D08G0296|GH_D13G1696|GH_D13G1848|GH_D02G0234
GO:0045330	aspartyl esterase activity	Molecular_Function	5	GH_A06G0731|GH_D03G1197|GH_D03G1236|GH_D03G1195|GH_A10G1811
GO:0045551	cinnamyl-alcohol dehydrogenase activity	Molecular_Function	5	GH_D02G0201|GH_D02G0199|GH_D07G1506|GH_D02G0202|GH_D02G0200
GO:0052386	cell wall thickening	Biological_Process	5	GH_D13G1868|GH_D13G1869|GH_D13G1815|GH_D13G1867|GH_D13G1870
GO:0032880	regulation of protein localization	Biological_Process	5	GH_D03G1222|GH_D01G2103|GH_D08G1574|GH_D02G0176|GH_D07G1503
GO:0009646	response to absence of light	Biological_Process	5	GH_D03G1202|GH_D07G1506|GH_A10G1801|GH_D13G2561|GH_D11G1746
GO:0001650	fibrillar center	Cellular_Component	5	GH_D02G0224|GH_D02G0222|GH_D02G0223|GH_D11G1734|GH_D02G0225
GO:0006303	double-strand break repair via nonhomologous end joining	Biological_Process	5	GH_D03G1278|GH_D03G1122|GH_D02G0230|GH_D11G1778|GH_D13G1795
GO:0019825	oxygen binding	Molecular_Function	5	GH_A10G2134|GH_A10G2169|GH_D10G2048|GH_D13G1774|GH_D11G1739
GO:0031348	negative regulation of defense response	Biological_Process	5	GH_A11G3418|GH_A06G1949|GH_A06G0651|GH_A06G0730|GH_A06G1950
GO:0050661	NADP binding	Molecular_Function	5	GH_A10G2161|GH_A03G1492|GH_A10G2162|GH_A03G1495|GH_A10G2163
GO:0006807	nitrogen compound metabolic process	Biological_Process	5	GH_D03G1156|GH_D03G1202|GH_D13G1833|GH_D01G2099|GH_D03G1042
GO:0031410	cytoplasmic vesicle	Cellular_Component	5	GH_D02G0190|GH_A06G0660|GH_A02G1796|GH_D13G1859|GH_A10G1825
GO:0010330	cellulose synthase complex	Cellular_Component	5	GH_D13G1869|GH_D13G1868|GH_D13G1815|GH_D13G1870|GH_D13G1867
GO:0051607	defense response to virus	Biological_Process	5	GH_A03G1475|GH_D01G2084|GH_D03G1010|GH_D11G1785|GH_A10G1898
GO:0005811	lipid droplet	Cellular_Component	5	GH_D03G1265|GH_D13G1826|GH_A03G1468|GH_A03G1495|GH_D03G1058
GO:0008171	O-methyltransferase activity	Molecular_Function	5	GH_A10G2181|GH_A10G2184|GH_A10G2183|GH_D13G1854|GH_D13G1855
GO:0010400	rhamnogalacturonan I side chain metabolic process	Biological_Process	5	GH_D13G1869|GH_D13G1868|GH_D13G1867|GH_D13G1870|GH_D13G1815
GO:0006855	drug transmembrane transport	Biological_Process	5	GH_A06G0645|GH_D13G1679|GH_A06G0730|GH_A10G1808|GH_A03G1497
GO:0046914	transition metal ion binding	Molecular_Function	5	GH_D11G1772|GH_A10G2177|GH_A10G2191|GH_A10G1831|GH_D03G1007
GO:0009532	plastid stroma	Cellular_Component	5	GH_D03G1258|GH_D03G1101|GH_D11G1752|GH_D03G1069|GH_D08G0280
GO:0019904	protein domain specific binding	Molecular_Function	5	GH_A10G1838|GH_D01G2087|GH_D03G0997|GH_A06G1933|GH_D08G0242
GO:0016760	cellulose synthase (UDP-forming) activity	Molecular_Function	5	GH_D13G1868|GH_D13G1869|GH_D13G1867|GH_D13G1870|GH_D13G1815
GO:0004197	cysteine-type endopeptidase activity	Molecular_Function	5	GH_D13G1737|GH_D08G0264|GH_D03G1173|GH_A10G2121|GH_A10G2129
GO:0000775	chromosome, centromeric region	Cellular_Component	5	GH_D13G1722|GH_A03G1500|GH_D03G1208|GH_D07G1502|GH_D03G1130
GO:0036180	filamentous growth of a population of unicellular organisms in response to biotic stimulus	Biological_Process	5	GH_D03G1103|GH_D13G1807|GH_D11G1728|GH_D08G0269|GH_D13G1722
GO:0048511	rhythmic process	Biological_Process	5	GH_D03G1193|GH_D01G2072|GH_D13G2587|GH_A06G0718|GH_D08G0249
GO:0031047	gene silencing by RNA	Biological_Process	5	GH_D03G1103|GH_A06G1917|GH_D03G1271|GH_D13G1694|GH_A06G1916
GO:0006839	mitochondrial transport	Biological_Process	5	GH_D13G2620|GH_D03G1269|GH_D08G0236|GH_A06G1942|GH_A10G2155
GO:0006744	ubiquinone biosynthetic process	Biological_Process	5	GH_D13G1732|GH_D10G2039|GH_D13G2625|GH_D08G0239|GH_D13G2599
GO:0030145	manganese ion binding	Molecular_Function	5	GH_D10G2048|GH_A02G1796|GH_D03G1164|GH_D10G2029|GH_D13G2621
GO:0048026	positive regulation of mRNA splicing, via spliceosome	Biological_Process	5	GH_D13G2613|GH_A06G1925|GH_D03G1166|GH_D07G0625|GH_A06G0718
GO:0015995	chlorophyll biosynthetic process	Biological_Process	5	GH_D08G0284|GH_D10G2031|GH_D03G1071|GH_D08G0282|GH_D08G0285
GO:0030001	metal ion transport	Biological_Process	5	GH_D11G1772|GH_A10G2177|GH_A10G1831|GH_A02G1796|GH_D03G1007
GO:0000245	spliceosomal complex assembly	Biological_Process	5	GH_D03G1127|GH_D03G1169|GH_D07G0622|GH_A06G1933|GH_D07G0620
GO:0019199	transmembrane receptor protein kinase activity	Molecular_Function	5	GH_D01G2071|GH_D13G2585|GH_D08G0253|GH_D13G1730|GH_D11G1738
GO:0009694	jasmonic acid metabolic process	Biological_Process	5	GH_A10G2134|GH_D10G2045|GH_D10G2054|GH_D10G2052|GH_D10G2058
GO:0010120	camalexin biosynthetic process	Biological_Process	5	GH_D07G1512|GH_D08G0274|GH_D08G0273|GH_D13G1766|GH_D02G0173
GO:0030170	pyridoxal phosphate binding	Molecular_Function	5	GH_A05G0587|GH_D11G1789|GH_D03G1221|GH_D13G1691|GH_D07G1462
GO:0009789	positive regulation of abscisic acid-activated signaling pathway	Biological_Process	5	GH_A03G1480|GH_D11G1769|GH_A06G0722|GH_D03G1219|GH_A10G1883
GO:0031201	SNARE complex	Cellular_Component	5	GH_A10G2149|GH_A06G0653|GH_D03G1052|GH_D13G1888|GH_D08G0290
GO:0080147	root hair cell development	Biological_Process	5	GH_D07G1503|GH_D13G1846|GH_A06G0738|GH_A06G1904|GH_D03G1028
GO:0050897	cobalt ion binding	Molecular_Function	5	GH_D03G1248|GH_D03G1048|GH_D03G1202|GH_D08G0262|GH_A02G1796
GO:0051302	regulation of cell division	Biological_Process	5	GH_D03G1067|GH_D03G1172|GH_D11G1738|GH_D03G1266|GH_D13G2633
GO:0042594	response to starvation	Biological_Process	5	GH_D13G1781|GH_A06G1925|GH_D13G2613|GH_D10G2027|GH_A06G0653
GO:0010033	response to organic substance	Biological_Process	4	GH_D03G1103|GH_A10G2132|GH_D03G1166|GH_D07G0625
GO:0090332	stomatal closure	Biological_Process	4	GH_D03G1264|GH_A06G1925|GH_D13G2613|GH_A06G0729
GO:0007131	reciprocal meiotic recombination	Biological_Process	4	GH_A06G0663|GH_D03G1107|GH_D03G1251|GH_D02G0230
GO:0009607	response to biotic stimulus	Biological_Process	4	GH_D13G1823|GH_D08G0270|GH_A06G1949|GH_A06G1950
GO:0016236	macroautophagy	Biological_Process	4	GH_D13G2593|GH_D03G1103|GH_A10G1805|GH_D03G1255
GO:0010906	regulation of glucose metabolic process	Biological_Process	4	GH_D10G2023|GH_D11G1756|GH_D03G1142|GH_D01G2090
GO:0046500	S-adenosylmethionine metabolic process	Biological_Process	4	GH_D07G0619|GH_D07G1462|GH_D03G1170|GH_D01G2087
GO:0005815	microtubule organizing center	Cellular_Component	4	GH_D11G1735|GH_D03G1053|GH_A10G1872|GH_D03G1222
GO:0009612	response to mechanical stimulus	Biological_Process	4	GH_D08G0283|GH_A06G0700|GH_D08G0287|GH_D02G0206
GO:0008615	pyridoxine biosynthetic process	Biological_Process	4	GH_D07G1480|GH_D08G0282|GH_D08G0285|GH_D08G0284
GO:0010215	cellulose microfibril organization	Biological_Process	4	GH_A10G1851|GH_D03G1117|GH_D03G1116|GH_D02G0210
GO:0030674	protein binding, bridging	Molecular_Function	4	GH_D02G0230|GH_A06G0664|GH_D13G2609|GH_D13G1859
GO:0050873	brown fat cell differentiation	Biological_Process	4	GH_D02G0225|GH_D02G0223|GH_D02G0224|GH_D02G0222
GO:0030010	establishment of cell polarity	Biological_Process	4	GH_D07G0625|GH_D13G1766|GH_D03G1166|GH_D13G1838
GO:0009963	positive regulation of flavonoid biosynthetic process	Biological_Process	4	GH_D13G1813|GH_D07G1458|GH_D06G0056|GH_D13G1809
GO:0005351	sugar:proton symporter activity	Molecular_Function	4	GH_D03G1228|GH_D03G1220|GH_A06G0709|GH_D11G1750
GO:0010380	regulation of chlorophyll biosynthetic process	Biological_Process	4	GH_A05G0593|GH_A10G1852|GH_D03G1080|GH_D03G1258
GO:0010189	vitamin E biosynthetic process	Biological_Process	4	GH_D13G2608|GH_D03G1071|GH_D13G1691|GH_D13G1801
GO:0048870	cell motility	Biological_Process	4	GH_A05G0605|GH_A03G1475|GH_A10G1825|GH_D13G1828
GO:0034399	nuclear periphery	Cellular_Component	4	GH_D13G1842|GH_D11G1794|GH_A06G0664|GH_D13G1870
GO:0000149	SNARE binding	Molecular_Function	4	GH_D03G1052|GH_A10G2149|GH_D13G1888|GH_D08G0290
GO:0048235	pollen sperm cell differentiation	Biological_Process	4	GH_D07G1502|GH_D01G2088|GH_D03G1219|GH_D03G1097
GO:0007219	Notch signaling pathway	Biological_Process	4	GH_D13G1859|GH_D02G0172|GH_A06G0718|GH_A02G1797
GO:0036170	filamentous growth of a population of unicellular organisms in response to starvation	Biological_Process	4	GH_D08G0269|GH_D03G1103|GH_D13G1722|GH_D11G1728
GO:0043424	protein histidine kinase binding	Molecular_Function	4	GH_D03G1044|GH_D07G1488|GH_A06G0744|GH_D07G1490
GO:0070417	cellular response to cold	Biological_Process	4	GH_D03G1230|GH_D03G1010|GH_A10G2170|GH_D08G0251
GO:0008022	protein C-terminus binding	Molecular_Function	4	GH_D01G2090|GH_D07G1490|GH_D01G2089|GH_A10G2129
GO:0010667	negative regulation of cardiac muscle cell apoptotic process	Biological_Process	4	GH_D03G1170|GH_D07G0619|GH_D13G2613|GH_A06G1925
GO:0031012	extracellular matrix	Cellular_Component	4	GH_A10G2194|GH_A06G1925|GH_D03G0997|GH_D13G2613
GO:0007005	mitochondrion organization	Biological_Process	4	GH_D07G1490|GH_D10G2048|GH_D13G2591|GH_D02G0234
GO:0003755	peptidyl-prolyl cis-trans isomerase activity	Molecular_Function	4	GH_D02G0192|GH_D13G2586|GH_A06G1914|GH_D03G1247
GO:0050890	cognition	Biological_Process	4	GH_D03G1268|GH_A10G2161|GH_A10G2162|GH_A10G2163
GO:0016226	iron-sulfur cluster assembly	Biological_Process	4	GH_D13G1816|GH_D07G0627|GH_D03G1095|GH_D01G2079
GO:0016328	lateral plasma membrane	Cellular_Component	4	GH_A10G1851|GH_D13G1859|GH_D03G1117|GH_D03G1116
GO:0045727	positive regulation of translation	Biological_Process	4	GH_D02G0232|GH_D03G1101|GH_D03G1105|GH_A10G2170
GO:0008013	beta-catenin binding	Molecular_Function	4	GH_D01G2103|GH_D03G1103|GH_D11G1781|GH_D08G1574
GO:0048658	anther wall tapetum development	Biological_Process	4	GH_D13G1730|GH_A03G1495|GH_D03G1173|GH_D03G1260
GO:0009504	cell plate	Cellular_Component	4	GH_D03G1180|GH_D07G1490|GH_D07G1468|GH_D13G1888
GO:0002229	defense response to oomycetes	Biological_Process	4	GH_D03G1189|GH_D13G1679|GH_D08G0286|GH_A10G1883
GO:0033946	xyloglucan-specific endo-beta-1,4-glucanase activity	Molecular_Function	4	GH_D08G0283|GH_D02G0206|GH_D08G0287|GH_A06G0700
GO:0052747	sinapyl alcohol dehydrogenase activity	Molecular_Function	4	GH_D02G0201|GH_D02G0202|GH_D02G0200|GH_D02G0199
GO:0051119	sugar transmembrane transporter activity	Molecular_Function	4	GH_A10G1803|GH_D03G0998|GH_D13G1889|GH_A11G3401
GO:0071669	plant-type cell wall organization or biogenesis	Biological_Process	4	GH_D02G0206|GH_D08G0287|GH_D08G0283|GH_A06G0700
GO:0048467	gynoecium development	Biological_Process	4	GH_D13G2587|GH_D08G0230|GH_D01G2072|GH_D13G1689
GO:0015629	actin cytoskeleton	Cellular_Component	4	GH_A05G0605|GH_A06G0737|GH_D08G0242|GH_A06G0739
GO:0009698	phenylpropanoid metabolic process	Biological_Process	4	GH_A03G1459|GH_D10G2039|GH_D13G2599|GH_D13G2625
GO:0010161	red light signaling pathway	Biological_Process	4	GH_A10G1882|GH_D10G2057|GH_D07G1477|GH_D10G2056
GO:0035091	phosphatidylinositol binding	Molecular_Function	4	GH_A11G3398|GH_D07G1488|GH_A10G1825|GH_D03G1262
GO:0009686	gibberellin biosynthetic process	Biological_Process	4	GH_A10G1883|GH_D03G1271|GH_D13G2561|GH_A10G1914
GO:0015035	protein disulfide oxidoreductase activity	Molecular_Function	4	GH_A03G1484|GH_D03G1078|GH_D08G0256|GH_D13G1882
GO:0014823	response to activity	Biological_Process	4	GH_A06G1925|GH_D01G2087|GH_D13G2613|GH_D10G2048
GO:0007346	regulation of mitotic cell cycle	Biological_Process	4	GH_D08G1597|GH_A03G1486|GH_A03G1500|GH_D03G1281
GO:0009750	response to fructose	Biological_Process	4	GH_A06G0729|GH_A10G1803|GH_A10G1883|GH_D07G1509
GO:0005355	glucose transmembrane transporter activity	Molecular_Function	4	GH_D11G1750|GH_A06G0709|GH_D03G1220|GH_A10G1803
GO:0005700	polytene chromosome	Cellular_Component	4	GH_D11G1777|GH_D03G1193|GH_D01G2090|GH_D13G2633
GO:0030968	endoplasmic reticulum unfolded protein response	Biological_Process	4	GH_A03G1452|GH_A10G2180|GH_D03G0997|GH_A03G1483
GO:0009913	epidermal cell differentiation	Biological_Process	4	GH_D03G1193|GH_A06G0638|GH_D13G2576|GH_D07G1503
GO:0034620	cellular response to unfolded protein	Biological_Process	4	GH_D13G1792|GH_A06G0672|GH_D03G1230|GH_D02G0227
GO:0016706	oxidoreductase activity, acting on paired donors, with incorporation or reduction of molecular oxygen, 2-oxoglutarate as one donor, and incorporation of one atom each of oxygen into both donors	Molecular_Function	4	GH_A06G0721|GH_A06G0738|GH_D13G1749|GH_D13G1750
GO:0016655	oxidoreductase activity, acting on NAD(P)H, quinone or similar compound as acceptor	Molecular_Function	4	GH_A10G2163|GH_D03G1268|GH_A10G2161|GH_A10G2162
GO:0005665	DNA-directed RNA polymerase II, core complex	Cellular_Component	4	GH_D03G1194|GH_D01G2089|GH_D13G2576|GH_D01G2090
GO:0051015	actin filament binding	Molecular_Function	4	GH_A05G0605|GH_D08G0258|GH_D08G1580|GH_D08G0242
GO:0008430	selenium binding	Molecular_Function	4	GH_D02G0224|GH_D02G0223|GH_D02G0222|GH_D02G0225
GO:0009610	response to symbiotic fungus	Biological_Process	4	GH_A06G0643|GH_D07G0632|GH_D11G1783|GH_D06G0052
GO:0032496	response to lipopolysaccharide	Biological_Process	4	GH_D03G1193|GH_A02G1796|GH_D10G2048|GH_D01G2087
GO:0031647	regulation of protein stability	Biological_Process	4	GH_D03G1103|GH_A10G2121|GH_A06G1925|GH_D13G2613
GO:0070301	cellular response to hydrogen peroxide	Biological_Process	4	GH_D13G1859|GH_A10G1898|GH_D03G1103|GH_A10G2203
GO:0010588	cotyledon vascular tissue pattern formation	Biological_Process	4	GH_D07G1500|GH_D13G1819|GH_A11G3406|GH_A10G2171
GO:0009574	preprophase band	Cellular_Component	4	GH_D03G1112|GH_A05G0605|GH_A03G1474|GH_D03G1053
GO:0042470	melanosome	Cellular_Component	4	GH_D03G1271|GH_A06G1925|GH_D03G0997|GH_D13G2613
GO:0042631	cellular response to water deprivation	Biological_Process	4	GH_A06G1910|GH_A10G1801|GH_A03G1480|GH_D11G1769
GO:0003730	mRNA 3'-UTR binding	Molecular_Function	4	GH_D03G1175|GH_D13G1770|GH_D13G1753|GH_A06G0640
GO:0010047	fruit dehiscence	Biological_Process	4	GH_D13G2578|GH_D07G1483|GH_D03G1091|GH_D03G1233
GO:0048025	negative regulation of mRNA splicing, via spliceosome	Biological_Process	4	GH_A06G1933|GH_A06G1919|GH_D13G1836|GH_D13G1753
GO:0000381	regulation of alternative mRNA splicing, via spliceosome	Biological_Process	4	GH_D13G2570|GH_D13G1753|GH_D08G0230|GH_A06G1919
GO:0006261	DNA-dependent DNA replication	Biological_Process	4	GH_D13G1805|GH_D13G2632|GH_D03G1107|GH_D13G1843
GO:0052624	2-phytyl-1,4-naphthoquinone methyltransferase activity	Molecular_Function	4	GH_D10G2045|GH_D10G2054|GH_D10G2052|GH_D10G2058
GO:0010233	phloem transport	Biological_Process	4	GH_A06G1907|GH_D03G1042|GH_A06G0641|GH_D08G0288
GO:0005876	spindle microtubule	Cellular_Component	4	GH_D03G1112|GH_D03G1053|GH_A03G1500|GH_A02G1797
GO:0045491	xylan metabolic process	Biological_Process	4	GH_A10G1905|GH_D02G0173|GH_D03G1233|GH_A03G1463
GO:0010103	stomatal complex morphogenesis	Biological_Process	4	GH_D13G1730|GH_D06G0049|GH_A10G2116|GH_D07G0632
GO:0003333	amino acid transmembrane transport	Biological_Process	4	GH_A03G1493|GH_A10G2168|GH_D13G1738|GH_D13G1844
GO:0006754	ATP biosynthetic process	Biological_Process	4	GH_D03G1041|GH_D08G0293|GH_A10G1891|GH_D03G1104
GO:0000722	telomere maintenance via recombination	Biological_Process	4	GH_D02G0230|GH_D13G1795|GH_D10G2029|GH_D03G1107
GO:0009791	post-embryonic development	Biological_Process	4	GH_A10G2120|GH_D10G2048|GH_D13G1846|GH_A06G0640
GO:0032508	DNA duplex unwinding	Biological_Process	4	GH_D13G1859|GH_D02G0189|GH_D02G0230|GH_D03G1049
GO:0001077	transcriptional activator activity, RNA polymerase II core promoter proximal region sequence-specific binding	Molecular_Function	4	GH_A10G1869|GH_D01G2089|GH_D13G2589|GH_D03G1073
GO:0004090	carbonyl reductase (NADPH) activity	Molecular_Function	4	GH_A10G2163|GH_A10G2162|GH_A10G2161|GH_D03G1268
GO:0010005	cortical microtubule, transverse to long axis	Cellular_Component	4	GH_D03G1021|GH_D03G1112|GH_D03G1053|GH_D03G1244
GO:0005747	mitochondrial respiratory chain complex I	Cellular_Component	4	GH_A06G0630|GH_D13G1784|GH_D03G1204|GH_D08G1576
GO:0048278	vesicle docking	Biological_Process	4	GH_D13G1888|GH_D08G0290|GH_D03G1052|GH_A10G2149
GO:0004527	exonuclease activity	Molecular_Function	4	GH_D13G1696|GH_D13G2573|GH_D10G2029|GH_D13G1848
GO:0000462	maturation of SSU-rRNA from tricistronic rRNA transcript (SSU-rRNA, 5.8S rRNA, LSU-rRNA)	Biological_Process	4	GH_A10G2166|GH_A11G3407|GH_A10G2165|GH_D03G1267
GO:0005740	mitochondrial envelope	Cellular_Component	4	GH_A03G1495|GH_D13G2596|GH_D07G1467|GH_D03G1104
GO:0042373	vitamin K metabolic process	Biological_Process	4	GH_A10G2163|GH_D03G1268|GH_A10G2162|GH_A10G2161
GO:0000502	proteasome complex	Cellular_Component	4	GH_D03G1183|GH_A06G0634|GH_D10G2041|GH_D08G0225
GO:0005667	transcription factor complex	Cellular_Component	4	GH_D03G1193|GH_D01G2070|GH_D11G1756|GH_D13G2579
GO:0016298	lipase activity	Molecular_Function	4	GH_D03G1178|GH_A06G1930|GH_D08G0241|GH_A10G1886
GO:0016055	Wnt signaling pathway	Biological_Process	4	GH_A06G0702|GH_A06G0703|GH_D01G2090|GH_D03G0996
GO:0016441	posttranscriptional gene silencing	Biological_Process	4	GH_A10G2203|GH_D03G1176|GH_D03G1193|GH_D02G0229
GO:0042826	histone deacetylase binding	Molecular_Function	4	GH_D01G2087|GH_D03G1103|GH_D01G2070|GH_D03G1193
GO:0080086	stamen filament development	Biological_Process	4	GH_A03G1485|GH_D03G1219|GH_A10G1914|GH_D13G2561
GO:0008654	phospholipid biosynthetic process	Biological_Process	4	GH_D03G1265|GH_D13G2608|GH_D13G1826|GH_D13G2594
GO:0005902	microvillus	Cellular_Component	4	GH_A10G2162|GH_A10G2161|GH_D03G1268|GH_A10G2163
GO:0008033	tRNA processing	Biological_Process	4	GH_D01G2091|GH_A06G0656|GH_D11G1784|GH_D03G1047
GO:0016485	protein processing	Biological_Process	4	GH_D11G1736|GH_A06G0651|GH_D02G0172|GH_D03G1101
GO:0051537	2 iron, 2 sulfur cluster binding	Molecular_Function	4	GH_A10G2191|GH_D03G1204|GH_D13G2571|GH_D01G2079
GO:0071291	cellular response to selenium ion	Biological_Process	4	GH_D02G0222|GH_D02G0223|GH_D02G0225|GH_D02G0224
GO:0071732	cellular response to nitric oxide	Biological_Process	4	GH_D08G0288|GH_D03G1260|GH_D13G1749|GH_D13G1750
GO:0006906	vesicle fusion	Biological_Process	4	GH_D03G1052|GH_D13G1888|GH_D08G0290|GH_A10G2149
GO:0035252	UDP-xylosyltransferase activity	Molecular_Function	4	GH_D13G1866|GH_D03G1081|GH_D13G1865|GH_D13G2601
GO:0009627	systemic acquired resistance	Biological_Process	4	GH_D13G2591|GH_A06G0633|GH_D08G0241|GH_A10G1886
GO:0009749	response to glucose	Biological_Process	4	GH_A10G1803|GH_D07G1509|GH_A10G1883|GH_A10G1812
GO:0000301	retrograde transport, vesicle recycling within Golgi	Biological_Process	4	GH_D11G1792|GH_D03G1075|GH_D03G1277|GH_A06G0720
GO:0001558	regulation of cell growth	Biological_Process	4	GH_A05G0594|GH_D03G1043|GH_D07G1464|GH_A03G1486
GO:0043489	RNA stabilization	Biological_Process	4	GH_A06G1944|GH_D07G0622|GH_D03G1169|GH_D07G0620
GO:0052544	defense response by callose deposition in cell wall	Biological_Process	4	GH_D03G1180|GH_D03G1077|GH_D08G0253|GH_D11G1738
GO:0019898	extrinsic component of membrane	Cellular_Component	4	GH_D13G1859|GH_D10G2030|GH_D02G0193|GH_A10G1870
GO:0046689	response to mercury ion	Biological_Process	4	GH_A10G1881|GH_D03G1156|GH_D07G1502|GH_A06G0640
GO:1902600	hydrogen ion transmembrane transport	Biological_Process	4	GH_A02G1796|GH_A10G1891|GH_D08G0248|GH_D03G1041
GO:0005875	microtubule associated complex	Cellular_Component	4	GH_A03G1489|GH_D03G1103|GH_D03G1145|GH_A10G1805
GO:0102078	methyl jasmonate methylesterase activity	Molecular_Function	4	GH_D10G2054|GH_D10G2045|GH_D10G2058|GH_D10G2052
GO:0000038	very long-chain fatty acid metabolic process	Biological_Process	4	GH_D01G2106|GH_A06G1931|GH_A10G2132|GH_A06G0638
GO:0010167	response to nitrate	Biological_Process	4	GH_D03G0999|GH_D07G0628|GH_A10G1868|GH_D03G1163
GO:0008299	isoprenoid biosynthetic process	Biological_Process	4	GH_D08G0285|GH_D08G0282|GH_D13G1732|GH_D08G0284
GO:0006346	methylation-dependent chromatin silencing	Biological_Process	4	GH_D03G1176|GH_D03G1193|GH_D13G1694|GH_D02G0229
GO:0042761	very long-chain fatty acid biosynthetic process	Biological_Process	4	GH_A10G2132|GH_D13G1832|GH_A10G2131|GH_A10G2134
GO:0008652	cellular amino acid biosynthetic process	Biological_Process	4	GH_A06G0733|GH_D13G1688|GH_A05G0607|GH_D10G2053
GO:0090074	negative regulation of protein homodimerization activity	Biological_Process	4	GH_D11G1756|GH_D13G1839|GH_D08G0249|GH_D03G0997
GO:0009058	biosynthetic process	Biological_Process	4	GH_D03G1221|GH_D13G1691|GH_A06G1908|GH_A05G0587
GO:0009060	aerobic respiration	Biological_Process	4	GH_D03G1100|GH_D08G0280|GH_D07G0627|GH_D03G1274
GO:0006302	double-strand break repair	Biological_Process	4	GH_D10G2029|GH_D13G1722|GH_D02G0230|GH_D03G1251
GO:0000082	G1/S transition of mitotic cell cycle	Biological_Process	4	GH_D03G1107|GH_D13G2604|GH_D13G2613|GH_A06G1925
GO:0072562	blood microparticle	Cellular_Component	4	GH_D08G0242|GH_A06G1925|GH_D03G1188|GH_D13G2613
GO:0005788	endoplasmic reticulum lumen	Cellular_Component	4	GH_D08G0256|GH_D03G1078|GH_D06G0049|GH_D03G0997
GO:0017148	negative regulation of translation	Biological_Process	4	GH_D13G2566|GH_A03G1491|GH_D06G0054|GH_D13G1770
GO:0043022	ribosome binding	Molecular_Function	4	GH_A10G2202|GH_D03G1065|GH_D03G1083|GH_D03G0997
GO:0005985	sucrose metabolic process	Biological_Process	4	GH_A10G1812|GH_A10G1913|GH_D03G1232|GH_D03G1240
GO:0030234	enzyme regulator activity	Molecular_Function	4	GH_A06G0714|GH_D06G0048|GH_A06G0719|GH_A06G1911
GO:0004402	histone acetyltransferase activity	Molecular_Function	4	GH_D03G1103|GH_A06G0664|GH_D01G2090|GH_D03G1024
GO:0043488	regulation of mRNA stability	Biological_Process	4	GH_D03G1059|GH_D11G1756|GH_D13G1839|GH_D03G1058
GO:0017025	TBP-class protein binding	Molecular_Function	4	GH_D11G1756|GH_A06G0634|GH_D13G1839|GH_D07G0634
GO:2000377	regulation of reactive oxygen species metabolic process	Biological_Process	4	GH_A10G2203|GH_A06G0651|GH_A06G0641|GH_A06G1907
GO:0016926	protein desumoylation	Biological_Process	4	GH_A10G1838|GH_A05G0602|GH_D13G1838|GH_D08G0268
GO:0021549	cerebellum development	Biological_Process	4	GH_A06G1925|GH_D13G2613|GH_D11G1756|GH_D13G1839
GO:0055037	recycling endosome	Cellular_Component	4	GH_A02G1796|GH_D02G0190|GH_A06G0653|GH_D02G0172
GO:0071258	cellular response to gravity	Biological_Process	4	GH_D13G1742|GH_A11G3422|GH_A06G1938|GH_D13G1858
GO:0008266	poly(U) RNA binding	Molecular_Function	4	GH_D03G1169|GH_A06G0651|GH_D07G0622|GH_D07G0620
GO:0009514	glyoxysome	Cellular_Component	4	GH_A10G1804|GH_D13G1759|GH_A03G1495|GH_D13G2569
GO:0000723	telomere maintenance	Biological_Process	4	GH_D03G1107|GH_A06G1912|GH_D02G0230|GH_A10G2120
GO:0050268	coniferyl-alcohol dehydrogenase activity	Molecular_Function	4	GH_D02G0201|GH_D02G0199|GH_D02G0202|GH_D02G0200
GO:0021766	hippocampus development	Biological_Process	4	GH_A10G2131|GH_D03G1193|GH_D13G1859|GH_D01G2103
GO:0045298	tubulin complex	Cellular_Component	4	GH_D13G1858|GH_A11G3422|GH_A06G1938|GH_D13G1742
GO:0006913	nucleocytoplasmic transport	Biological_Process	4	GH_D03G1058|GH_A06G0660|GH_D03G1109|GH_D03G1059
GO:2000605	positive regulation of secondary growth	Biological_Process	4	GH_D10G2060|GH_A06G0643|GH_D11G1783|GH_D11G1769
GO:0010105	negative regulation of ethylene-activated signaling pathway	Biological_Process	4	GH_D13G1685|GH_D08G0297|GH_D03G1077|GH_A10G1883
GO:0046916	cellular transition metal ion homeostasis	Biological_Process	4	GH_D11G1772|GH_A10G2177|GH_D03G1007|GH_A10G1831
GO:0030795	jasmonate O-methyltransferase activity	Molecular_Function	4	GH_D10G2052|GH_D10G2058|GH_D10G2045|GH_D10G2054
GO:1901796	regulation of signal transduction by p53 class mediator	Biological_Process	4	GH_D02G0230|GH_D03G1193|GH_D03G1107|GH_D13G2593
GO:0006520	cellular amino acid metabolic process	Biological_Process	4	GH_D13G1691|GH_A11G3417|GH_A05G0587|GH_D03G1202
GO:0047021	15-hydroxyprostaglandin dehydrogenase (NADP+) activity	Molecular_Function	4	GH_A10G2163|GH_D03G1268|GH_A10G2161|GH_A10G2162
GO:0000281	mitotic cytokinesis	Biological_Process	4	GH_A06G1924|GH_D13G1828|GH_A10G1838|GH_A03G1475
GO:0008026	ATP-dependent helicase activity	Molecular_Function	4	GH_D07G1498|GH_D08G1581|GH_D01G2105|GH_D02G0178
GO:0043065	positive regulation of apoptotic process	Biological_Process	4	GH_D11G1729|GH_A06G0733|GH_D13G1859|GH_D13G1753
GO:0010102	lateral root morphogenesis	Biological_Process	4	GH_D07G1501|GH_D08G0223|GH_D02G0175|GH_D07G0636
GO:0015030	Cajal body	Cellular_Component	4	GH_D07G0620|GH_D08G0249|GH_D07G0622|GH_D03G1169
GO:0070402	NADPH binding	Molecular_Function	4	GH_A10G2162|GH_A10G2161|GH_D03G1268|GH_A10G2163
GO:0010199	organ boundary specification between lateral organs and the meristem	Biological_Process	4	GH_D03G1037|GH_A06G1943|GH_D13G1836|GH_D13G1837
GO:0017144	drug metabolic process	Biological_Process	4	GH_A10G2163|GH_A10G2161|GH_A10G2162|GH_D03G1268
GO:0010223	secondary shoot formation	Biological_Process	4	GH_D06G0051|GH_D06G0052|GH_D13G1689|GH_D01G2092
GO:0006626	protein targeting to mitochondrion	Biological_Process	4	GH_D08G0236|GH_A03G1470|GH_A10G1821|GH_A10G1813
GO:0033612	receptor serine/threonine kinase binding	Molecular_Function	4	GH_D11G1785|GH_D03G1172|GH_D01G2084|GH_D01G2092
GO:0031463	Cul3-RING ubiquitin ligase complex	Cellular_Component	4	GH_D13G1862|GH_D13G1755|GH_A06G1910|GH_D13G1872
GO:0006887	exocytosis	Biological_Process	4	GH_A10G2167|GH_D13G1888|GH_D02G0190|GH_D13G1859
GO:0007517	muscle organ development	Biological_Process	4	GH_D03G1145|GH_D11G1777|GH_D08G1580|GH_D03G1193
GO:0051259	protein oligomerization	Biological_Process	4	GH_D11G1773|GH_D13G1736|GH_D11G1776|GH_D03G1255
GO:0016556	mRNA modification	Biological_Process	4	GH_D07G1500|GH_A06G0712|GH_A11G3406|GH_A10G2171
GO:0050221	prostaglandin-E2 9-reductase activity	Molecular_Function	4	GH_A10G2163|GH_A10G2162|GH_A10G2161|GH_D03G1268
GO:0043130	ubiquitin binding	Molecular_Function	4	GH_D03G1255|GH_D03G1103|GH_D08G0225|GH_D08G0264
GO:0006366	transcription from RNA polymerase II promoter	Biological_Process	4	GH_D03G1251|GH_D11G1781|GH_D13G2589|GH_D03G1064
GO:0009819	drought recovery	Biological_Process	4	GH_A10G1826|GH_A10G2203|GH_D03G1010|GH_D03G1077
GO:0000978	RNA polymerase II core promoter proximal region sequence-specific DNA binding	Molecular_Function	4	GH_D01G2070|GH_D03G1193|GH_D03G1260|GH_D13G2589
GO:0010075	regulation of meristem growth	Biological_Process	4	GH_D13G2576|GH_A10G2116|GH_D01G2092|GH_D13G1838
GO:0098542	defense response to other organism	Biological_Process	4	GH_D13G1679|GH_A02G1798|GH_D13G2613|GH_A06G1925
GO:0050821	protein stabilization	Biological_Process	4	GH_A10G2129|GH_D03G1206|GH_A03G1495|GH_D08G0264
GO:0030097	hemopoiesis	Biological_Process	4	GH_D03G1094|GH_D10G2048|GH_D08G0293|GH_D01G2090
GO:0030335	positive regulation of cell migration	Biological_Process	4	GH_D03G0997|GH_A06G1945|GH_D10G2048|GH_D03G1264
GO:0009718	anthocyanin-containing compound biosynthetic process	Biological_Process	4	GH_D07G1506|GH_D07G1458|GH_D02G0173|GH_D10G2031
GO:0010183	pollen tube guidance	Biological_Process	4	GH_D03G0996|GH_D01G2092|GH_D03G1272|GH_D03G1172
GO:0000151	ubiquitin ligase complex	Cellular_Component	4	GH_D13G2613|GH_D03G1222|GH_D02G0167|GH_A06G1925
GO:0003777	microtubule motor activity	Molecular_Function	4	GH_A03G1498|GH_D03G1155|GH_A10G1805|GH_A03G1499
GO:0016762	xyloglucan:xyloglucosyl transferase activity	Molecular_Function	4	GH_D02G0206|GH_A06G0700|GH_D08G0287|GH_D08G0283
GO:0031982	vesicle	Cellular_Component	4	GH_A06G1925|GH_D02G0190|GH_D13G1859|GH_D13G2613
GO:0051085	chaperone mediated protein folding requiring cofactor	Biological_Process	4	GH_D13G2613|GH_D08G0254|GH_D13G2591|GH_A06G1925
GO:0006139	nucleobase-containing compound metabolic process	Biological_Process	4	GH_A06G1908|GH_D13G1848|GH_D11G1777|GH_D10G2053
GO:0009850	auxin metabolic process	Biological_Process	4	GH_D13G2599|GH_D03G1144|GH_A03G1459|GH_D13G2578
GO:0006097	glyoxylate cycle	Biological_Process	4	GH_D08G0280|GH_D03G1069|GH_A06G0640|GH_A10G1867
GO:0005484	SNAP receptor activity	Molecular_Function	4	GH_A10G2149|GH_D03G1052|GH_D13G1888|GH_D08G0290
GO:0010031	circumnutation	Biological_Process	4	GH_D03G1080|GH_D03G1021|GH_A11G3412|GH_D03G1244
GO:0016671	oxidoreductase activity, acting on a sulfur group of donors, disulfide as acceptor	Molecular_Function	4	GH_D13G1882|GH_D03G1210|GH_A03G1484|GH_D03G1078
GO:0010337	regulation of salicylic acid metabolic process	Biological_Process	4	GH_D01G2097|GH_D01G2096|GH_D02G0177|GH_A10G1868
GO:0050790	regulation of catalytic activity	Biological_Process	4	GH_A06G0651|GH_D02G0176|GH_D10G2048|GH_A06G0719
GO:0000184	nuclear-transcribed mRNA catabolic process, nonsense-mediated decay	Biological_Process	4	GH_A06G1944|GH_D13G1753|GH_D13G1848|GH_D03G1065
GO:0080150	S-adenosyl-L-methionine:benzoic acid carboxyl methyl transferase activity	Molecular_Function	4	GH_D10G2052|GH_D10G2058|GH_D10G2054|GH_D10G2045
GO:0042026	protein refolding	Biological_Process	4	GH_A06G1925|GH_D13G2591|GH_D03G1101|GH_D13G2613
GO:0009944	polarity specification of adaxial/abaxial axis	Biological_Process	4	GH_D13G2576|GH_D10G2045|GH_D10G2054|GH_D03G1037
GO:0009704	de-etiolation	Biological_Process	3	GH_D08G0295|GH_D03G1143|GH_D03G1091
GO:0008610	lipid biosynthetic process	Biological_Process	3	GH_D13G1874|GH_A10G1881|GH_A06G0638
GO:0098656	anion transmembrane transport	Biological_Process	3	GH_D10G2024|GH_D03G1269|GH_D10G2025
GO:0006487	protein N-linked glycosylation	Biological_Process	3	GH_D03G1081|GH_D13G1886|GH_D08G1579
GO:0032355	response to estradiol	Biological_Process	3	GH_D13G2613|GH_D01G2087|GH_A06G1925
GO:0051059	NF-kappaB binding	Molecular_Function	3	GH_D13G1859|GH_D01G2103|GH_D03G1193
GO:0052865	1-deoxy-D-xylulose 5-phosphate biosynthetic process	Biological_Process	3	GH_D08G0282|GH_D08G0285|GH_D08G0284
GO:0009625	response to insect	Biological_Process	3	GH_D03G1120|GH_A10G1801|GH_D03G1077
GO:0010212	response to ionizing radiation	Biological_Process	3	GH_D03G1166|GH_D07G0625|GH_D01G2087
GO:0009934	regulation of meristem structural organization	Biological_Process	3	GH_D03G1172|GH_D01G2092|GH_D13G2633
GO:0008061	chitin binding	Molecular_Function	3	GH_A10G1868|GH_D13G2585|GH_D11G1757
GO:0046498	S-adenosylhomocysteine metabolic process	Biological_Process	3	GH_D03G1170|GH_D07G0619|GH_D01G2087
GO:0017053	transcriptional repressor complex	Cellular_Component	3	GH_D11G1777|GH_D03G1193|GH_D10G2041
GO:0060548	negative regulation of cell death	Biological_Process	3	GH_D11G1785|GH_D01G2084|GH_D03G1264
GO:0030686	90S preribosome	Cellular_Component	3	GH_D03G1267|GH_A10G2166|GH_A10G2165
GO:0042391	regulation of membrane potential	Biological_Process	3	GH_D13G1756|GH_A06G0632|GH_D07G1496
GO:0009922	fatty acid elongase activity	Molecular_Function	3	GH_D01G2106|GH_A06G0638|GH_A06G1931
GO:0009954	proximal/distal pattern formation	Biological_Process	3	GH_A06G1943|GH_D03G1037|GH_D01G2099
GO:0009808	lignin metabolic process	Biological_Process	3	GH_D13G2625|GH_D10G2039|GH_A03G1463
GO:0061025	membrane fusion	Biological_Process	3	GH_A10G2149|GH_D07G1490|GH_D13G1888
GO:0006635	fatty acid beta-oxidation	Biological_Process	3	GH_A10G1804|GH_D13G1759|GH_A05G0608
GO:0000731	DNA synthesis involved in DNA repair	Biological_Process	3	GH_D02G0230|GH_D13G1805|GH_D10G2029
GO:0006950	response to stress	Biological_Process	3	GH_D03G1189|GH_D13G1829|GH_D08G0286
GO:0050727	regulation of inflammatory response	Biological_Process	3	GH_D01G2090|GH_D01G2089|GH_D13G1859
GO:0005249	voltage-gated potassium channel activity	Molecular_Function	3	GH_D07G1496|GH_A06G0632|GH_D13G1849
GO:0005744	mitochondrial inner membrane presequence translocase complex	Cellular_Component	3	GH_A10G1813|GH_A03G1470|GH_A10G1873
GO:0000253	3-keto sterol reductase activity	Molecular_Function	3	GH_A10G2162|GH_D03G1268|GH_A10G2163
GO:0042214	terpene metabolic process	Biological_Process	3	GH_A10G2162|GH_A10G2163|GH_A10G2161
GO:0030127	COPII vesicle coat	Cellular_Component	3	GH_A10G1870|GH_D10G2030|GH_D02G0193
GO:0005992	trehalose biosynthetic process	Biological_Process	3	GH_D03G1231|GH_D03G1240|GH_D02G0173
GO:0050764	regulation of phagocytosis	Biological_Process	3	GH_D13G1828|GH_A03G1475|GH_A10G1825
GO:0005655	nucleolar ribonuclease P complex	Cellular_Component	3	GH_A06G1917|GH_A06G1916|GH_D03G1185
GO:0016592	mediator complex	Cellular_Component	3	GH_D03G1175|GH_D03G0997|GH_A10G2152
GO:0052543	callose deposition in cell wall	Biological_Process	3	GH_D13G2578|GH_D03G1102|GH_D03G1240
GO:0016925	protein sumoylation	Biological_Process	3	GH_D03G1107|GH_D03G1281|GH_D13G1795
GO:0048193	Golgi vesicle transport	Biological_Process	3	GH_D03G1075|GH_A10G2149|GH_D08G0290
GO:0051026	chiasma assembly	Biological_Process	3	GH_D03G1107|GH_A03G1469|GH_D08G1595
GO:0045159	myosin II binding	Molecular_Function	3	GH_D08G0242|GH_D13G1828|GH_A03G1475
GO:0007507	heart development	Biological_Process	3	GH_D10G2048|GH_D03G1278|GH_D11G1781
GO:0045926	negative regulation of growth	Biological_Process	3	GH_D03G1219|GH_D03G1222|GH_A10G1826
GO:0033962	cytoplasmic mRNA processing body assembly	Biological_Process	3	GH_D01G2105|GH_D13G1754|GH_D08G1581
GO:0010398	xylogalacturonan metabolic process	Biological_Process	3	GH_D13G2601|GH_D13G1866|GH_D13G1865
GO:0016458	gene silencing	Biological_Process	3	GH_D08G0213|GH_D01G2087|GH_D03G1193
GO:0010358	leaf shaping	Biological_Process	3	GH_D03G1118|GH_A03G1460|GH_D03G1006
GO:0017137	Rab GTPase binding	Molecular_Function	3	GH_D08G0257|GH_A03G1497|GH_D03G1262
GO:0018298	protein-chromophore linkage	Biological_Process	3	GH_A10G1882|GH_D08G0249|GH_D11G1734
GO:0015977	carbon fixation	Biological_Process	3	GH_D11G1742|GH_D11G1743|GH_D13G1713
GO:0042973	glucan endo-1,3-beta-D-glucosidase activity	Molecular_Function	3	GH_D13G2615|GH_D02G0220|GH_A06G0736
GO:0030036	actin cytoskeleton organization	Biological_Process	3	GH_A06G0739|GH_D08G0258|GH_A05G0605
GO:0031540	regulation of anthocyanin biosynthetic process	Biological_Process	3	GH_D01G2072|GH_D13G2587|GH_D13G2578
GO:0008340	determination of adult lifespan	Biological_Process	3	GH_D03G1142|GH_D03G1193|GH_D13G2633
GO:0009240	isopentenyl diphosphate biosynthetic process	Biological_Process	3	GH_D08G0285|GH_D08G0284|GH_D08G0282
GO:0006349	regulation of gene expression by genetic imprinting	Biological_Process	3	GH_D01G2103|GH_D01G2087|GH_D03G1213
GO:0044255	cellular lipid metabolic process	Biological_Process	3	GH_D03G1217|GH_A10G1804|GH_D11G1726
GO:0016929	SUMO-specific protease activity	Molecular_Function	3	GH_D08G0268|GH_D13G1838|GH_A05G0602
GO:0006995	cellular response to nitrogen starvation	Biological_Process	3	GH_A10G1825|GH_A10G1803|GH_D11G1794
GO:0051571	positive regulation of histone H3-K4 methylation	Biological_Process	3	GH_D08G0251|GH_A06G0718|GH_D01G2087
GO:1900864	mitochondrial RNA modification	Biological_Process	3	GH_D02G0232|GH_D08G0262|GH_D03G1105
GO:0009903	chloroplast avoidance movement	Biological_Process	3	GH_D03G1086|GH_D11G1768|GH_D01G2080
GO:0003712	transcription cofactor activity	Molecular_Function	3	GH_D03G1271|GH_D03G1251|GH_A06G0718
GO:0042138	meiotic DNA double-strand break formation	Biological_Process	3	GH_D03G1251|GH_D08G1595|GH_A03G1469
GO:0009729	detection of brassinosteroid stimulus	Biological_Process	3	GH_D08G1574|GH_D01G2103|GH_D13G1730
GO:0010216	maintenance of DNA methylation	Biological_Process	3	GH_A10G2129|GH_D01G2087|GH_D03G1208
GO:0010072	primary shoot apical meristem specification	Biological_Process	3	GH_A10G1828|GH_D13G1689|GH_D13G2576
GO:0004536	deoxyribonuclease activity	Molecular_Function	3	GH_D03G1124|GH_D13G1814|GH_A10G2136
GO:0047196	long-chain-alcohol O-fatty-acyltransferase activity	Molecular_Function	3	GH_D07G1491|GH_D13G1861|GH_D07G1492
GO:0102337	3-oxo-cerotoyl-CoA synthase activity	Molecular_Function	3	GH_A06G1931|GH_A06G0638|GH_D01G2106
GO:0071949	FAD binding	Molecular_Function	3	GH_D11G1788|GH_A03G1487|GH_D11G1795
GO:0006955	immune response	Biological_Process	3	GH_D01G2096|GH_D01G2097|GH_D02G0177
GO:0102983	xylogalacturonan beta-1,3-xylosyltransferase activity	Molecular_Function	3	GH_D13G1865|GH_D13G2601|GH_D13G1866
GO:2000652	regulation of secondary cell wall biogenesis	Biological_Process	3	GH_A06G0744|GH_D13G2630|GH_D13G1837
GO:0051603	proteolysis involved in cellular protein catabolic process	Biological_Process	3	GH_D11G1726|GH_D03G0997|GH_D03G1173
GO:0006972	hyperosmotic response	Biological_Process	3	GH_D08G1574|GH_D13G1807|GH_D01G2103
GO:0016705	oxidoreductase activity, acting on paired donors, with incorporation or reduction of molecular oxygen	Molecular_Function	3	GH_A10G2134|GH_D11G1739|GH_D13G1774
GO:0051016	barbed-end actin filament capping	Biological_Process	3	GH_A05G0605|GH_D08G0242|GH_D08G0258
GO:0043255	regulation of carbohydrate biosynthetic process	Biological_Process	3	GH_D13G1815|GH_D13G1868|GH_A10G1868
GO:0018279	protein N-linked glycosylation via asparagine	Biological_Process	3	GH_A06G0717|GH_A03G1499|GH_A03G1498
GO:0007088	regulation of mitotic nuclear division	Biological_Process	3	GH_A03G1486|GH_D11G1729|GH_D01G2090
GO:0090708	specification of plant organ axis polarity	Biological_Process	3	GH_D11G1738|GH_D13G1685|GH_D03G1172
GO:0032197	transposition, RNA-mediated	Biological_Process	3	GH_D08G0269|GH_A03G1455|GH_A10G2136
GO:0006325	chromatin organization	Biological_Process	3	GH_D11G1777|GH_A10G1882|GH_D03G1193
GO:0040018	positive regulation of multicellular organism growth	Biological_Process	3	GH_A10G1899|GH_A06G0722|GH_D03G1142
GO:0006816	calcium ion transport	Biological_Process	3	GH_D13G1842|GH_D07G1496|GH_D07G1471
GO:0050766	positive regulation of phagocytosis	Biological_Process	3	GH_D13G2613|GH_A02G1796|GH_A06G1925
GO:0072593	reactive oxygen species metabolic process	Biological_Process	3	GH_D03G1274|GH_A03G1495|GH_D03G1048
GO:0051091	positive regulation of sequence-specific DNA binding transcription factor activity	Biological_Process	3	GH_D08G1580|GH_D13G1689|GH_D13G1859
GO:0070536	protein K63-linked deubiquitination	Biological_Process	3	GH_A10G1838|GH_A10G2129|GH_D08G0264
GO:0009653	anatomical structure morphogenesis	Biological_Process	3	GH_D13G2578|GH_D13G2587|GH_D01G2072
GO:0019432	triglyceride biosynthetic process	Biological_Process	3	GH_D07G1491|GH_D13G1861|GH_D07G1492
GO:0008250	oligosaccharyltransferase complex	Cellular_Component	3	GH_A03G1499|GH_A06G0717|GH_A03G1498
GO:0009699	phenylpropanoid biosynthetic process	Biological_Process	3	GH_A03G1459|GH_D13G2625|GH_D10G2039
GO:0015095	magnesium ion transmembrane transporter activity	Molecular_Function	3	GH_D01G2073|GH_D02G0236|GH_D02G0237
GO:0006479	protein methylation	Biological_Process	3	GH_D07G0619|GH_D03G1170|GH_D03G1065
GO:0051260	protein homooligomerization	Biological_Process	3	GH_D10G2048|GH_D13G1849|GH_A10G1803
GO:0030139	endocytic vesicle	Cellular_Component	3	GH_D01G2071|GH_A06G0667|GH_A10G1825
GO:0042989	sequestering of actin monomers	Biological_Process	3	GH_D08G0242|GH_A06G0737|GH_A06G0739
GO:0004003	ATP-dependent DNA helicase activity	Molecular_Function	3	GH_D02G0230|GH_D03G1049|GH_D13G1824
GO:0033558	protein deacetylase activity	Molecular_Function	3	GH_D03G1144|GH_D03G1193|GH_D03G1103
GO:0032968	positive regulation of transcription elongation from RNA polymerase II promoter	Biological_Process	3	GH_D01G2089|GH_D07G1479|GH_D01G2090
GO:0006811	ion transport	Biological_Process	3	GH_D13G1842|GH_D03G1104|GH_A02G1796
GO:0031000	response to caffeine	Biological_Process	3	GH_D01G2087|GH_D08G0249|GH_D03G1193
GO:0006694	steroid biosynthetic process	Biological_Process	3	GH_A10G2132|GH_A10G2131|GH_D08G0210
GO:0080186	developmental vegetative growth	Biological_Process	3	GH_D08G0298|GH_A10G2194|GH_A03G1468
GO:0032436	positive regulation of proteasomal ubiquitin-dependent protein catabolic process	Biological_Process	3	GH_D08G0264|GH_D01G2103|GH_D02G0167
GO:0071014	post-mRNA release spliceosomal complex	Cellular_Component	3	GH_A03G1495|GH_A06G0718|GH_D03G1127
GO:0010431	seed maturation	Biological_Process	3	GH_A10G1812|GH_D13G1736|GH_D03G1193
GO:0090307	mitotic spindle assembly	Biological_Process	3	GH_A10G2122|GH_D02G0190|GH_A02G1797
GO:0040020	regulation of meiotic nuclear division	Biological_Process	3	GH_A06G0744|GH_D13G1753|GH_A10G1805
GO:0010018	far-red light signaling pathway	Biological_Process	3	GH_D03G1136|GH_A10G1846|GH_D03G1057
GO:0052324	plant-type cell wall cellulose biosynthetic process	Biological_Process	3	GH_D03G1117|GH_D03G1116|GH_A10G1851
GO:0005536	glucose binding	Molecular_Function	3	GH_D06G0048|GH_D03G1240|GH_A06G0729
GO:0004579	dolichyl-diphosphooligosaccharide-protein glycotransferase activity	Molecular_Function	3	GH_A03G1499|GH_A06G0717|GH_A03G1498
GO:0009933	meristem structural organization	Biological_Process	3	GH_D08G1574|GH_D03G1119|GH_D01G2103
GO:0010569	regulation of double-strand break repair via homologous recombination	Biological_Process	3	GH_A06G1916|GH_A06G1917|GH_D03G1185
GO:0035871	protein K11-linked deubiquitination	Biological_Process	3	GH_D13G1737|GH_A10G1838|GH_A10G2129
GO:0040035	hermaphrodite genitalia development	Biological_Process	3	GH_A10G1805|GH_D13G2633|GH_D03G1142
GO:0007267	cell-cell signaling	Biological_Process	3	GH_D02G0228|GH_A10G2131|GH_A10G1871
GO:0005763	mitochondrial small ribosomal subunit	Cellular_Component	3	GH_D13G1686|GH_D02G0232|GH_D13G1806
GO:0051726	regulation of cell cycle	Biological_Process	3	GH_D13G2613|GH_A03G1486|GH_A06G1925
GO:0000994	RNA polymerase III core binding	Molecular_Function	3	GH_D11G1756|GH_D13G1839|GH_A06G1919
GO:0000060	protein import into nucleus, translocation	Biological_Process	3	GH_A02G1796|GH_D13G2604|GH_D13G1870
GO:0009958	positive gravitropism	Biological_Process	3	GH_A05G0609|GH_D03G1053|GH_A06G0653
GO:0031386	protein tag	Molecular_Function	3	GH_A03G1490|GH_A03G1454|GH_D01G2102
GO:0006783	heme biosynthetic process	Biological_Process	3	GH_A02G1796|GH_D13G1716|GH_D13G1715
GO:0048038	quinone binding	Molecular_Function	3	GH_D03G1257|GH_D03G1030|GH_D03G1084
GO:0004462	lactoylglutathione lyase activity	Molecular_Function	3	GH_D13G1695|GH_D13G2600|GH_A06G0703
GO:0001085	RNA polymerase II transcription factor binding	Molecular_Function	3	GH_D13G2579|GH_D03G1193|GH_D01G2103
GO:0005742	mitochondrial outer membrane translocase complex	Cellular_Component	3	GH_A03G1470|GH_A10G1813|GH_D03G1108
GO:0015450	P-P-bond-hydrolysis-driven protein transmembrane transporter activity	Molecular_Function	3	GH_A10G1873|GH_A10G1813|GH_A03G1470
GO:0010971	positive regulation of G2/M transition of mitotic cell cycle	Biological_Process	3	GH_D01G2089|GH_D02G0190|GH_D01G2090
GO:0048830	adventitious root development	Biological_Process	3	GH_D13G2578|GH_D13G1691|GH_D13G1838
GO:0019048	modulation by virus of host morphology or physiology	Biological_Process	3	GH_D01G2105|GH_D08G1581|GH_D03G1134
GO:0031053	primary miRNA processing	Biological_Process	3	GH_D11G1741|GH_D08G0296|GH_D13G2570
GO:0043198	dendritic shaft	Cellular_Component	3	GH_D01G2103|GH_D13G2613|GH_A06G1925
GO:0043248	proteasome assembly	Biological_Process	3	GH_D13G1836|GH_D10G2041|GH_D08G0225
GO:0035344	hypoxanthine transport	Biological_Process	3	GH_D03G1182|GH_D03G1191|GH_D03G1190
GO:0009543	chloroplast thylakoid lumen	Cellular_Component	3	GH_D03G1247|GH_A10G1845|GH_A06G1914
GO:0005795	Golgi stack	Cellular_Component	3	GH_D02G0190|GH_D02G0193|GH_D13G1788
GO:0016117	carotenoid biosynthetic process	Biological_Process	3	GH_D01G2101|GH_D08G0249|GH_D13G1774
GO:0009413	response to flooding	Biological_Process	3	GH_D02G0173|GH_A10G1812|GH_D13G1884
GO:0005666	DNA-directed RNA polymerase III complex	Cellular_Component	3	GH_D03G1194|GH_D03G1135|GH_D13G2576
GO:0001054	RNA polymerase I activity	Molecular_Function	3	GH_D13G2576|GH_D03G1135|GH_D03G1194
GO:0005778	peroxisomal membrane	Cellular_Component	3	GH_D08G0221|GH_D13G2569|GH_A10G2156
GO:0009880	embryonic pattern specification	Biological_Process	3	GH_D13G2576|GH_D13G1838|GH_D13G1685
GO:0031985	Golgi cisterna	Cellular_Component	3	GH_D03G1277|GH_A06G0720|GH_D11G1792
GO:0001649	osteoblast differentiation	Biological_Process	3	GH_D03G1271|GH_A06G0653|GH_D11G1777
GO:0006107	oxaloacetate metabolic process	Biological_Process	3	GH_D03G1069|GH_D08G0280|GH_A10G1881
GO:0002020	protease binding	Molecular_Function	3	GH_D13G2613|GH_A06G1925|GH_D08G0225
GO:0016114	terpenoid biosynthetic process	Biological_Process	3	GH_D08G0285|GH_D08G0282|GH_D08G0284
GO:0009938	negative regulation of gibberellic acid mediated signaling pathway	Biological_Process	3	GH_D02G0173|GH_A06G1907|GH_A06G0641
GO:0001072	transcription antitermination factor activity, RNA binding	Molecular_Function	3	GH_A10G2170|GH_D03G1105|GH_D02G0232
GO:0010048	vernalization response	Biological_Process	3	GH_D03G1213|GH_D07G1479|GH_D08G0251
GO:0043652	engulfment of apoptotic cell	Biological_Process	3	GH_A10G1805|GH_A06G1908|GH_A06G0653
GO:0070971	endoplasmic reticulum exit site	Cellular_Component	3	GH_A10G1870|GH_D10G2030|GH_D02G0193
GO:0031526	brush border membrane	Cellular_Component	3	GH_D03G1170|GH_D07G0619|GH_A02G1796
GO:0047631	ADP-ribose diphosphatase activity	Molecular_Function	3	GH_D03G1164|GH_D03G1163|GH_D07G0628
GO:0006289	nucleotide-excision repair	Biological_Process	3	GH_D11G1728|GH_D08G0269|GH_D03G1107
GO:0045735	nutrient reservoir activity	Molecular_Function	3	GH_D06G0054|GH_A10G2195|GH_D13G1736
GO:0008375	acetylglucosaminyltransferase activity	Molecular_Function	3	GH_D08G0235|GH_A10G2159|GH_D02G0226
GO:2000028	regulation of photoperiodism, flowering	Biological_Process	3	GH_A10G1899|GH_A10G2194|GH_A10G1882
GO:0004714	transmembrane receptor protein tyrosine kinase activity	Molecular_Function	3	GH_D01G2084|GH_D03G1172|GH_D11G1785
GO:0006402	mRNA catabolic process	Biological_Process	3	GH_D13G1848|GH_D03G1271|GH_A10G1899
GO:0042753	positive regulation of circadian rhythm	Biological_Process	3	GH_A06G0705|GH_A10G1846|GH_D03G1057
GO:0031901	early endosome membrane	Cellular_Component	3	GH_A06G0667|GH_A06G0653|GH_D13G1700
GO:0005543	phospholipid binding	Molecular_Function	3	GH_A06G1924|GH_A11G3418|GH_D13G1859
GO:1990841	promoter-specific chromatin binding	Molecular_Function	3	GH_D01G2087|GH_D03G1193|GH_A10G1882
GO:0098869	cellular oxidant detoxification	Biological_Process	3	GH_D03G0996|GH_D13G2569|GH_A05G0607
GO:0007286	spermatid development	Biological_Process	3	GH_D03G1251|GH_D08G0225|GH_A10G1899
GO:0048579	negative regulation of long-day photoperiodism, flowering	Biological_Process	3	GH_A06G0642|GH_D13G1837|GH_D08G0230
GO:0006108	malate metabolic process	Biological_Process	3	GH_D03G1069|GH_D08G0280|GH_D03G1248
GO:0006090	pyruvate metabolic process	Biological_Process	3	GH_D03G1248|GH_D10G2023|GH_A10G2192
GO:0000028	ribosomal small subunit assembly	Biological_Process	3	GH_A10G2158|GH_D03G1098|GH_D02G0232
GO:0046323	glucose import	Biological_Process	3	GH_D03G1220|GH_A06G0709|GH_D11G1750
GO:0030900	forebrain development	Biological_Process	3	GH_D13G2613|GH_A06G1925|GH_A06G0705
GO:0030182	neuron differentiation	Biological_Process	3	GH_D03G1103|GH_D01G2087|GH_D03G1193
GO:0010279	indole-3-acetic acid amido synthetase activity	Molecular_Function	3	GH_D07G1512|GH_D08G0274|GH_D08G0273
GO:0008021	synaptic vesicle	Cellular_Component	3	GH_D07G1490|GH_D13G2613|GH_A06G1925
GO:0071368	cellular response to cytokinin stimulus	Biological_Process	3	GH_A10G1852|GH_D03G1080|GH_A05G0593
GO:0001822	kidney development	Biological_Process	3	GH_A06G1925|GH_D13G1859|GH_D13G2613
GO:0006308	DNA catabolic process	Biological_Process	3	GH_A10G2136|GH_D03G1124|GH_D13G1814
GO:0002574	thrombocyte differentiation	Biological_Process	3	GH_D11G1756|GH_D13G1839|GH_D01G2090
GO:0033353	S-adenosylmethionine cycle	Biological_Process	3	GH_D03G1176|GH_A06G0651|GH_D02G0229
GO:0032922	circadian regulation of gene expression	Biological_Process	3	GH_D01G2090|GH_D03G1193|GH_D08G0251
GO:0000793	condensed chromosome	Cellular_Component	3	GH_D11G1796|GH_D03G1227|GH_D01G2090
GO:0043068	positive regulation of programmed cell death	Biological_Process	3	GH_D03G1219|GH_D13G1689|GH_D03G1233
GO:0016553	base conversion or substitution editing	Biological_Process	3	GH_D03G1169|GH_D07G0622|GH_D07G0620
GO:0005782	peroxisomal matrix	Cellular_Component	3	GH_D11G1773|GH_D11G1776|GH_A10G1804
GO:0030286	dynein complex	Cellular_Component	3	GH_A06G1904|GH_D03G1103|GH_A10G1805
GO:0080111	DNA demethylation	Biological_Process	3	GH_D02G0174|GH_D08G0213|GH_D08G0275
GO:0042406	extrinsic component of endoplasmic reticulum membrane	Cellular_Component	3	GH_D07G1506|GH_D13G1731|GH_D08G0275
GO:0016575	histone deacetylation	Biological_Process	3	GH_D03G1097|GH_D03G1193|GH_D03G1103
GO:1901002	positive regulation of response to salt stress	Biological_Process	3	GH_D01G2103|GH_D08G1574|GH_A10G1898
GO:0004683	calmodulin-dependent protein kinase activity	Molecular_Function	3	GH_A10G2156|GH_D02G0168|GH_D07G1460
GO:0042376	phylloquinone catabolic process	Biological_Process	3	GH_D03G1268|GH_A10G2162|GH_A10G2163
GO:0006475	internal protein amino acid acetylation	Biological_Process	3	GH_D08G0280|GH_D03G1069|GH_A10G1804
GO:0043562	cellular response to nitrogen levels	Biological_Process	3	GH_D13G2593|GH_D03G1156|GH_D03G1042
GO:0040029	regulation of gene expression, epigenetic	Biological_Process	3	GH_D13G1836|GH_D03G1208|GH_D03G1103
GO:0009787	regulation of abscisic acid-activated signaling pathway	Biological_Process	3	GH_A06G0724|GH_D07G1464|GH_D03G1043
GO:1901183	positive regulation of camalexin biosynthetic process	Biological_Process	3	GH_D08G0273|GH_D07G1512|GH_D08G0274
GO:0035195	gene silencing by miRNA	Biological_Process	3	GH_D03G1271|GH_D13G2570|GH_D13G1873
GO:0055028	cortical microtubule	Cellular_Component	3	GH_D03G1112|GH_A03G1474|GH_A11G3412
GO:0043078	polar nucleus	Cellular_Component	3	GH_D03G1148|GH_D03G1146|GH_D03G1147
GO:0035251	UDP-glucosyltransferase activity	Molecular_Function	3	GH_D03G1125|GH_D07G1507|GH_D03G1126
GO:0019886	antigen processing and presentation of exogenous peptide antigen via MHC class II	Biological_Process	3	GH_D10G2030|GH_D02G0193|GH_A10G1805
GO:0007264	small GTPase mediated signal transduction	Biological_Process	3	GH_A10G2204|GH_A10G1870|GH_D02G0190
GO:0070006	metalloaminopeptidase activity	Molecular_Function	3	GH_D03G1187|GH_D03G1196|GH_D03G1188
GO:0019941	modification-dependent protein catabolic process	Biological_Process	3	GH_D13G2611|GH_D13G2610|GH_A10G1838
GO:0000920	cell separation after cytokinesis	Biological_Process	3	GH_A10G2157|GH_D03G1166|GH_D07G0625
GO:0055072	iron ion homeostasis	Biological_Process	3	GH_A06G0730|GH_A02G1796|GH_D10G2048
GO:0006405	RNA export from nucleus	Biological_Process	3	GH_A06G1933|GH_D03G1013|GH_D13G2604
GO:0006006	glucose metabolic process	Biological_Process	3	GH_A10G2192|GH_D10G2023|GH_A03G1495
GO:0031564	transcription antitermination	Biological_Process	3	GH_D02G0232|GH_D03G1105|GH_A10G2170
GO:0080144	amino acid homeostasis	Biological_Process	3	GH_D13G1844|GH_A06G1926|GH_A03G1495
GO:0008408	3'-5' exonuclease activity	Molecular_Function	3	GH_D13G1848|GH_D13G1696|GH_D02G0230
GO:0051555	flavonol biosynthetic process	Biological_Process	3	GH_D13G1854|GH_A10G1839|GH_D13G1855
GO:0016773	phosphotransferase activity, alcohol group as acceptor	Molecular_Function	3	GH_D11G1801|GH_A06G0746|GH_D13G1796
GO:1905392	plant organ morphogenesis	Biological_Process	3	GH_D13G2576|GH_A10G2120|GH_D13G1685
GO:0005736	DNA-directed RNA polymerase I complex	Cellular_Component	3	GH_D03G1194|GH_D03G1135|GH_D13G2576
GO:0008202	steroid metabolic process	Biological_Process	3	GH_A10G2132|GH_A10G2131|GH_D13G1774
GO:0015693	magnesium ion transport	Biological_Process	3	GH_D02G0237|GH_D01G2073|GH_D02G0236
GO:0000963	mitochondrial RNA processing	Biological_Process	3	GH_A10G2171|GH_A11G3406|GH_D03G1066
GO:0009567	double fertilization forming a zygote and endosperm	Biological_Process	3	GH_D07G1502|GH_D13G1725|GH_D03G1091
GO:0060271	cilium assembly	Biological_Process	3	GH_D03G1145|GH_D08G0242|GH_A10G1805
GO:0010077	maintenance of inflorescence meristem identity	Biological_Process	3	GH_D06G0052|GH_D03G1119|GH_D06G0051
GO:0006904	vesicle docking involved in exocytosis	Biological_Process	3	GH_D13G2559|GH_D03G1114|GH_A10G2167
GO:0000175	3'-5'-exoribonuclease activity	Molecular_Function	3	GH_A05G0595|GH_D13G1848|GH_D13G2573
GO:0007224	smoothened signaling pathway	Biological_Process	3	GH_A03G1486|GH_D03G1065|GH_D01G2090
GO:0000118	histone deacetylase complex	Cellular_Component	3	GH_D03G1103|GH_D03G1097|GH_D03G1193
GO:0015662	ATPase activity, coupled to transmembrane movement of ions, phosphorylative mechanism	Molecular_Function	3	GH_A10G2125|GH_D03G1150|GH_D07G0635
GO:0031977	thylakoid lumen	Cellular_Component	3	GH_D11G1742|GH_D11G1743|GH_A06G0703
GO:0003904	deoxyribodipyrimidine photo-lyase activity	Molecular_Function	3	GH_A10G2136|GH_D03G1124|GH_D07G1475
GO:0006734	NADH metabolic process	Biological_Process	3	GH_D08G0293|GH_D03G1069|GH_D08G0280
GO:0042781	3'-tRNA processing endoribonuclease activity	Molecular_Function	3	GH_D11G1738|GH_D08G0253|GH_D03G1047
GO:0006833	water transport	Biological_Process	3	GH_D13G1714|GH_D11G1738|GH_D03G1172
GO:0010069	zygote asymmetric cytokinesis in embryo sac	Biological_Process	3	GH_D11G1769|GH_A03G1480|GH_D01G2087
GO:0043009	chordate embryonic development	Biological_Process	3	GH_A10G2204|GH_A06G1944|GH_D11G1746
GO:0051879	Hsp90 protein binding	Molecular_Function	3	GH_D02G0176|GH_D03G1103|GH_A10G1821
GO:0045492	xylan biosynthetic process	Biological_Process	3	GH_D13G2601|GH_A10G1905|GH_A03G1463
GO:0005776	autophagosome	Cellular_Component	3	GH_A06G1925|GH_D03G1255|GH_D13G2613
GO:0009862	systemic acquired resistance, salicylic acid mediated signaling pathway	Biological_Process	3	GH_A11G3397|GH_D07G1505|GH_A11G3405
GO:0010321	regulation of vegetative phase change	Biological_Process	3	GH_A03G1460|GH_D03G1118|GH_D13G1680
GO:0031100	animal organ regeneration	Biological_Process	3	GH_D13G1859|GH_A06G1908|GH_A06G1944
GO:0080036	regulation of cytokinin-activated signaling pathway	Biological_Process	3	GH_A05G0593|GH_A10G1852|GH_D03G1080
GO:0007569	cell aging	Biological_Process	3	GH_D11G1728|GH_D03G1179|GH_D08G0269
GO:0051017	actin filament bundle assembly	Biological_Process	3	GH_D08G0242|GH_D08G1580|GH_A05G0605
GO:0015238	drug transmembrane transporter activity	Molecular_Function	3	GH_A06G0730|GH_A10G1808|GH_D13G1679
GO:0031397	negative regulation of protein ubiquitination	Biological_Process	3	GH_A06G1910|GH_A10G2121|GH_D03G0996
GO:0045177	apical part of cell	Cellular_Component	3	GH_A02G1796|GH_D03G1054|GH_D03G1222
GO:0010449	root meristem growth	Biological_Process	3	GH_A10G2120|GH_A06G1908|GH_D01G2092
GO:0009881	photoreceptor activity	Molecular_Function	3	GH_A10G1882|GH_D11G1734|GH_D08G0249
GO:0046540	U4/U6 x U5 tri-snRNP complex	Cellular_Component	3	GH_A06G1932|GH_D08G1590|GH_A10G1828
GO:0000733	DNA strand renaturation	Biological_Process	3	GH_D08G0269|GH_D11G1728|GH_D03G1094
GO:0001056	RNA polymerase III activity	Molecular_Function	3	GH_D03G1135|GH_D13G2576|GH_D03G1194
GO:0010207	photosystem II assembly	Biological_Process	3	GH_D08G0276|GH_A10G1845|GH_D13G1693
GO:0043388	positive regulation of DNA binding	Biological_Process	3	GH_A06G0664|GH_D01G2090|GH_D01G2089
GO:0035312	5'-3' exodeoxyribonuclease activity	Molecular_Function	3	GH_D03G1278|GH_D03G1122|GH_D11G1778
GO:0102336	3-oxo-arachidoyl-CoA synthase activity	Molecular_Function	3	GH_A06G0638|GH_A06G1931|GH_D01G2106
GO:0010039	response to iron ion	Biological_Process	3	GH_D03G1260|GH_A02G1796|GH_D13G1873
GO:0009864	induced systemic resistance, jasmonic acid mediated signaling pathway	Biological_Process	3	GH_D07G1505|GH_D13G1685|GH_D08G0297
GO:0006368	transcription elongation from RNA polymerase II promoter	Biological_Process	3	GH_D07G1479|GH_D10G2041|GH_D08G0225
GO:0009930	longitudinal side of cell surface	Cellular_Component	3	GH_D03G1116|GH_A10G1851|GH_D03G1117
GO:0010555	response to mannitol	Biological_Process	3	GH_A06G0718|GH_A10G1812|GH_D07G1509
GO:0006914	autophagy	Biological_Process	3	GH_D08G0264|GH_A10G1805|GH_D03G1255
GO:0004523	RNA-DNA hybrid ribonuclease activity	Molecular_Function	3	GH_A03G1455|GH_A10G2136|GH_D10G2029
GO:0031936	negative regulation of chromatin silencing	Biological_Process	3	GH_D02G0174|GH_D08G0275|GH_D11G1777
GO:1901259	chloroplast rRNA processing	Biological_Process	3	GH_D03G1169|GH_D07G0622|GH_D07G0620
GO:0031514	motile cilium	Cellular_Component	3	GH_D03G1145|GH_A05G0605|GH_D13G1859
GO:0015179	L-amino acid transmembrane transporter activity	Molecular_Function	3	GH_D13G1738|GH_A10G2168|GH_D13G1844
GO:0004596	peptide alpha-N-acetyltransferase activity	Molecular_Function	3	GH_D13G2606|GH_A10G1876|GH_A10G1843
GO:0004693	cyclin-dependent protein serine/threonine kinase activity	Molecular_Function	3	GH_A03G1486|GH_D03G1280|GH_D03G1082
GO:0047734	CDP-glycerol diphosphatase activity	Molecular_Function	3	GH_D07G0628|GH_D03G1164|GH_D03G1163
GO:0010076	maintenance of floral meristem identity	Biological_Process	3	GH_D03G1119|GH_D06G0051|GH_D06G0052
GO:0030447	filamentous growth	Biological_Process	3	GH_D08G0269|GH_D03G1103|GH_D11G1728
GO:0030091	protein repair	Biological_Process	3	GH_D03G1210|GH_D03G1170|GH_D07G0619
GO:1990269	RNA polymerase II C-terminal domain phosphoserine binding	Molecular_Function	3	GH_D01G2090|GH_D01G2089|GH_D07G1479
GO:0010287	plastoglobule	Cellular_Component	3	GH_A06G0714|GH_D13G1744|GH_A06G1911
GO:0012501	programmed cell death	Biological_Process	3	GH_D03G1083|GH_D11G1729|GH_A06G0729
GO:0047205	quinate O-hydroxycinnamoyltransferase activity	Molecular_Function	3	GH_D06G0056|GH_D13G1809|GH_D13G1813
GO:0031537	regulation of anthocyanin metabolic process	Biological_Process	3	GH_A05G0593|GH_A10G1852|GH_D03G1080
GO:0007015	actin filament organization	Biological_Process	3	GH_D13G1768|GH_A06G1924|GH_D03G1152
GO:0071219	cellular response to molecule of bacterial origin	Biological_Process	3	GH_D13G2585|GH_D03G1189|GH_D08G0286
GO:0032403	protein complex binding	Molecular_Function	3	GH_D03G1193|GH_D10G2023|GH_D07G1490
GO:2000025	regulation of leaf formation	Biological_Process	3	GH_D03G1118|GH_A03G1460|GH_D13G1680
GO:0030041	actin filament polymerization	Biological_Process	3	GH_D08G0242|GH_D08G0258|GH_A05G0605
GO:0047172	shikimate O-hydroxycinnamoyltransferase activity	Molecular_Function	3	GH_D06G0056|GH_D13G1809|GH_D13G1813
GO:0030864	cortical actin cytoskeleton	Cellular_Component	3	GH_A03G1475|GH_D13G1828|GH_D08G0242
GO:0000719	photoreactive repair	Biological_Process	3	GH_D03G1124|GH_A10G2136|GH_D07G1475
GO:0071215	cellular response to abscisic acid stimulus	Biological_Process	3	GH_D03G1181|GH_A10G2202|GH_D13G1736
GO:0005384	manganese ion transmembrane transporter activity	Molecular_Function	3	GH_D13G1842|GH_A02G1796|GH_D03G1068
GO:0016605	PML body	Cellular_Component	3	GH_D13G1795|GH_D03G1107|GH_A10G2129
GO:0004144	diacylglycerol O-acyltransferase activity	Molecular_Function	3	GH_D13G1861|GH_D07G1492|GH_D07G1491
GO:0001917	photoreceptor inner segment	Cellular_Component	3	GH_D13G2613|GH_D07G1490|GH_A06G1925
GO:0009904	chloroplast accumulation movement	Biological_Process	3	GH_D01G2080|GH_D11G1768|GH_D03G1086
GO:0004161	dimethylallyltranstransferase activity	Molecular_Function	3	GH_A06G1911|GH_D13G1732|GH_A06G0714
GO:0060776	simple leaf morphogenesis	Biological_Process	3	GH_D01G2099|GH_D13G1699|GH_A03G1453
GO:0004526	ribonuclease P activity	Molecular_Function	3	GH_A06G1916|GH_A06G1917|GH_D03G1185
GO:0006094	gluconeogenesis	Biological_Process	3	GH_D03G1069|GH_D03G1142|GH_A03G1495
GO:0005871	kinesin complex	Cellular_Component	3	GH_A03G1498|GH_D03G1155|GH_A03G1499
GO:0071276	cellular response to cadmium ion	Biological_Process	3	GH_A06G1925|GH_D08G0242|GH_D13G2613
GO:0042273	ribosomal large subunit biogenesis	Biological_Process	3	GH_D03G1151|GH_D10G2059|GH_D02G0234
GO:0048037	cofactor binding	Molecular_Function	3	GH_D11G1773|GH_A10G1881|GH_D11G1776
GO:0015174	basic amino acid transmembrane transporter activity	Molecular_Function	3	GH_D13G1844|GH_A10G2168|GH_D13G1738
GO:0010067	procambium histogenesis	Biological_Process	3	GH_D13G2576|GH_D01G2092|GH_D03G1172
GO:0016573	histone acetylation	Biological_Process	3	GH_D03G1193|GH_D01G2090|GH_D03G1049
GO:0017004	cytochrome complex assembly	Biological_Process	3	GH_D02G0175|GH_D01G2085|GH_D08G0223
GO:0051749	indole acetic acid carboxyl methyltransferase activity	Molecular_Function	3	GH_D10G2052|GH_D10G2045|GH_D10G2054
GO:0008553	hydrogen-exporting ATPase activity, phosphorylative mechanism	Molecular_Function	3	GH_D03G1041|GH_A10G1891|GH_D08G0248
GO:0005643	nuclear pore	Cellular_Component	3	GH_D07G1484|GH_A03G1500|GH_D13G2604
GO:0044183	protein binding involved in protein folding	Molecular_Function	3	GH_D03G1258|GH_D13G2591|GH_D03G1143
GO:0015706	nitrate transport	Biological_Process	3	GH_D03G1042|GH_D07G0628|GH_D03G1163
GO:0070507	regulation of microtubule cytoskeleton organization	Biological_Process	3	GH_D03G1103|GH_D08G0254|GH_D03G1053
GO:1905393	plant organ formation	Biological_Process	3	GH_D06G0051|GH_A05G0586|GH_D06G0052
GO:0000993	RNA polymerase II core binding	Molecular_Function	3	GH_D01G2090|GH_D01G2089|GH_D10G2041
GO:0060627	regulation of vesicle-mediated transport	Biological_Process	3	GH_A10G1825|GH_D13G1700|GH_D02G0190
GO:0000162	tryptophan biosynthetic process	Biological_Process	3	GH_D11G1789|GH_D03G1077|GH_A05G0607
GO:2000067	regulation of root morphogenesis	Biological_Process	3	GH_D03G1172|GH_D11G1738|GH_D07G1509
GO:0000228	nuclear chromosome	Cellular_Component	3	GH_A03G1469|GH_D03G1227|GH_A06G0663
GO:0043085	positive regulation of catalytic activity	Biological_Process	3	GH_A06G1925|GH_D13G2613|GH_D02G0172
GO:0006814	sodium ion transport	Biological_Process	3	GH_A06G0644|GH_A05G0602|GH_D13G1842
GO:0035428	hexose transmembrane transport	Biological_Process	3	GH_D03G1220|GH_D11G1750|GH_A06G0709
GO:0006909	phagocytosis	Biological_Process	3	GH_D13G1859|GH_A02G1796|GH_D03G1104
GO:0009086	methionine biosynthetic process	Biological_Process	3	GH_D13G1688|GH_D13G1853|GH_A11G3423
GO:0042593	glucose homeostasis	Biological_Process	3	GH_D13G1842|GH_D10G2023|GH_A10G2126
GO:0000786	nucleosome	Cellular_Component	3	GH_D08G0261|GH_D07G1502|GH_D10G2036
GO:0048437	floral organ development	Biological_Process	3	GH_A10G2116|GH_D01G2092|GH_D13G1838
GO:0031848	protection from non-homologous end joining at telomere	Biological_Process	3	GH_D03G1122|GH_D11G1778|GH_D03G1278
GO:0019953	sexual reproduction	Biological_Process	3	GH_D08G0256|GH_A10G2120|GH_D03G1142
GO:0102338	3-oxo-lignoceronyl-CoA synthase activity	Molecular_Function	3	GH_A06G0638|GH_A06G1931|GH_D01G2106
GO:0015112	nitrate transmembrane transporter activity	Molecular_Function	3	GH_D03G1163|GH_D03G1042|GH_D07G0628
GO:0000982	transcription factor activity, RNA polymerase II core promoter proximal region sequence-specific binding	Molecular_Function	3	GH_D03G1147|GH_D03G1148|GH_D03G1146
GO:0009649	entrainment of circadian clock	Biological_Process	3	GH_A10G1882|GH_D08G0249|GH_D11G1734
GO:0018108	peptidyl-tyrosine phosphorylation	Biological_Process	3	GH_D13G1807|GH_D07G0625|GH_D03G1166
GO:0019992	diacylglycerol binding	Molecular_Function	3	GH_D02G0197|GH_A06G1928|GH_D02G0196
GO:0009897	external side of plasma membrane	Cellular_Component	3	GH_D03G1117|GH_A10G1851|GH_D03G1116
GO:1900057	positive regulation of leaf senescence	Biological_Process	3	GH_D13G1689|GH_D13G1884|GH_A10G2203
GO:0035196	production of miRNAs involved in gene silencing by miRNA	Biological_Process	3	GH_D03G1153|GH_D02G0232|GH_D03G1105
GO:0008661	1-deoxy-D-xylulose-5-phosphate synthase activity	Molecular_Function	3	GH_D08G0282|GH_D08G0285|GH_D08G0284
GO:0004012	phospholipid-translocating ATPase activity	Molecular_Function	3	GH_D07G0635|GH_A10G2125|GH_D03G1150
GO:0019843	rRNA binding	Molecular_Function	3	GH_D13G1820|GH_A10G1906|GH_A10G2158
GO:0080060	integument development	Biological_Process	3	GH_D13G1884|GH_D13G2576|GH_D13G1837
GO:0000974	Prp19 complex	Cellular_Component	3	GH_D03G1127|GH_D13G2613|GH_A06G1925
GO:0008024	cyclin/CDK positive transcription elongation factor complex	Cellular_Component	3	GH_D01G2090|GH_A06G0718|GH_D01G2089
GO:0030276	clathrin binding	Molecular_Function	3	GH_D13G1788|GH_A06G1924|GH_D07G1490
GO:1902074	response to salt	Biological_Process	3	GH_D07G1488|GH_D13G1689|GH_D13G1837
GO:0009228	thiamine biosynthetic process	Biological_Process	3	GH_D08G0285|GH_D08G0282|GH_D08G0284
GO:0032588	trans-Golgi network membrane	Cellular_Component	3	GH_D03G1212|GH_D03G1114|GH_D13G1700
GO:0010025	wax biosynthetic process	Biological_Process	3	GH_A06G0638|GH_D01G2106|GH_A06G1931
GO:0009931	calcium-dependent protein serine/threonine kinase activity	Molecular_Function	3	GH_D02G0168|GH_A10G2156|GH_D07G1460
GO:0008536	Ran GTPase binding	Molecular_Function	3	GH_D07G1484|GH_D11G1734|GH_D13G2604
GO:0043687	post-translational protein modification	Biological_Process	3	GH_A03G1499|GH_A03G1498|GH_A06G0717
GO:0004605	phosphatidate cytidylyltransferase activity	Molecular_Function	3	GH_D08G0298|GH_D13G2608|GH_D13G2594
GO:0019288	isopentenyl diphosphate biosynthetic process, methylerythritol 4-phosphate pathway	Biological_Process	3	GH_D08G0284|GH_D08G0285|GH_D08G0282
GO:0004029	aldehyde dehydrogenase (NAD) activity	Molecular_Function	3	GH_A06G0665|GH_D03G1048|GH_A05G0599
GO:1902093	positive regulation of flagellated sperm motility	Biological_Process	3	GH_D13G2613|GH_D03G1145|GH_A06G1925
GO:0009817	defense response to fungus, incompatible interaction	Biological_Process	3	GH_A06G1950|GH_A06G1949|GH_D13G2585
GO:0010171	body morphogenesis	Biological_Process	2	GH_A06G0653|GH_A10G1805
GO:0006808	regulation of nitrogen utilization	Biological_Process	2	GH_A06G1907|GH_A06G0641
GO:0012507	ER to Golgi transport vesicle membrane	Cellular_Component	2	GH_D10G2030|GH_D02G0193
GO:0017048	Rho GTPase binding	Molecular_Function	2	GH_D02G0176|GH_A05G0605
GO:0009690	cytokinin metabolic process	Biological_Process	2	GH_D06G0049|GH_D03G1133
GO:0050665	hydrogen peroxide biosynthetic process	Biological_Process	2	GH_D10G2048|GH_D03G1274
GO:0004806	triglyceride lipase activity	Molecular_Function	2	GH_D08G1593|GH_D08G0209
GO:0070588	calcium ion transmembrane transport	Biological_Process	2	GH_D13G1842|GH_D08G0228
GO:0010870	positive regulation of receptor biosynthetic process	Biological_Process	2	GH_D03G1103|GH_D03G1193
GO:0007172	signal complex assembly	Biological_Process	2	GH_D03G1172|GH_D01G2092
GO:0061635	regulation of protein complex stability	Biological_Process	2	GH_A06G1925|GH_D13G2613
GO:0007080	mitotic metaphase plate congression	Biological_Process	2	GH_A10G2157|GH_D02G0190
GO:0000032	cell wall mannoprotein biosynthetic process	Biological_Process	2	GH_A05G0598|GH_D11G1746
GO:0016282	eukaryotic 43S preinitiation complex	Cellular_Component	2	GH_A10G1834|GH_A06G1909
GO:0009799	specification of symmetry	Biological_Process	2	GH_D13G1705|GH_D03G1037
GO:0030431	sleep	Biological_Process	2	GH_A10G2192|GH_D08G0230
GO:0033588	Elongator holoenzyme complex	Cellular_Component	2	GH_D10G2041|GH_A06G1945
GO:0008023	transcription elongation factor complex	Cellular_Component	2	GH_D11G1781|GH_D10G2041
GO:0043596	nuclear replication fork	Cellular_Component	2	GH_D10G2029|GH_D03G1094
GO:0003774	motor activity	Molecular_Function	2	GH_A10G1805|GH_D03G1152
GO:0006537	glutamate biosynthetic process	Biological_Process	2	GH_D11G1788|GH_D03G1202
GO:0016528	sarcoplasm	Cellular_Component	2	GH_A05G0605|GH_D08G0242
GO:0006012	galactose metabolic process	Biological_Process	2	GH_D13G1746|GH_D08G0244
GO:0030435	sporulation resulting in formation of a cellular spore	Biological_Process	2	GH_D01G2090|GH_A06G1924
GO:0007416	synapse assembly	Biological_Process	2	GH_D01G2090|GH_D11G1794
GO:0000244	spliceosomal tri-snRNP complex assembly	Biological_Process	2	GH_A10G2121|GH_A06G1919
GO:0043195	terminal bouton	Cellular_Component	2	GH_A06G1925|GH_D13G2613
GO:0008746	NAD(P)+ transhydrogenase activity	Molecular_Function	2	GH_D03G1069|GH_D08G0280
GO:0015079	potassium ion transmembrane transporter activity	Molecular_Function	2	GH_D13G1842|GH_D08G1578
GO:0070848	response to growth factor	Biological_Process	2	GH_D13G1859|GH_D03G1103
GO:0043434	response to peptide hormone	Biological_Process	2	GH_A10G2131|GH_A10G2132
GO:0005669	transcription factor TFIID complex	Cellular_Component	2	GH_A06G0664|GH_A10G1844
GO:0001833	inner cell mass cell proliferation	Biological_Process	2	GH_D01G2090|GH_D01G2089
GO:0000384	first spliceosomal transesterification activity	Molecular_Function	2	GH_D07G0620|GH_D07G0622
GO:0043091	L-arginine import	Biological_Process	2	GH_A02G1796|GH_D13G1738
GO:1990832	slow axonal transport	Biological_Process	2	GH_A06G1925|GH_D13G2613
GO:0030570	pectate lyase activity	Molecular_Function	2	GH_D03G1046|GH_D03G1174
GO:0070852	cell body fiber	Cellular_Component	2	GH_A10G2131|GH_A10G2132
GO:0030755	quercetin 3-O-methyltransferase activity	Molecular_Function	2	GH_D13G1854|GH_D13G1855
GO:0007032	endosome organization	Biological_Process	2	GH_D07G1490|GH_A06G0653
GO:0097252	oligodendrocyte apoptotic process	Biological_Process	2	GH_D08G0269|GH_D11G1728
GO:0048306	calcium-dependent protein binding	Molecular_Function	2	GH_D13G1859|GH_D03G1264
GO:1901371	regulation of leaf morphogenesis	Biological_Process	2	GH_D03G1219|GH_D03G1006
GO:0008970	phosphatidylcholine 1-acylhydrolase activity	Molecular_Function	2	GH_D01G2083|GH_D08G0209
GO:0005976	polysaccharide metabolic process	Biological_Process	2	GH_A10G1905|GH_A03G1463
GO:0031658	negative regulation of cyclin-dependent protein serine/threonine kinase activity involved in G1/S transition of mitotic cell cycle	Biological_Process	2	GH_D03G1166|GH_D07G0625
GO:0006919	activation of cysteine-type endopeptidase activity involved in apoptotic process	Biological_Process	2	GH_A02G1796|GH_D11G1729
GO:0090175	regulation of establishment of planar polarity	Biological_Process	2	GH_A03G1475|GH_D13G1828
GO:0008143	poly(A) binding	Molecular_Function	2	GH_D08G0255|GH_D03G1199
GO:1990124	messenger ribonucleoprotein complex	Cellular_Component	2	GH_A06G1925|GH_D13G2613
GO:0010373	negative regulation of gibberellin biosynthetic process	Biological_Process	2	GH_D13G2561|GH_A10G1914
GO:0080188	RNA-directed DNA methylation	Biological_Process	2	GH_D03G1208|GH_D03G1185
GO:0034394	protein localization to cell surface	Biological_Process	2	GH_A10G2121|GH_D02G0193
GO:0098710	guanine import across plasma membrane	Biological_Process	2	GH_D03G1190|GH_D03G1191
GO:0030687	preribosome, large subunit precursor	Cellular_Component	2	GH_D02G0234|GH_A10G2202
GO:0102360	daphnetin 3-O-glucosyltransferase activity	Molecular_Function	2	GH_D03G1126|GH_D03G1125
GO:0001055	RNA polymerase II activity	Molecular_Function	2	GH_D03G1194|GH_D13G2576
GO:0050684	regulation of mRNA processing	Biological_Process	2	GH_A03G1486|GH_A10G2201
GO:0005844	polysome	Cellular_Component	2	GH_D03G1199|GH_A06G1944
GO:0015294	solute:cation symporter activity	Molecular_Function	2	GH_D03G1191|GH_D03G1190
GO:0030874	nucleolar chromatin	Cellular_Component	2	GH_D13G2632|GH_D03G1103
GO:2000002	negative regulation of DNA damage checkpoint	Biological_Process	2	GH_D01G2090|GH_D01G2089
GO:0016323	basolateral plasma membrane	Cellular_Component	2	GH_D07G0619|GH_D03G1170
GO:0048589	developmental growth	Biological_Process	2	GH_D03G1094|GH_D13G2578
GO:0090110	cargo loading into COPII-coated vesicle	Biological_Process	2	GH_D02G0193|GH_D10G2030
GO:0007064	mitotic sister chromatid cohesion	Biological_Process	2	GH_A05G0601|GH_A05G0600
GO:0017096	acetylserotonin O-methyltransferase activity	Molecular_Function	2	GH_D13G1855|GH_D13G1854
GO:0000776	kinetochore	Cellular_Component	2	GH_A10G2188|GH_A03G1500
GO:0008612	peptidyl-lysine modification to peptidyl-hypusine	Biological_Process	2	GH_A10G2126|GH_D03G1083
GO:0010181	FMN binding	Molecular_Function	2	GH_D07G1480|GH_D08G0249
GO:0010506	regulation of autophagy	Biological_Process	2	GH_D03G1103|GH_D08G0264
GO:0001975	response to amphetamine	Biological_Process	2	GH_D03G1103|GH_D03G1193
GO:0006885	regulation of pH	Biological_Process	2	GH_D10G2023|GH_D13G2581
GO:0030140	trans-Golgi network transport vesicle	Cellular_Component	2	GH_D03G1262|GH_A10G2149
GO:0043044	ATP-dependent chromatin remodeling	Biological_Process	2	GH_D03G1193|GH_D13G1836
GO:2000022	regulation of jasmonic acid mediated signaling pathway	Biological_Process	2	GH_D13G1837|GH_D01G2086
GO:0047372	acylglycerol lipase activity	Molecular_Function	2	GH_A06G1930|GH_D08G0209
GO:0016984	ribulose-bisphosphate carboxylase activity	Molecular_Function	2	GH_D11G1743|GH_D11G1742
GO:0009943	adaxial/abaxial axis specification	Biological_Process	2	GH_D03G1037|GH_D13G2576
GO:0005487	nucleocytoplasmic transporter activity	Molecular_Function	2	GH_A03G1478|GH_D03G1013
GO:0001786	phosphatidylserine binding	Molecular_Function	2	GH_D13G2613|GH_A06G1925
GO:0006425	glutaminyl-tRNA aminoacylation	Biological_Process	2	GH_A10G2117|GH_A10G2118
GO:0006337	nucleosome disassembly	Biological_Process	2	GH_D03G1058|GH_D03G1059
GO:0004321	fatty-acyl-CoA synthase activity	Molecular_Function	2	GH_D13G2599|GH_A03G1459
GO:0030173	integral component of Golgi membrane	Cellular_Component	2	GH_A10G1905|GH_D03G1205
GO:0016459	myosin complex	Cellular_Component	2	GH_D03G1152|GH_A10G1805
GO:0000329	fungal-type vacuole membrane	Cellular_Component	2	GH_D13G1751|GH_D13G1740
GO:0009851	auxin biosynthetic process	Biological_Process	2	GH_D13G2599|GH_A03G1459
GO:0020011	apicoplast	Cellular_Component	2	GH_D13G2621|GH_D13G1874
GO:0030445	yeast-form cell wall	Cellular_Component	2	GH_D03G1240|GH_A03G1495
GO:0051216	cartilage development	Biological_Process	2	GH_D03G1094|GH_D02G0193
GO:0044829	positive regulation by host of viral genome replication	Biological_Process	2	GH_A06G1925|GH_D13G2613
GO:0004013	adenosylhomocysteinase activity	Molecular_Function	2	GH_D03G1176|GH_D02G0229
GO:0036258	multivesicular body assembly	Biological_Process	2	GH_D02G0190|GH_A10G2157
GO:0048759	xylem vessel member cell differentiation	Biological_Process	2	GH_D02G0173|GH_D03G1233
GO:0090602	sieve element enucleation	Biological_Process	2	GH_D03G1010|GH_A10G2203
GO:0003785	actin monomer binding	Molecular_Function	2	GH_A06G0737|GH_A06G0739
GO:0042645	mitochondrial nucleoid	Cellular_Component	2	GH_D08G0293|GH_D10G2048
GO:0050667	homocysteine metabolic process	Biological_Process	2	GH_A11G3423|GH_D13G1853
GO:0000479	endonucleolytic cleavage of tricistronic rRNA transcript (SSU-rRNA, 5.8S rRNA, LSU-rRNA)	Biological_Process	2	GH_A10G2166|GH_A10G2165
GO:0016832	aldehyde-lyase activity	Molecular_Function	2	GH_A11G3417|GH_A10G1871
GO:0004069	L-aspartate:2-oxoglutarate aminotransferase activity	Molecular_Function	2	GH_A05G0587|GH_D13G1691
GO:0008131	primary amine oxidase activity	Molecular_Function	2	GH_D06G0049|GH_D03G1257
GO:0009561	megagametogenesis	Biological_Process	2	GH_A03G1477|GH_D13G1834
GO:0010332	response to gamma radiation	Biological_Process	2	GH_D10G2048|GH_A06G0744
GO:0005528	FK506 binding	Molecular_Function	2	GH_A06G1914|GH_D02G0192
GO:0016571	histone methylation	Biological_Process	2	GH_D03G1208|GH_D08G0251
GO:0009877	nodulation	Biological_Process	2	GH_D13G1886|GH_D03G0999
GO:0016311	dephosphorylation	Biological_Process	2	GH_D13G1768|GH_D13G1688
GO:0031523	Myb complex	Cellular_Component	2	GH_D13G2633|GH_D03G1193
GO:0035097	histone methyltransferase complex	Cellular_Component	2	GH_D01G2090|GH_A10G1828
GO:0045571	negative regulation of imaginal disc growth	Biological_Process	2	GH_D03G1109|GH_D03G1222
GO:0046939	nucleotide phosphorylation	Biological_Process	2	GH_D02G0230|GH_D10G2053
GO:0036126	sperm flagellum	Cellular_Component	2	GH_D10G2053|GH_D03G1145
GO:1903206	negative regulation of hydrogen peroxide-induced cell death	Biological_Process	2	GH_D13G2613|GH_A06G1925
GO:0004719	protein-L-isoaspartate (D-aspartate) O-methyltransferase activity	Molecular_Function	2	GH_D03G1170|GH_D07G0619
GO:0009835	fruit ripening	Biological_Process	2	GH_D13G1884|GH_D02G0173
GO:0010942	positive regulation of cell death	Biological_Process	2	GH_D03G1172|GH_D03G1240
GO:0097214	positive regulation of lysosomal membrane permeability	Biological_Process	2	GH_A06G1925|GH_D13G2613
GO:0009942	longitudinal axis specification	Biological_Process	2	GH_D13G1838|GH_D13G1766
GO:0006446	regulation of translational initiation	Biological_Process	2	GH_A06G1909|GH_A10G1834
GO:0021762	substantia nigra development	Biological_Process	2	GH_D03G1142|GH_D03G0997
GO:0033218	amide binding	Molecular_Function	2	GH_A10G2132|GH_A10G2131
GO:0043123	positive regulation of I-kappaB kinase/NF-kappaB signaling	Biological_Process	2	GH_D01G2089|GH_D01G2090
GO:0008139	nuclear localization sequence binding	Molecular_Function	2	GH_D13G1870|GH_D03G1013
GO:0045121	membrane raft	Cellular_Component	2	GH_D13G2613|GH_A06G1925
GO:0032107	regulation of response to nutrient levels	Biological_Process	2	GH_A10G1898|GH_A06G0642
GO:0000777	condensed chromosome kinetochore	Cellular_Component	2	GH_D07G1502|GH_A03G1500
GO:0016710	trans-cinnamate 4-monooxygenase activity	Molecular_Function	2	GH_D10G2039|GH_D13G2625
GO:0006542	glutamine biosynthetic process	Biological_Process	2	GH_D11G1794|GH_D13G1833
GO:0072594	establishment of protein localization to organelle	Biological_Process	2	GH_D03G1145|GH_D02G0190
GO:0016045	detection of bacterium	Biological_Process	2	GH_D08G0253|GH_D11G1738
GO:0050662	coenzyme binding	Molecular_Function	2	GH_D02G0231|GH_D07G1506
GO:0005771	multivesicular body	Cellular_Component	2	GH_D02G0190|GH_D03G1103
GO:0042060	wound healing	Biological_Process	2	GH_D08G0242|GH_A02G1796
GO:0009966	regulation of signal transduction	Biological_Process	2	GH_A02G1797|GH_A10G2199
GO:0031998	regulation of fatty acid beta-oxidation	Biological_Process	2	GH_D08G0280|GH_D03G1069
GO:0016132	brassinosteroid biosynthetic process	Biological_Process	2	GH_A05G0594|GH_D07G1506
GO:1901998	toxin transport	Biological_Process	2	GH_D07G1490|GH_D03G0997
GO:0009992	cellular water homeostasis	Biological_Process	2	GH_D13G2562|GH_D13G1887
GO:0000460	maturation of 5.8S rRNA	Biological_Process	2	GH_A10G2202|GH_D13G1848
GO:0007424	open tracheal system development	Biological_Process	2	GH_A05G0605|GH_A06G0664
GO:0050688	regulation of defense response to virus	Biological_Process	2	GH_D13G1828|GH_A03G1475
GO:0008949	oxalyl-CoA decarboxylase activity	Molecular_Function	2	GH_D11G1773|GH_D11G1776
GO:0023026	MHC class II protein complex binding	Molecular_Function	2	GH_D13G2613|GH_A06G1925
GO:0042659	regulation of cell fate specification	Biological_Process	2	GH_D03G1172|GH_D11G1738
GO:0071421	manganese ion transmembrane transport	Biological_Process	2	GH_D03G1068|GH_A02G1796
GO:0015250	water channel activity	Molecular_Function	2	GH_D13G1887|GH_D13G2562
GO:1902626	assembly of large subunit precursor of preribosome	Biological_Process	2	GH_A10G2202|GH_A06G1921
GO:0035066	positive regulation of histone acetylation	Biological_Process	2	GH_D03G1049|GH_D03G1024
GO:0000349	generation of catalytic spliceosome for first transesterification step	Biological_Process	2	GH_D07G0622|GH_D07G0620
GO:0003727	single-stranded RNA binding	Molecular_Function	2	GH_A10G2201|GH_D13G1859
GO:0046855	inositol phosphate dephosphorylation	Biological_Process	2	GH_D11G1772|GH_D11G1775
GO:0009786	regulation of asymmetric cell division	Biological_Process	2	GH_D03G1037|GH_D01G2071
GO:1902584	positive regulation of response to water deprivation	Biological_Process	2	GH_D03G1181|GH_A03G1468
GO:1904961	quiescent center organization	Biological_Process	2	GH_D13G1837|GH_A06G1908
GO:0005881	cytoplasmic microtubule	Cellular_Component	2	GH_D03G1053|GH_D03G1103
GO:0035162	embryonic hemopoiesis	Biological_Process	2	GH_D11G1729|GH_A02G1796
GO:0030136	clathrin-coated vesicle	Cellular_Component	2	GH_A06G1924|GH_A11G3419
GO:0018444	translation release factor complex	Cellular_Component	2	GH_D13G1847|GH_D03G1065
GO:0005852	eukaryotic translation initiation factor 3 complex	Cellular_Component	2	GH_A06G1909|GH_A10G1834
GO:0035064	methylated histone binding	Molecular_Function	2	GH_D08G0251|GH_A06G0649
GO:0007608	sensory perception of smell	Biological_Process	2	GH_A06G1925|GH_D13G2613
GO:0031122	cytoplasmic microtubule organization	Biological_Process	2	GH_A10G2122|GH_D07G1467
GO:0090630	activation of GTPase activity	Biological_Process	2	GH_A03G1497|GH_D08G0257
GO:0006101	citrate metabolic process	Biological_Process	2	GH_A06G0640|GH_A10G1881
GO:0042102	positive regulation of T cell proliferation	Biological_Process	2	GH_D13G1859|GH_A10G2126
GO:0048884	neuromast development	Biological_Process	2	GH_D03G1059|GH_D03G1058
GO:0005793	endoplasmic reticulum-Golgi intermediate compartment	Cellular_Component	2	GH_D13G1719|GH_D03G0997
GO:0032040	small-subunit processome	Cellular_Component	2	GH_D02G0189|GH_D03G1267
GO:0034975	protein folding in endoplasmic reticulum	Biological_Process	2	GH_D03G1078|GH_D03G0997
GO:0005677	chromatin silencing complex	Cellular_Component	2	GH_D08G0251|GH_D03G1213
GO:0047134	protein-disulfide reductase activity	Molecular_Function	2	GH_A03G1484|GH_D03G0996
GO:0034220	ion transmembrane transport	Biological_Process	2	GH_D13G1887|GH_D13G2562
GO:0043433	negative regulation of sequence-specific DNA binding transcription factor activity	Biological_Process	2	GH_D13G2587|GH_D01G2072
GO:0008509	anion transmembrane transporter activity	Molecular_Function	2	GH_D10G2024|GH_D10G2025
GO:0070483	detection of hypoxia	Biological_Process	2	GH_A10G1822|GH_D03G1073
GO:0045037	protein import into chloroplast stroma	Biological_Process	2	GH_D03G1258|GH_D06G0053
GO:0009682	induced systemic resistance	Biological_Process	2	GH_D11G1760|GH_D03G1077
GO:0033613	activating transcription factor binding	Molecular_Function	2	GH_D13G2572|GH_D03G1193
GO:0009269	response to desiccation	Biological_Process	2	GH_A06G0666|GH_D07G1458
GO:0045910	negative regulation of DNA recombination	Biological_Process	2	GH_D03G1094|GH_A06G0663
GO:2000280	regulation of root development	Biological_Process	2	GH_D11G1738|GH_D03G1172
GO:0000086	G2/M transition of mitotic cell cycle	Biological_Process	2	GH_D11G1735|GH_D03G1222
GO:0070893	transposon integration	Biological_Process	2	GH_D13G1839|GH_D11G1756
GO:0000077	DNA damage checkpoint	Biological_Process	2	GH_A06G0744|GH_A06G0719
GO:0002181	cytoplasmic translation	Biological_Process	2	GH_D03G1014|GH_A10G1834
GO:0004737	pyruvate decarboxylase activity	Molecular_Function	2	GH_D11G1776|GH_D11G1773
GO:0000049	tRNA binding	Molecular_Function	2	GH_D11G1784|GH_D13G2574
GO:0030261	chromosome condensation	Biological_Process	2	GH_D03G1193|GH_D03G1227
GO:0006706	steroid catabolic process	Biological_Process	2	GH_A10G2132|GH_A10G2131
GO:0035372	protein localization to microtubule	Biological_Process	2	GH_D03G1053|GH_D01G2103
GO:0048255	mRNA stabilization	Biological_Process	2	GH_A06G1944|GH_A02G1796
GO:0009959	negative gravitropism	Biological_Process	2	GH_A06G0653|GH_D13G1725
GO:0034214	protein hexamerization	Biological_Process	2	GH_D03G1063|GH_D03G1258
GO:0010133	proline catabolic process to glutamate	Biological_Process	2	GH_D11G1788|GH_D03G1048
GO:0006983	ER overload response	Biological_Process	2	GH_D03G0997|GH_D01G2103
GO:0008526	phosphatidylinositol transporter activity	Molecular_Function	2	GH_D13G1826|GH_D03G1265
GO:0006760	folic acid-containing compound metabolic process	Biological_Process	2	GH_A06G1908|GH_A06G0733
GO:0010445	nuclear dicing body	Cellular_Component	2	GH_D13G2570|GH_D11G1741
GO:0030855	epithelial cell differentiation	Biological_Process	2	GH_A10G2161|GH_D13G1859
GO:0031492	nucleosomal DNA binding	Molecular_Function	2	GH_D03G1193|GH_D07G1502
GO:0098702	adenine import across plasma membrane	Biological_Process	2	GH_D03G1191|GH_D03G1190
GO:0006878	cellular copper ion homeostasis	Biological_Process	2	GH_D03G1257|GH_A02G1796
GO:0009939	positive regulation of gibberellic acid mediated signaling pathway	Biological_Process	2	GH_A06G0724|GH_D11G1733
GO:0006418	tRNA aminoacylation for protein translation	Biological_Process	2	GH_D08G0237|GH_D07G1508
GO:0010098	suspensor development	Biological_Process	2	GH_A10G1820|GH_D03G1042
GO:0043942	negative regulation of sexual sporulation resulting in formation of a cellular spore	Biological_Process	2	GH_D03G1265|GH_D13G1826
GO:0009295	nucleoid	Cellular_Component	2	GH_D03G1249|GH_D03G1097
GO:0005929	cilium	Cellular_Component	2	GH_D13G1859|GH_D03G1145
GO:0043666	regulation of phosphoprotein phosphatase activity	Biological_Process	2	GH_A06G0719|GH_D13G2577
GO:0010070	zygote asymmetric cell division	Biological_Process	2	GH_D11G1769|GH_A03G1480
GO:0019253	reductive pentose-phosphate cycle	Biological_Process	2	GH_D11G1743|GH_D11G1742
GO:2000069	regulation of post-embryonic root development	Biological_Process	2	GH_A10G1883|GH_D13G2609
GO:0001227	transcriptional repressor activity, RNA polymerase II transcription regulatory region sequence-specific binding	Molecular_Function	2	GH_D08G0230|GH_A10G2201
GO:0042744	hydrogen peroxide catabolic process	Biological_Process	2	GH_D13G2569|GH_A10G1885
GO:0102425	myricetin 3-O-glucosyltransferase activity	Molecular_Function	2	GH_D03G1126|GH_D03G1125
GO:0035902	response to immobilization stress	Biological_Process	2	GH_D10G2048|GH_D03G1103
GO:0010440	stomatal lineage progression	Biological_Process	2	GH_D03G1260|GH_D13G2602
GO:0099523	presynaptic cytosol	Cellular_Component	2	GH_D13G2613|GH_A06G1925
GO:0030744	luteolin O-methyltransferase activity	Molecular_Function	2	GH_D13G1854|GH_D13G1855
GO:0003865	3-oxo-5-alpha-steroid 4-dehydrogenase activity	Molecular_Function	2	GH_A10G2131|GH_A10G2132
GO:0045721	negative regulation of gluconeogenesis	Biological_Process	2	GH_D03G1166|GH_D07G0625
GO:0036244	cellular response to neutral pH	Biological_Process	2	GH_D13G1886|GH_D13G1807
GO:0042383	sarcolemma	Cellular_Component	2	GH_D13G1859|GH_D13G1842
GO:0032154	cleavage furrow	Cellular_Component	2	GH_A10G1838|GH_D02G0190
GO:0099524	postsynaptic cytosol	Cellular_Component	2	GH_D13G2613|GH_A06G1925
GO:2001234	negative regulation of apoptotic signaling pathway	Biological_Process	2	GH_A03G1486|GH_D08G0254
GO:0009405	pathogenesis	Biological_Process	2	GH_D03G1180|GH_D03G1193
GO:1901348	positive regulation of secondary cell wall biogenesis	Biological_Process	2	GH_D03G1233|GH_D13G1837
GO:0033799	myricetin 3'-O-methyltransferase activity	Molecular_Function	2	GH_D13G1855|GH_D13G1854
GO:0000943	retrotransposon nucleocapsid	Cellular_Component	2	GH_A10G2136|GH_A03G1455
GO:0018022	peptidyl-lysine methylation	Biological_Process	2	GH_D11G1779|GH_D03G1208
GO:0006384	transcription initiation from RNA polymerase III promoter	Biological_Process	2	GH_D11G1756|GH_D13G1839
GO:0061738	late endosomal microautophagy	Biological_Process	2	GH_A06G1925|GH_D13G2613
GO:0007605	sensory perception of sound	Biological_Process	2	GH_D10G2048|GH_D07G1490
GO:0009396	folic acid-containing compound biosynthetic process	Biological_Process	2	GH_A10G2164|GH_A06G1908
GO:0004356	glutamate-ammonia ligase activity	Molecular_Function	2	GH_D13G1833|GH_D11G1794
GO:0016688	L-ascorbate peroxidase activity	Molecular_Function	2	GH_D13G2569|GH_A05G0607
GO:0007130	synaptonemal complex assembly	Biological_Process	2	GH_D03G1251|GH_A03G1469
GO:0045773	positive regulation of axon extension	Biological_Process	2	GH_D01G2103|GH_D02G0190
GO:0051782	negative regulation of cell division	Biological_Process	2	GH_D13G1689|GH_D13G1837
GO:0000470	maturation of LSU-rRNA	Biological_Process	2	GH_A10G2202|GH_D03G1138
GO:0019510	S-adenosylhomocysteine catabolic process	Biological_Process	2	GH_D02G0229|GH_D03G1176
GO:0033591	response to L-ascorbic acid	Biological_Process	2	GH_D10G2048|GH_D11G1746
GO:0080142	regulation of salicylic acid biosynthetic process	Biological_Process	2	GH_D03G1189|GH_D08G0286
GO:0030104	water homeostasis	Biological_Process	2	GH_D11G1738|GH_D03G1172
GO:0030976	thiamine pyrophosphate binding	Molecular_Function	2	GH_D11G1776|GH_D11G1773
GO:0045254	pyruvate dehydrogenase complex	Cellular_Component	2	GH_D10G2023|GH_A10G2192
GO:0031686	A1 adenosine receptor binding	Molecular_Function	2	GH_A06G1925|GH_D13G2613
GO:0090548	response to nitrate starvation	Biological_Process	2	GH_A10G2116|GH_D03G1172
GO:1903288	positive regulation of potassium ion import	Biological_Process	2	GH_D07G1483|GH_D13G2578
GO:0031667	response to nutrient levels	Biological_Process	2	GH_D10G2048|GH_A10G2131
GO:0035884	arabinan biosynthetic process	Biological_Process	2	GH_A03G1477|GH_D13G1834
GO:2000738	positive regulation of stem cell differentiation	Biological_Process	2	GH_D03G1179|GH_D01G2103
GO:0016627	oxidoreductase activity, acting on the CH-CH group of donors	Molecular_Function	2	GH_A10G2131|GH_A10G2132
GO:0005504	fatty acid binding	Molecular_Function	2	GH_D02G0176|GH_D13G1731
GO:0032570	response to progesterone	Biological_Process	2	GH_D13G2613|GH_A06G1925
GO:0003899	DNA-directed 5'-3' RNA polymerase activity	Molecular_Function	2	GH_D03G1194|GH_D03G1135
GO:1902377	nuclear rDNA heterochromatin	Cellular_Component	2	GH_D03G1029|GH_D13G1722
GO:0000083	regulation of transcription involved in G1/S transition of mitotic cell cycle	Biological_Process	2	GH_D01G2090|GH_D01G2089
GO:0046863	ribulose-1,5-bisphosphate carboxylase/oxygenase activator activity	Molecular_Function	2	GH_A06G1911|GH_A06G0714
GO:0098779	positive regulation of mitophagy in response to mitochondrial depolarization	Biological_Process	2	GH_A06G0705|GH_D03G1103
GO:0006400	tRNA modification	Biological_Process	2	GH_D11G1784|GH_D01G2091
GO:0052692	raffinose alpha-galactosidase activity	Molecular_Function	2	GH_D10G2043|GH_D03G1168
GO:0016866	intramolecular transferase activity	Molecular_Function	2	GH_D13G1720|GH_D08G0210
GO:0001525	angiogenesis	Biological_Process	2	GH_D03G1094|GH_D03G1103
GO:0048226	Casparian strip	Cellular_Component	2	GH_D03G1172|GH_D11G1738
GO:0051276	chromosome organization	Biological_Process	2	GH_D03G1227|GH_D01G2070
GO:0090059	protoxylem development	Biological_Process	2	GH_D02G0173|GH_D03G1233
GO:0061133	endopeptidase activator activity	Molecular_Function	2	GH_D10G2041|GH_D08G0225
GO:0045814	negative regulation of gene expression, epigenetic	Biological_Process	2	GH_D08G0251|GH_D01G2087
GO:0042149	cellular response to glucose starvation	Biological_Process	2	GH_D13G1740|GH_D03G0997
GO:0035067	negative regulation of histone acetylation	Biological_Process	2	GH_D03G1058|GH_D03G1059
GO:0071108	protein K48-linked deubiquitination	Biological_Process	2	GH_D08G0264|GH_A10G1838
GO:0010365	positive regulation of ethylene biosynthetic process	Biological_Process	2	GH_D13G1884|GH_D02G0173
GO:0006103	2-oxoglutarate metabolic process	Biological_Process	2	GH_D08G0293|GH_A05G0587
GO:0015293	symporter activity	Molecular_Function	2	GH_D03G1042|GH_D13G2571
GO:0061684	chaperone-mediated autophagy	Biological_Process	2	GH_A06G1925|GH_D13G2613
GO:1904764	chaperone-mediated autophagy translocation complex disassembly	Biological_Process	2	GH_D13G2613|GH_A06G1925
GO:1900426	positive regulation of defense response to bacterium	Biological_Process	2	GH_D03G1189|GH_D08G0286
GO:0043484	regulation of RNA splicing	Biological_Process	2	GH_D03G1166|GH_D07G0625
GO:0008356	asymmetric cell division	Biological_Process	2	GH_D07G0632|GH_A05G0606
GO:0001026	TFIIIB-type transcription factor activity	Molecular_Function	2	GH_D11G1756|GH_D13G1839
GO:2000033	regulation of seed dormancy process	Biological_Process	2	GH_A06G0641|GH_A06G1907
GO:0009707	chloroplast outer membrane	Cellular_Component	2	GH_D03G1266|GH_D07G1465
GO:0001228	transcriptional activator activity, RNA polymerase II transcription regulatory region sequence-specific binding	Molecular_Function	2	GH_D11G1781|GH_D13G2579
GO:0046827	positive regulation of protein export from nucleus	Biological_Process	2	GH_D01G2103|GH_D08G1574
GO:0045337	farnesyl diphosphate biosynthetic process	Biological_Process	2	GH_A06G0714|GH_A06G1911
GO:0030134	COPII-coated ER to Golgi transport vesicle	Cellular_Component	2	GH_D02G0193|GH_D10G2030
GO:0001578	microtubule bundle formation	Biological_Process	2	GH_A11G3412|GH_D13G1730
GO:0000266	mitochondrial fission	Biological_Process	2	GH_D07G1490|GH_A10G1870
GO:0032509	endosome transport via multivesicular body sorting pathway	Biological_Process	2	GH_A10G2157|GH_A06G0669
GO:0051568	histone H3-K4 methylation	Biological_Process	2	GH_A10G1828|GH_D01G2090
GO:0019213	deacetylase activity	Molecular_Function	2	GH_D03G1193|GH_D10G2050
GO:0004540	ribonuclease activity	Molecular_Function	2	GH_A10G2136|GH_A03G1455
GO:0036064	ciliary basal body	Cellular_Component	2	GH_A05G0605|GH_D03G1145
GO:0015207	adenine transmembrane transporter activity	Molecular_Function	2	GH_D03G1191|GH_D03G1190
GO:0010372	positive regulation of gibberellin biosynthetic process	Biological_Process	2	GH_D07G1477|GH_D03G1271
GO:0003725	double-stranded RNA binding	Molecular_Function	2	GH_D03G1185|GH_D08G0296
GO:1900140	regulation of seedling development	Biological_Process	2	GH_D11G1785|GH_D01G2084
GO:1990833	clathrin-uncoating ATPase activity	Molecular_Function	2	GH_A06G1925|GH_D13G2613
GO:0003680	AT DNA binding	Molecular_Function	2	GH_A11G3413|GH_D08G1588
GO:0033206	meiotic cytokinesis	Biological_Process	2	GH_A06G0641|GH_A06G1907
GO:0005686	U2 snRNP	Cellular_Component	2	GH_D07G0620|GH_D07G0622
GO:0010042	response to manganese ion	Biological_Process	2	GH_D10G2048|GH_A02G1796
GO:0051289	protein homotetramerization	Biological_Process	2	GH_D10G2048|GH_A10G2126
GO:0019722	calcium-mediated signaling	Biological_Process	2	GH_D11G1793|GH_D02G0228
GO:0072583	clathrin-dependent endocytosis	Biological_Process	2	GH_D07G1490|GH_A11G3419
GO:0010204	defense response signaling pathway, resistance gene-independent	Biological_Process	2	GH_D08G0253|GH_D11G1738
GO:0000123	histone acetyltransferase complex	Cellular_Component	2	GH_D01G2090|GH_D10G2041
GO:0003691	double-stranded telomeric DNA binding	Molecular_Function	2	GH_A06G1912|GH_D02G0230
GO:0071284	cellular response to lead ion	Biological_Process	2	GH_D01G2087|GH_D07G1472
GO:0001103	RNA polymerase II repressing transcription factor binding	Molecular_Function	2	GH_D11G1777|GH_D03G1193
GO:0030060	L-malate dehydrogenase activity	Molecular_Function	2	GH_D03G1069|GH_D08G0280
GO:0055075	potassium ion homeostasis	Biological_Process	2	GH_D03G1172|GH_D11G1738
GO:0034211	GTP-dependent protein kinase activity	Molecular_Function	2	GH_D01G2090|GH_D01G2089
GO:0030868	smooth endoplasmic reticulum membrane	Cellular_Component	2	GH_D10G2030|GH_D02G0193
GO:0002679	respiratory burst involved in defense response	Biological_Process	2	GH_D11G1799|GH_D03G1274
GO:0009831	plant-type cell wall modification involved in multidimensional cell growth	Biological_Process	2	GH_D10G2061|GH_D13G2628
GO:0034644	cellular response to UV	Biological_Process	2	GH_D01G2070|GH_D03G1049
GO:0010325	raffinose family oligosaccharide biosynthetic process	Biological_Process	2	GH_D11G1733|GH_D03G1168
GO:0009685	gibberellin metabolic process	Biological_Process	2	GH_A05G0603|GH_A05G0604
GO:0004784	superoxide dismutase activity	Molecular_Function	2	GH_D13G1873|GH_D10G2048
GO:0010208	pollen wall assembly	Biological_Process	2	GH_D03G1180|GH_D13G2578
GO:0045444	fat cell differentiation	Biological_Process	2	GH_D01G2103|GH_D03G1017
GO:0051650	establishment of vesicle localization	Biological_Process	2	GH_D02G0190|GH_D02G0210
GO:0006825	copper ion transport	Biological_Process	2	GH_A02G1796|GH_A10G2177
GO:0060216	definitive hemopoiesis	Biological_Process	2	GH_D11G1781|GH_D03G1103
GO:0080158	chloroplast ribulose bisphosphate carboxylase complex biogenesis	Biological_Process	2	GH_D11G1743|GH_D11G1742
GO:0044788	modulation by host of viral process	Biological_Process	2	GH_A06G1925|GH_D13G2613
GO:0048666	neuron development	Biological_Process	2	GH_D10G2048|GH_D03G1145
GO:0006465	signal peptide processing	Biological_Process	2	GH_D13G1733|GH_D08G1596
GO:0080025	phosphatidylinositol-3,5-bisphosphate binding	Molecular_Function	2	GH_D02G0192|GH_D03G1262
GO:0004300	enoyl-CoA hydratase activity	Molecular_Function	2	GH_A10G1804|GH_D13G1759
GO:0033611	oxalate catabolic process	Biological_Process	2	GH_D11G1773|GH_D11G1776
GO:0048826	cotyledon morphogenesis	Biological_Process	2	GH_D07G1464|GH_D03G1043
GO:0015254	glycerol channel activity	Molecular_Function	2	GH_D13G1887|GH_D13G2562
GO:0008540	proteasome regulatory particle, base subcomplex	Cellular_Component	2	GH_D13G1836|GH_A06G0634
GO:0048194	Golgi vesicle budding	Biological_Process	2	GH_D03G1150|GH_D07G0635
GO:0048457	floral whorl morphogenesis	Biological_Process	2	GH_D06G0051|GH_D06G0052
GO:0070932	histone H3 deacetylation	Biological_Process	2	GH_D03G1103|GH_D03G1193
GO:0009245	lipid A biosynthetic process	Biological_Process	2	GH_D13G1874|GH_D07G1457
GO:0005085	guanyl-nucleotide exchange factor activity	Molecular_Function	2	GH_A06G1904|GH_D11G1734
GO:0070897	DNA-templated transcriptional preinitiation complex assembly	Biological_Process	2	GH_D13G1839|GH_D11G1756
GO:0006820	anion transport	Biological_Process	2	GH_D13G1729|GH_D03G1228
GO:0048317	seed morphogenesis	Biological_Process	2	GH_D13G1884|GH_D08G0258
GO:0080093	regulation of photorespiration	Biological_Process	2	GH_D08G0280|GH_D03G1069
GO:0010112	regulation of systemic acquired resistance	Biological_Process	2	GH_D08G0286|GH_D03G1189
GO:0003032	detection of oxygen	Biological_Process	2	GH_D10G2048|GH_A02G1796
GO:1990834	response to odorant	Biological_Process	2	GH_D13G2613|GH_A06G1925
GO:0070274	RES complex	Cellular_Component	2	GH_D07G0622|GH_D07G0620
GO:0002213	defense response to insect	Biological_Process	2	GH_D03G1077|GH_A10G2134
GO:0048208	COPII vesicle coating	Biological_Process	2	GH_D02G0193|GH_D10G2030
GO:0006662	glycerol ether metabolic process	Biological_Process	2	GH_D08G0256|GH_A03G1484
GO:0000400	four-way junction DNA binding	Molecular_Function	2	GH_D01G2070|GH_A06G0663
GO:0004791	thioredoxin-disulfide reductase activity	Molecular_Function	2	GH_A03G1484|GH_D03G0996
GO:0009573	chloroplast ribulose bisphosphate carboxylase complex	Cellular_Component	2	GH_D11G1742|GH_D11G1743
GO:0090090	negative regulation of canonical Wnt signaling pathway	Biological_Process	2	GH_D03G1278|GH_D03G1193
GO:0004337	geranyltranstransferase activity	Molecular_Function	2	GH_A06G1911|GH_A06G0714
GO:0009299	mRNA transcription	Biological_Process	2	GH_D13G2614|GH_D08G0230
GO:0006574	valine catabolic process	Biological_Process	2	GH_A06G0728|GH_A05G0608
GO:0009303	rRNA transcription	Biological_Process	2	GH_D11G1756|GH_D13G1839
GO:1903507	negative regulation of nucleic acid-templated transcription	Biological_Process	2	GH_A06G0642|GH_D01G2086
GO:0071468	cellular response to acidic pH	Biological_Process	2	GH_D11G1776|GH_D11G1773
GO:0006352	DNA-templated transcription, initiation	Biological_Process	2	GH_D13G1839|GH_D11G1756
GO:0006949	syncytium formation	Biological_Process	2	GH_D10G2061|GH_D13G2628
GO:0040019	positive regulation of embryonic development	Biological_Process	2	GH_A10G2120|GH_D03G0997
GO:0009306	protein secretion	Biological_Process	2	GH_D03G1271|GH_D13G2559
GO:0033619	membrane protein proteolysis	Biological_Process	2	GH_D02G0173|GH_D08G1596
GO:0006474	N-terminal protein amino acid acetylation	Biological_Process	2	GH_A10G1876|GH_D13G2606
GO:0043624	cellular protein complex disassembly	Biological_Process	2	GH_A06G1925|GH_D13G2613
GO:0010148	transpiration	Biological_Process	2	GH_A06G0729|GH_A10G1882
GO:0000910	cytokinesis	Biological_Process	2	GH_A03G1474|GH_D02G0190
GO:0040040	thermosensory behavior	Biological_Process	2	GH_D08G0230|GH_D01G2090
GO:0004853	uroporphyrinogen decarboxylase activity	Molecular_Function	2	GH_D13G1715|GH_D13G1716
GO:0005578	proteinaceous extracellular matrix	Cellular_Component	2	GH_A10G1866|GH_A10G2194
GO:0016901	oxidoreductase activity, acting on the CH-OH group of donors, quinone or similar compound as acceptor	Molecular_Function	2	GH_D03G1084|GH_D03G1030
GO:0004568	chitinase activity	Molecular_Function	2	GH_D11G1757|GH_A10G1868
GO:1901407	regulation of phosphorylation of RNA polymerase II C-terminal domain	Biological_Process	2	GH_D01G2090|GH_D01G2089
GO:0036310	annealing helicase activity	Molecular_Function	2	GH_D03G1094|GH_D13G1859
GO:0000989	transcription factor activity, transcription factor binding	Molecular_Function	2	GH_A06G0641|GH_A06G1907
GO:0017056	structural constituent of nuclear pore	Molecular_Function	2	GH_D03G1013|GH_A03G1478
GO:0042023	DNA endoreduplication	Biological_Process	2	GH_D13G2587|GH_D01G2072
GO:0001158	enhancer sequence-specific DNA binding	Molecular_Function	2	GH_D01G2070|GH_D03G1018
GO:0045862	positive regulation of proteolysis	Biological_Process	2	GH_A06G1925|GH_D13G2613
GO:0005662	DNA replication factor A complex	Cellular_Component	2	GH_D03G1107|GH_D03G1094
GO:1990836	lysosomal matrix	Cellular_Component	2	GH_A06G1925|GH_D13G2613
GO:0080141	regulation of jasmonic acid biosynthetic process	Biological_Process	2	GH_D13G2626|GH_D10G2063
GO:0047763	caffeate O-methyltransferase activity	Molecular_Function	2	GH_D13G1854|GH_D13G1855
GO:0004034	aldose 1-epimerase activity	Molecular_Function	2	GH_D08G0244|GH_D13G1746
GO:0032041	NAD-dependent histone deacetylase activity (H3-K14 specific)	Molecular_Function	2	GH_D03G1193|GH_D03G1103
GO:0006954	inflammatory response	Biological_Process	2	GH_D13G1859|GH_A02G1796
GO:0002764	immune response-regulating signaling pathway	Biological_Process	2	GH_D11G1738|GH_D08G0253
GO:0042162	telomeric DNA binding	Molecular_Function	2	GH_A06G1944|GH_A06G1912
GO:0009399	nitrogen fixation	Biological_Process	2	GH_D11G1794|GH_D13G1833
GO:0000781	chromosome, telomeric region	Cellular_Component	2	GH_A06G1912|GH_D13G1795
GO:0050691	regulation of defense response to virus by host	Biological_Process	2	GH_A05G0604|GH_A05G0603
GO:0004812	aminoacyl-tRNA ligase activity	Molecular_Function	2	GH_D07G1508|GH_D08G0237
GO:0004725	protein tyrosine phosphatase activity	Molecular_Function	2	GH_A10G2130|GH_D13G1768
GO:0006020	inositol metabolic process	Biological_Process	2	GH_D11G1772|GH_D11G1775
GO:0051865	protein autoubiquitination	Biological_Process	2	GH_D03G1181|GH_D11G1799
GO:0046332	SMAD binding	Molecular_Function	2	GH_A06G0718|GH_D01G2070
GO:0030904	retromer complex	Cellular_Component	2	GH_A10G1842|GH_A02G1796
GO:0005242	inward rectifier potassium channel activity	Molecular_Function	2	GH_A06G0632|GH_D07G1496
GO:0001112	DNA-templated transcriptional open complex formation	Biological_Process	2	GH_D11G1756|GH_D13G1839
GO:0005381	iron ion transmembrane transporter activity	Molecular_Function	2	GH_D03G1068|GH_A02G1796
GO:0008705	methionine synthase activity	Molecular_Function	2	GH_D13G1853|GH_A11G3423
GO:0000328	fungal-type vacuole lumen	Cellular_Component	2	GH_D03G1187|GH_D03G1188
GO:0050213	progesterone 5-alpha-reductase activity	Molecular_Function	2	GH_A10G2132|GH_A10G2131
GO:0035987	endodermal cell differentiation	Biological_Process	2	GH_D11G1738|GH_D03G1172
GO:0009304	tRNA transcription	Biological_Process	2	GH_D13G1839|GH_D11G1756
GO:0051090	regulation of sequence-specific DNA binding transcription factor activity	Biological_Process	2	GH_D07G1458|GH_A10G2129
GO:0031490	chromatin DNA binding	Molecular_Function	2	GH_D03G1213|GH_D03G1049
GO:0006493	protein O-linked glycosylation	Biological_Process	2	GH_D13G2609|GH_D13G1886
GO:0005977	glycogen metabolic process	Biological_Process	2	GH_D03G1240|GH_D01G2103
GO:0030014	CCR4-NOT complex	Cellular_Component	2	GH_A05G0595|GH_D13G2568
GO:0017119	Golgi transport complex	Cellular_Component	2	GH_D11G1797|GH_D03G1075
GO:0008728	GTP diphosphokinase activity	Molecular_Function	2	GH_D13G1781|GH_D10G2027
GO:0033290	eukaryotic 48S preinitiation complex	Cellular_Component	2	GH_A10G1834|GH_A06G1909
GO:0051286	cell tip	Cellular_Component	2	GH_D13G1807|GH_D03G1114
GO:0032153	cell division site	Cellular_Component	2	GH_D03G1114|GH_A10G1838
GO:0009298	GDP-mannose biosynthetic process	Biological_Process	2	GH_D08G1579|GH_D11G1746
GO:0004176	ATP-dependent peptidase activity	Molecular_Function	2	GH_D03G1258|GH_D07G1497
GO:0045945	positive regulation of transcription from RNA polymerase III promoter	Biological_Process	2	GH_D13G1839|GH_D11G1756
GO:0009308	amine metabolic process	Biological_Process	2	GH_D13G1833|GH_D03G1257
GO:0035145	exon-exon junction complex	Cellular_Component	2	GH_A06G1944|GH_A06G0649
GO:0031209	SCAR complex	Cellular_Component	2	GH_D03G1020|GH_D03G1000
GO:0005044	scavenger receptor activity	Molecular_Function	2	GH_D03G1030|GH_D03G1084
GO:1903506	regulation of nucleic acid-templated transcription	Biological_Process	2	GH_D03G1251|GH_A06G0649
GO:0090558	plant epidermis development	Biological_Process	2	GH_D03G1172|GH_D11G1738
GO:0051539	4 iron, 4 sulfur cluster binding	Molecular_Function	2	GH_A06G0640|GH_D07G0627
GO:0031618	nuclear pericentric heterochromatin	Cellular_Component	2	GH_D03G1103|GH_D03G1029
GO:0051567	histone H3-K9 methylation	Biological_Process	2	GH_D03G1208|GH_D01G2087
GO:1904592	positive regulation of protein refolding	Biological_Process	2	GH_D13G2613|GH_A06G1925
GO:0045487	gibberellin catabolic process	Biological_Process	2	GH_D03G1260|GH_D13G1739
GO:0006545	glycine biosynthetic process	Biological_Process	2	GH_A11G3417|GH_D07G1462
GO:0000935	barrier septum	Cellular_Component	2	GH_D03G1180|GH_D03G1114
GO:0007033	vacuole organization	Biological_Process	2	GH_A10G1838|GH_A06G0653
GO:0006383	transcription from RNA polymerase III promoter	Biological_Process	2	GH_D11G1756|GH_D13G1839
GO:0036178	filamentous growth of a population of unicellular organisms in response to neutral pH	Biological_Process	2	GH_D13G1807|GH_D13G1886
GO:0006611	protein export from nucleus	Biological_Process	2	GH_D07G1484|GH_D01G2103
GO:0000326	protein storage vacuole	Cellular_Component	2	GH_D13G1875|GH_D13G1736
GO:0045842	positive regulation of mitotic metaphase/anaphase transition	Biological_Process	2	GH_D13G1795|GH_A06G0719
GO:0055131	C3HC4-type RING finger domain binding	Molecular_Function	2	GH_D13G2613|GH_A06G1925
GO:1903224	regulation of endodermal cell differentiation	Biological_Process	2	GH_D03G1172|GH_D11G1738
GO:0001671	ATPase activator activity	Molecular_Function	2	GH_D08G0220|GH_D02G0234
GO:0010037	response to carbon dioxide	Biological_Process	2	GH_A10G1812|GH_D13G2581
GO:0090200	positive regulation of release of cytochrome c from mitochondria	Biological_Process	2	GH_D08G0269|GH_D11G1728
GO:0016597	amino acid binding	Molecular_Function	2	GH_D03G1254|GH_D11G1788
GO:0009759	indole glucosinolate biosynthetic process	Biological_Process	2	GH_A06G0651|GH_D03G1077
GO:0015210	uracil transmembrane transporter activity	Molecular_Function	2	GH_D03G1190|GH_D03G1191
GO:0019853	L-ascorbic acid biosynthetic process	Biological_Process	2	GH_D11G1746|GH_D08G1579
GO:0016584	nucleosome positioning	Biological_Process	2	GH_D08G0275|GH_D03G1103
GO:0003987	acetate-CoA ligase activity	Molecular_Function	2	GH_A10G1867|GH_D03G1144
GO:0016830	carbon-carbon lyase activity	Molecular_Function	2	GH_D11G1773|GH_D11G1776
GO:0008088	axo-dendritic transport	Biological_Process	2	GH_A06G1925|GH_D13G2613
GO:0010014	meristem initiation	Biological_Process	2	GH_D13G2576|GH_D13G1689
GO:0050775	positive regulation of dendrite morphogenesis	Biological_Process	2	GH_D02G0193|GH_D03G1103
GO:0030670	phagocytic vesicle membrane	Cellular_Component	2	GH_D13G1859|GH_A02G1796
GO:0035176	social behavior	Biological_Process	2	GH_D08G1574|GH_A03G1500
GO:0030915	Smc5-Smc6 complex	Cellular_Component	2	GH_D13G1795|GH_D03G1029
GO:0080008	Cul4-RING E3 ubiquitin ligase complex	Cellular_Component	2	GH_D07G1459|GH_A10G1828
GO:0000911	cytokinesis by cell plate formation	Biological_Process	2	GH_A03G1474|GH_D07G1490
GO:0003678	DNA helicase activity	Molecular_Function	2	GH_D03G1049|GH_D03G1094
GO:0016191	synaptic vesicle uncoating	Biological_Process	2	GH_A06G1925|GH_D13G2613
GO:0009312	oligosaccharide biosynthetic process	Biological_Process	2	GH_D03G1168|GH_D03G1028
GO:0061741	chaperone-mediated protein transport involved in chaperone-mediated autophagy	Biological_Process	2	GH_A06G1925|GH_D13G2613
GO:0016444	somatic cell DNA recombination	Biological_Process	2	GH_D03G1059|GH_D03G1058
GO:0000980	RNA polymerase II distal enhancer sequence-specific DNA binding	Molecular_Function	2	GH_D03G1049|GH_D03G1193
GO:0044309	neuron spine	Cellular_Component	2	GH_A06G1925|GH_D13G2613
GO:0016126	sterol biosynthetic process	Biological_Process	2	GH_D13G1826|GH_D03G1265
GO:0000774	adenyl-nucleotide exchange factor activity	Molecular_Function	2	GH_D13G1829|GH_D08G0254
GO:0009697	salicylic acid biosynthetic process	Biological_Process	2	GH_D03G1189|GH_D08G0286
GO:0047893	flavonol 3-O-glucosyltransferase activity	Molecular_Function	2	GH_D03G1125|GH_D03G1126
GO:0015934	large ribosomal subunit	Cellular_Component	2	GH_D03G1105|GH_D02G0232
GO:0070530	K63-linked polyubiquitin modification-dependent protein binding	Molecular_Function	2	GH_D03G1094|GH_A10G1838
GO:0080130	L-phenylalanine:2-oxoglutarate aminotransferase activity	Molecular_Function	2	GH_D13G1691|GH_A05G0587
GO:0016207	4-coumarate-CoA ligase activity	Molecular_Function	2	GH_D13G2599|GH_A03G1459
GO:0010359	regulation of anion channel activity	Biological_Process	2	GH_D08G0253|GH_D11G1738
GO:0030553	cGMP binding	Molecular_Function	2	GH_A06G0705|GH_D07G1496
GO:0019725	cellular homeostasis	Biological_Process	2	GH_D03G1264|GH_A11G3418
GO:0006891	intra-Golgi vesicle-mediated transport	Biological_Process	2	GH_D11G1797|GH_D13G1788
GO:0006476	protein deacetylation	Biological_Process	2	GH_D03G1193|GH_D03G1103
GO:0030621	U4 snRNA binding	Molecular_Function	2	GH_A10G1828|GH_D08G1590
GO:0012506	vesicle membrane	Cellular_Component	2	GH_A02G1796|GH_D13G1859
GO:0080027	response to herbivore	Biological_Process	2	GH_D08G1594|GH_A03G1485
GO:0006607	NLS-bearing protein import into nucleus	Biological_Process	2	GH_A03G1478|GH_D13G1870
GO:0043197	dendritic spine	Cellular_Component	2	GH_A06G1925|GH_D13G2613
GO:0031248	protein acetyltransferase complex	Cellular_Component	2	GH_A10G1876|GH_D13G2606
GO:0009531	secondary cell wall	Cellular_Component	2	GH_D03G1233|GH_A06G1904
GO:0046620	regulation of organ growth	Biological_Process	2	GH_A06G0730|GH_A10G2130
GO:0001731	formation of translation preinitiation complex	Biological_Process	2	GH_A10G1834|GH_A06G1909
GO:0010264	myo-inositol hexakisphosphate biosynthetic process	Biological_Process	2	GH_D03G1272|GH_D13G2592
GO:0009073	aromatic amino acid family biosynthetic process	Biological_Process	2	GH_A05G0607|GH_A10G1812
GO:0004407	histone deacetylase activity	Molecular_Function	2	GH_D03G1103|GH_D03G1193
GO:0032526	response to retinoic acid	Biological_Process	2	GH_D07G0625|GH_D03G1166
GO:0000070	mitotic sister chromatid segregation	Biological_Process	2	GH_D03G1027|GH_A03G1500
GO:0044849	estrous cycle	Biological_Process	2	GH_A06G1925|GH_D13G2613
GO:0014069	postsynaptic density of dendrite	Cellular_Component	2	GH_A06G1925|GH_D13G2613
GO:0070878	primary miRNA binding	Molecular_Function	2	GH_D03G1153|GH_D11G1741
GO:0007062	sister chromatid cohesion	Biological_Process	2	GH_D13G1795|GH_A03G1500
GO:1901332	negative regulation of lateral root development	Biological_Process	2	GH_D08G1584|GH_D08G0266
GO:0055093	response to hyperoxia	Biological_Process	2	GH_D10G2048|GH_D03G1193
GO:0000126	transcription factor TFIIIB complex	Cellular_Component	2	GH_D11G1756|GH_D13G1839
GO:0015969	guanosine tetraphosphate metabolic process	Biological_Process	2	GH_D13G1781|GH_D10G2027
GO:0072686	mitotic spindle	Cellular_Component	2	GH_A03G1500|GH_A03G1474
GO:1990707	nuclear subtelomeric heterochromatin	Cellular_Component	2	GH_D03G1103|GH_D03G1029
GO:0001916	positive regulation of T cell mediated cytotoxicity	Biological_Process	2	GH_A06G1925|GH_D13G2613
GO:0048103	somatic stem cell division	Biological_Process	2	GH_D11G1729|GH_D02G0173
GO:0000036	ACP phosphopantetheine attachment site binding involved in fatty acid biosynthetic process	Molecular_Function	2	GH_A06G0652|GH_D13G1874
GO:0016846	carbon-sulfur lyase activity	Molecular_Function	2	GH_A10G2188|GH_D13G1691
GO:0030223	neutrophil differentiation	Biological_Process	2	GH_D13G1839|GH_D11G1756
GO:0003756	protein disulfide isomerase activity	Molecular_Function	2	GH_D08G0256|GH_A11G3421
GO:0006120	mitochondrial electron transport, NADH to ubiquinone	Biological_Process	2	GH_D03G1204|GH_D13G1784
GO:0016151	nickel cation binding	Molecular_Function	2	GH_A06G0703|GH_A02G1796
GO:0008327	methyl-CpG binding	Molecular_Function	2	GH_D03G1208|GH_D01G2087
GO:0098687	chromosomal region	Cellular_Component	2	GH_A11G3413|GH_D08G1588
GO:0004818	glutamate-tRNA ligase activity	Molecular_Function	2	GH_A10G2117|GH_A10G2118
GO:0008934	inositol monophosphate 1-phosphatase activity	Molecular_Function	2	GH_D11G1772|GH_D11G1775
GO:0006863	purine nucleobase transport	Biological_Process	2	GH_D03G1182|GH_D02G0179
GO:0030551	cyclic nucleotide binding	Molecular_Function	2	GH_D07G1496|GH_A06G0632
GO:0048442	sepal development	Biological_Process	2	GH_D13G2578|GH_D03G1018
GO:1900034	regulation of cellular response to heat	Biological_Process	2	GH_D08G0254|GH_D03G1107
GO:0061740	protein targeting to lysosome involved in chaperone-mediated autophagy	Biological_Process	2	GH_D13G2613|GH_A06G1925
GO:0004839	ubiquitin activating enzyme activity	Molecular_Function	2	GH_D13G2610|GH_D13G2611
GO:0005911	cell-cell junction	Cellular_Component	2	GH_D03G1222|GH_D08G0258
GO:1902025	nitrate import	Biological_Process	2	GH_D03G1172|GH_A10G2116
GO:1990090	cellular response to nerve growth factor stimulus	Biological_Process	2	GH_D03G1262|GH_D01G2087
GO:0007141	male meiosis I	Biological_Process	2	GH_D03G1107|GH_D03G1251
GO:0007265	Ras protein signal transduction	Biological_Process	2	GH_D01G2087|GH_D03G1109
GO:0006284	base-excision repair	Biological_Process	2	GH_D10G2029|GH_D03G1107
GO:0001094	TFIID-class transcription factor binding	Molecular_Function	2	GH_D01G2090|GH_D03G1049
GO:0006359	regulation of transcription from RNA polymerase III promoter	Biological_Process	2	GH_D13G1839|GH_D11G1756
GO:0010045	response to nickel cation	Biological_Process	2	GH_A06G1925|GH_D13G2613
GO:0006013	mannose metabolic process	Biological_Process	2	GH_D03G1263|GH_D08G1579
GO:0042170	plastid membrane	Cellular_Component	2	GH_A10G2124|GH_A10G1812
GO:0003871	5-methyltetrahydropteroyltriglutamate-homocysteine S-methyltransferase activity	Molecular_Function	2	GH_A11G3423|GH_D13G1853
GO:0090501	RNA phosphodiester bond hydrolysis	Biological_Process	2	GH_A10G2136|GH_A03G1455
GO:0046741	transport of virus in host, tissue to tissue	Biological_Process	2	GH_D03G1266|GH_D13G1857
GO:0051536	iron-sulfur cluster binding	Molecular_Function	2	GH_A06G0640|GH_D01G2079
GO:0010304	PSII associated light-harvesting complex II catabolic process	Biological_Process	2	GH_D07G1497|GH_A10G2124
GO:0007163	establishment or maintenance of cell polarity	Biological_Process	2	GH_A11G3412|GH_A10G1870
GO:0000030	mannosyltransferase activity	Molecular_Function	2	GH_A05G0598|GH_A10G2127
GO:0042147	retrograde transport, endosome to Golgi	Biological_Process	2	GH_A06G0653|GH_A10G1842
GO:0015208	guanine transmembrane transporter activity	Molecular_Function	2	GH_D03G1190|GH_D03G1191
GO:0008209	androgen metabolic process	Biological_Process	2	GH_A10G2131|GH_A10G2132
GO:0048444	floral organ morphogenesis	Biological_Process	2	GH_D11G1733|GH_D13G2633
GO:0010977	negative regulation of neuron projection development	Biological_Process	2	GH_D01G2103|GH_D03G1103
GO:0005522	profilin binding	Molecular_Function	2	GH_A05G0605|GH_D08G0258
GO:0008353	RNA polymerase II carboxy-terminal domain kinase activity	Molecular_Function	2	GH_D01G2089|GH_D01G2090
GO:0031519	PcG protein complex	Cellular_Component	2	GH_D01G2070|GH_D08G0251
GO:0043622	cortical microtubule organization	Biological_Process	2	GH_D13G1815|GH_D03G1112
GO:0030837	negative regulation of actin filament polymerization	Biological_Process	2	GH_D13G1828|GH_A03G1475
GO:0043983	histone H4-K12 acetylation	Biological_Process	2	GH_D01G2089|GH_D01G2090
GO:0005388	calcium-transporting ATPase activity	Molecular_Function	2	GH_D07G1471|GH_D08G0228
GO:0004520	endodeoxyribonuclease activity	Molecular_Function	2	GH_D03G1094|GH_D13G2632
GO:0006119	oxidative phosphorylation	Biological_Process	2	GH_D10G2053|GH_D03G1104
GO:0006298	mismatch repair	Biological_Process	2	GH_A06G0663|GH_D03G1107
GO:0045040	protein import into mitochondrial outer membrane	Biological_Process	2	GH_A03G1470|GH_A10G1813
GO:0090603	sieve element differentiation	Biological_Process	2	GH_A10G2203|GH_D03G1010
GO:0097311	biofilm matrix	Cellular_Component	2	GH_D08G0244|GH_A03G1495
GO:0046688	response to copper ion	Biological_Process	2	GH_A02G1796|GH_D13G1873
GO:0005753	mitochondrial proton-transporting ATP synthase complex	Cellular_Component	2	GH_D03G1104|GH_D08G0232
GO:0048812	neuron projection morphogenesis	Biological_Process	2	GH_D02G0193|GH_D11G1756
GO:0080169	cellular response to boron-containing substance deprivation	Biological_Process	2	GH_A05G0604|GH_A05G0603
GO:0030099	myeloid cell differentiation	Biological_Process	2	GH_D13G1839|GH_D11G1756
GO:0005986	sucrose biosynthetic process	Biological_Process	2	GH_A10G1812|GH_D03G1168
GO:0017108	5'-flap endonuclease activity	Molecular_Function	2	GH_D10G2029|GH_D13G2632
GO:0016998	cell wall macromolecule catabolic process	Biological_Process	2	GH_A10G1868|GH_D11G1757
GO:0090351	seedling development	Biological_Process	2	GH_A06G1908|GH_A06G0640
GO:0070696	transmembrane receptor protein serine/threonine kinase binding	Molecular_Function	2	GH_D11G1799|GH_A03G1481
GO:0070370	cellular heat acclimation	Biological_Process	2	GH_D02G0192|GH_D13G1766
GO:0004017	adenylate kinase activity	Molecular_Function	2	GH_D10G2053|GH_D02G0230
GO:0010430	fatty acid omega-oxidation	Biological_Process	2	GH_D13G1774|GH_A10G1871
GO:0032279	asymmetric synapse	Cellular_Component	2	GH_A06G1925|GH_D13G2613
GO:0050771	negative regulation of axonogenesis	Biological_Process	2	GH_D02G0176|GH_D03G1193
GO:0030133	transport vesicle	Cellular_Component	2	GH_D02G0190|GH_D03G1114
GO:0060047	heart contraction	Biological_Process	2	GH_D08G0293|GH_D08G1580
GO:0046554	malate dehydrogenase (NADP+) activity	Molecular_Function	2	GH_D03G1069|GH_D08G0280
GO:0046564	oxalate decarboxylase activity	Molecular_Function	2	GH_D07G1486|GH_D07G1485
GO:0045184	establishment of protein localization	Biological_Process	2	GH_D03G1172|GH_D11G1738
GO:0016615	malate dehydrogenase activity	Molecular_Function	2	GH_D08G0280|GH_D03G1069
GO:0098721	uracil import across plasma membrane	Biological_Process	2	GH_D03G1190|GH_D03G1191
GO:1904593	prostaglandin binding	Molecular_Function	2	GH_A06G1925|GH_D13G2613
GO:0001561	fatty acid alpha-oxidation	Biological_Process	2	GH_D11G1773|GH_D11G1776
GO:0006869	lipid transport	Biological_Process	2	GH_D13G2627|GH_D07G1495
GO:0032585	multivesicular body membrane	Cellular_Component	2	GH_D01G2071|GH_A06G0667
GO:2000031	regulation of salicylic acid mediated signaling pathway	Biological_Process	2	GH_A10G1883|GH_D13G1837
GO:0019897	extrinsic component of plasma membrane	Cellular_Component	2	GH_D11G1775|GH_D11G1772
GO:0008378	galactosyltransferase activity	Molecular_Function	2	GH_D03G1081|GH_D03G1028
GO:0048555	generative cell nucleus	Cellular_Component	2	GH_D03G1097|GH_D07G1502
GO:0030540	female genitalia development	Biological_Process	2	GH_A10G2131|GH_A10G2132
GO:0035999	tetrahydrofolate interconversion	Biological_Process	2	GH_A10G2164|GH_D07G1462
GO:0006091	generation of precursor metabolites and energy	Biological_Process	2	GH_A10G1881|GH_A06G0728
GO:0006879	cellular iron ion homeostasis	Biological_Process	2	GH_A06G0640|GH_A02G1796
GO:0009917	sterol 5-alpha reductase activity	Molecular_Function	2	GH_A10G2131|GH_A10G2132
GO:0030026	cellular manganese ion homeostasis	Biological_Process	2	GH_D13G1751|GH_D03G1068
GO:0043015	gamma-tubulin binding	Molecular_Function	2	GH_A10G2122|GH_D13G1833
GO:0006283	transcription-coupled nucleotide-excision repair	Biological_Process	2	GH_A10G2129|GH_D03G1107
GO:0008893	guanosine-3',5'-bis(diphosphate) 3'-diphosphatase activity	Molecular_Function	2	GH_D10G2027|GH_D13G1781
GO:0042623	ATPase activity, coupled	Molecular_Function	2	GH_D13G2613|GH_A06G1925
GO:0008584	male gonad development	Biological_Process	2	GH_A10G2132|GH_A10G2131
GO:0048528	post-embryonic root development	Biological_Process	2	GH_A03G1474|GH_D07G0636
GO:0033574	response to testosterone	Biological_Process	2	GH_D01G2087|GH_A10G2131
GO:0019915	lipid storage	Biological_Process	2	GH_D08G0209|GH_A03G1468
GO:0008541	proteasome regulatory particle, lid subcomplex	Cellular_Component	2	GH_D08G0225|GH_D03G1183
GO:0005385	zinc ion transmembrane transporter activity	Molecular_Function	2	GH_D03G1003|GH_A02G1796
GO:0003400	regulation of COPII vesicle coating	Biological_Process	2	GH_D02G0193|GH_A10G1870
GO:0048576	positive regulation of short-day photoperiodism, flowering	Biological_Process	2	GH_A05G0593|GH_A10G1852
GO:0016235	aggresome	Cellular_Component	2	GH_D03G1103|GH_D03G1255
GO:0040027	negative regulation of vulval development	Biological_Process	2	GH_D13G2633|GH_A03G1473
GO:0030539	male genitalia development	Biological_Process	2	GH_A10G2131|GH_A10G2132
GO:0048440	carpel development	Biological_Process	2	GH_D03G1091|GH_D13G2608
GO:0016208	AMP binding	Molecular_Function	2	GH_D03G1144|GH_A10G1867
GO:0005982	starch metabolic process	Biological_Process	2	GH_D03G1232|GH_A10G1812
GO:0009982	pseudouridine synthase activity	Molecular_Function	2	GH_D01G2091|GH_A06G1935
GO:0015211	purine nucleoside transmembrane transporter activity	Molecular_Function	2	GH_D03G1182|GH_D02G0179
GO:0044030	regulation of DNA methylation	Biological_Process	2	GH_A06G0656|GH_D07G1462
GO:0000165	MAPK cascade	Biological_Process	2	GH_D03G1119|GH_A10G1883
GO:0048027	mRNA 5'-UTR binding	Molecular_Function	2	GH_A06G0640|GH_D13G1770
GO:0046907	intracellular transport	Biological_Process	2	GH_D13G1875|GH_A10G1838
GO:0010634	positive regulation of epithelial cell migration	Biological_Process	2	GH_D03G1103|GH_D02G0190
GO:0019538	protein metabolic process	Biological_Process	2	GH_D03G1258|GH_D03G1101
GO:0032088	negative regulation of NF-kappaB transcription factor activity	Biological_Process	2	GH_A10G2129|GH_D13G1859
GO:0010950	positive regulation of endopeptidase activity	Biological_Process	2	GH_D10G2041|GH_D08G0225
GO:0034511	U3 snoRNA binding	Molecular_Function	2	GH_A10G2165|GH_A10G2166
GO:0016651	oxidoreductase activity, acting on NAD(P)H	Molecular_Function	2	GH_D07G1466|GH_D03G1012
GO:0000469	cleavage involved in rRNA processing	Biological_Process	2	GH_D03G1114|GH_D03G1138
GO:0002474	antigen processing and presentation of peptide antigen via MHC class I	Biological_Process	2	GH_D02G0193|GH_D10G2030
GO:0000278	mitotic cell cycle	Biological_Process	2	GH_D03G1222|GH_D03G1094
GO:0031011	Ino80 complex	Cellular_Component	2	GH_D01G2070|GH_D03G1049
GO:0005345	purine nucleobase transmembrane transporter activity	Molecular_Function	2	GH_D03G1182|GH_D02G0179
GO:0001726	ruffle	Cellular_Component	2	GH_D03G1262|GH_D08G0242
GO:0006560	proline metabolic process	Biological_Process	2	GH_D03G1048|GH_D11G1788
GO:0103007	indole-3-acetate carboxyl methyltransferase activity	Molecular_Function	2	GH_D10G2054|GH_D10G2045
GO:0015992	proton transport	Biological_Process	2	GH_D03G1104|GH_A02G1796
GO:0009062	fatty acid catabolic process	Biological_Process	2	GH_A10G1804|GH_D13G1759
GO:0050780	dopamine receptor binding	Molecular_Function	2	GH_A10G1907|GH_D13G1760
GO:0010439	regulation of glucosinolate biosynthetic process	Biological_Process	2	GH_D03G1077|GH_D03G1120
GO:0030187	melatonin biosynthetic process	Biological_Process	2	GH_D13G1854|GH_D13G1855
GO:0090171	chondrocyte morphogenesis	Biological_Process	2	GH_D08G1579|GH_D11G1746
GO:0030018	Z disc	Cellular_Component	2	GH_A05G0605|GH_D08G1580
GO:0034389	lipid particle organization	Biological_Process	2	GH_A03G1468|GH_A10G2204
GO:0004819	glutamine-tRNA ligase activity	Molecular_Function	2	GH_A10G2118|GH_A10G2117
GO:0007034	vacuolar transport	Biological_Process	2	GH_A10G2157|GH_A06G0667
GO:1990829	C-rich single-stranded DNA binding	Molecular_Function	2	GH_D08G0230|GH_A10G2201
GO:1900459	positive regulation of brassinosteroid mediated signaling pathway	Biological_Process	2	GH_D13G2567|GH_A05G0586
GO:0072318	clathrin coat disassembly	Biological_Process	2	GH_D13G2613|GH_A06G1925
GO:0033044	regulation of chromosome organization	Biological_Process	2	GH_A10G2188|GH_D03G1130
GO:0070577	lysine-acetylated histone binding	Molecular_Function	2	GH_D01G2089|GH_D01G2090
GO:0007155	cell adhesion	Biological_Process	2	GH_D08G0225|GH_A10G2154
GO:0006536	glutamate metabolic process	Biological_Process	2	GH_A05G0587|GH_A06G1908
GO:0022904	respiratory electron transport chain	Biological_Process	2	GH_D03G1193|GH_D10G2048
GO:0031593	polyubiquitin modification-dependent protein binding	Molecular_Function	2	GH_D03G1103|GH_D13G1836
GO:1900424	regulation of defense response to bacterium	Biological_Process	2	GH_A10G1883|GH_D13G1768
GO:0043014	alpha-tubulin binding	Molecular_Function	2	GH_D03G1103|GH_D08G0254
GO:0015144	carbohydrate transmembrane transporter activity	Molecular_Function	2	GH_D11G1750|GH_A06G0709
GO:0005882	intermediate filament	Cellular_Component	2	GH_A06G1925|GH_D13G2613
GO:0006086	acetyl-CoA biosynthetic process from pyruvate	Biological_Process	2	GH_D10G2023|GH_A10G2192
GO:0016831	carboxy-lyase activity	Molecular_Function	2	GH_D11G1776|GH_D11G1773
GO:0009272	fungal-type cell wall biogenesis	Biological_Process	2	GH_D13G1886|GH_D03G1081
GO:0007519	skeletal muscle tissue development	Biological_Process	2	GH_A06G1925|GH_D13G2613
GO:0015914	phospholipid transport	Biological_Process	2	GH_D13G1826|GH_D03G1265
GO:0033609	oxalate metabolic process	Biological_Process	2	GH_D07G1485|GH_D07G1486
GO:0031338	regulation of vesicle fusion	Biological_Process	2	GH_A03G1497|GH_D08G0257
GO:0016616	oxidoreductase activity, acting on the CH-OH group of donors, NAD or NADP as acceptor	Molecular_Function	2	GH_A06G0728|GH_D08G0280
GO:0098655	cation transmembrane transport	Biological_Process	2	GH_A02G1796|GH_D03G1269
GO:1902904	negative regulation of supramolecular fiber organization	Biological_Process	2	GH_A06G1925|GH_D13G2613
GO:0030659	cytoplasmic vesicle membrane	Cellular_Component	2	GH_D13G1842|GH_D13G1886
GO:0044743	protein transmembrane import into intracellular organelle	Biological_Process	2	GH_D13G2613|GH_A06G1925
GO:0016702	oxidoreductase activity, acting on single donors with incorporation of molecular oxygen, incorporation of two atoms of oxygen	Molecular_Function	2	GH_A03G1485|GH_D13G1744
GO:0071458	integral component of cytoplasmic side of endoplasmic reticulum membrane	Cellular_Component	2	GH_D10G2049|GH_D08G1596
GO:0051510	regulation of unidimensional cell growth	Biological_Process	2	GH_D13G1846|GH_D13G2630
GO:0004016	adenylate cyclase activity	Molecular_Function	2	GH_A03G1458|GH_D13G1794
GO:0005967	mitochondrial pyruvate dehydrogenase complex	Cellular_Component	2	GH_A10G2192|GH_D10G2023
GO:0010540	basipetal auxin transport	Biological_Process	2	GH_A05G0602|GH_A05G0609
GO:0051787	misfolded protein binding	Molecular_Function	2	GH_D03G1103|GH_D03G0997
GO:0006702	androgen biosynthetic process	Biological_Process	2	GH_A10G2132|GH_A10G2131
GO:0017070	U6 snRNA binding	Molecular_Function	2	GH_A10G1828|GH_D08G1590
GO:0030054	cell junction	Cellular_Component	2	GH_D03G1264|GH_D13G1795
GO:0019243	methylglyoxal catabolic process to D-lactate via S-lactoyl-glutathione	Biological_Process	2	GH_D13G2600|GH_A06G0703
GO:0005828	kinetochore microtubule	Cellular_Component	2	GH_A03G1500|GH_D02G0190
GO:0006424	glutamyl-tRNA aminoacylation	Biological_Process	2	GH_A10G2118|GH_A10G2117
GO:0030100	regulation of endocytosis	Biological_Process	2	GH_D07G1509|GH_D10G2034
GO:0002221	pattern recognition receptor signaling pathway	Biological_Process	2	GH_A05G0585|GH_D13G2567
GO:0000288	nuclear-transcribed mRNA catabolic process, deadenylation-dependent decay	Biological_Process	2	GH_A05G0595|GH_D13G2566
GO:0009926	auxin polar transport	Biological_Process	2	GH_D03G1153|GH_D13G1772
GO:0004650	polygalacturonase activity	Molecular_Function	2	GH_A10G1820|GH_A10G1830
GO:0010205	photoinhibition	Biological_Process	2	GH_A06G0724|GH_D11G1726
GO:0070898	RNA polymerase III transcriptional preinitiation complex assembly	Biological_Process	2	GH_D13G1839|GH_D11G1756
GO:0019430	removal of superoxide radicals	Biological_Process	2	GH_D10G2048|GH_D13G1873
GO:0071897	DNA biosynthetic process	Biological_Process	2	GH_A03G1455|GH_A10G2136
GO:0080046	quercetin 4'-O-glucosyltransferase activity	Molecular_Function	2	GH_D03G1125|GH_D03G1126
GO:0006518	peptide metabolic process	Biological_Process	2	GH_D11G1765|GH_D03G1188
GO:0000909	sporocarp development involved in sexual reproduction	Biological_Process	2	GH_A05G0607|GH_D13G1807
GO:0010510	regulation of acetyl-CoA biosynthetic process from pyruvate	Biological_Process	2	GH_A10G2192|GH_D10G2023
GO:0003747	translation release factor activity	Molecular_Function	2	GH_D13G1847|GH_D03G1065
GO:0055063	sulfate ion homeostasis	Biological_Process	2	GH_D07G1462|GH_D08G0214
GO:0009657	plastid organization	Biological_Process	2	GH_D08G0262|GH_A10G2170
GO:0016772	transferase activity, transferring phosphorus-containing groups	Molecular_Function	2	GH_D10G2023|GH_D08G0265
GO:0044154	histone H3-K14 acetylation	Biological_Process	2	GH_D01G2090|GH_D01G2089
GO:0001156	TFIIIC-class transcription factor binding	Molecular_Function	2	GH_D11G1756|GH_D13G1839
GO:0036292	DNA rewinding	Biological_Process	2	GH_D03G1094|GH_D13G1859
GO:0007076	mitotic chromosome condensation	Biological_Process	2	GH_D03G1227|GH_D11G1796
GO:0080006	internode patterning	Biological_Process	2	GH_D06G0052|GH_D06G0051
GO:0080110	sporopollenin biosynthetic process	Biological_Process	2	GH_D07G1506|GH_A03G1459
GO:0007010	cytoskeleton organization	Biological_Process	2	GH_A06G0739|GH_D08G0242
GO:0047751	cholestenone 5-alpha-reductase activity	Molecular_Function	2	GH_A10G2131|GH_A10G2132
GO:0004177	aminopeptidase activity	Molecular_Function	2	GH_D03G1187|GH_D03G1188
GO:0031627	telomeric loop formation	Biological_Process	1	GH_A06G1912
GO:0034983	peptidyl-lysine deacetylation	Biological_Process	1	GH_D03G1103
GO:0035729	cellular response to hepatocyte growth factor stimulus	Biological_Process	1	GH_D01G2103
GO:2001243	negative regulation of intrinsic apoptotic signaling pathway	Biological_Process	1	GH_D03G1193
GO:0080121	AMP transport	Biological_Process	1	GH_D03G1269
GO:0071567	UFM1 hydrolase activity	Molecular_Function	1	GH_D03G1177
GO:0097452	GAIT complex	Cellular_Component	1	GH_A03G1495
GO:0051135	positive regulation of NK T cell activation	Biological_Process	1	GH_D08G0254
GO:0005756	mitochondrial proton-transporting ATP synthase, central stalk	Cellular_Component	1	GH_D03G1104
GO:0009962	regulation of flavonoid biosynthetic process	Biological_Process	1	GH_A10G2203
GO:0009953	dorsal/ventral pattern formation	Biological_Process	1	GH_D08G0264
GO:1900740	positive regulation of protein insertion into mitochondrial membrane involved in apoptotic signaling pathway	Biological_Process	1	GH_A10G1805
GO:0010686	tetracyclic triterpenoid biosynthetic process	Biological_Process	1	GH_D08G0210
GO:2000001	regulation of DNA damage checkpoint	Biological_Process	1	GH_D13G1722
GO:0019255	glucose 1-phosphate metabolic process	Biological_Process	1	GH_D03G1240
GO:0000147	actin cortical patch assembly	Biological_Process	1	GH_A06G1924
GO:0072708	response to sorbitol	Biological_Process	1	GH_A10G1812
GO:0004340	glucokinase activity	Molecular_Function	1	GH_A06G0729
GO:0061049	cell growth involved in cardiac muscle cell development	Biological_Process	1	GH_A06G0705
GO:0001104	RNA polymerase II transcription cofactor activity	Molecular_Function	1	GH_D03G1175
GO:0032886	regulation of microtubule-based process	Biological_Process	1	GH_D01G2103
GO:0006623	protein targeting to vacuole	Biological_Process	1	GH_A06G0653
GO:0004026	alcohol O-acetyltransferase activity	Molecular_Function	1	GH_A10G1913
GO:0070765	gamma-secretase complex	Cellular_Component	1	GH_D02G0172
GO:0052725	inositol-1,3,4-trisphosphate 6-kinase activity	Molecular_Function	1	GH_D03G1272
GO:0016050	vesicle organization	Biological_Process	1	GH_A10G1870
GO:0030374	ligand-dependent nuclear receptor transcription coactivator activity	Molecular_Function	1	GH_D13G2607
GO:0060789	hair follicle placode formation	Biological_Process	1	GH_D03G1193
GO:0036010	protein localization to endosome	Biological_Process	1	GH_D03G1262
GO:0010432	bract development	Biological_Process	1	GH_D07G0636
GO:0018095	protein polyglutamylation	Biological_Process	1	GH_D03G1145
GO:0050999	regulation of nitric-oxide synthase activity	Biological_Process	1	GH_A06G0705
GO:0050378	UDP-glucuronate 4-epimerase activity	Molecular_Function	1	GH_D02G0231
GO:0070063	RNA polymerase binding	Molecular_Function	1	GH_D03G1130
GO:0042937	tripeptide transporter activity	Molecular_Function	1	GH_D03G1042
GO:0043874	acireductone synthase activity	Molecular_Function	1	GH_D13G1688
GO:0035839	non-growing cell tip	Cellular_Component	1	GH_D03G1114
GO:1990136	linoleate 9S-lipoxygenase activity	Molecular_Function	1	GH_A03G1485
GO:0045178	basal part of cell	Cellular_Component	1	GH_A02G1796
GO:0048538	thymus development	Biological_Process	1	GH_D08G0225
GO:0016166	phytoene dehydrogenase activity	Molecular_Function	1	GH_A03G1485
GO:0052033	pathogen-associated molecular pattern dependent induction by symbiont of host innate immune response	Biological_Process	1	GH_A05G0598
GO:1990110	callus formation	Biological_Process	1	GH_D03G1233
GO:0032586	protein storage vacuole membrane	Cellular_Component	1	GH_D13G1875
GO:0051403	stress-activated MAPK cascade	Biological_Process	1	GH_A05G0608
GO:0042276	error-prone translesion synthesis	Biological_Process	1	GH_D03G1107
GO:0047186	N-acetylneuraminate 7-O(or 9-O)-acetyltransferase activity	Molecular_Function	1	GH_A10G1905
GO:0071218	cellular response to misfolded protein	Biological_Process	1	GH_D03G1103
GO:1902456	regulation of stomatal opening	Biological_Process	1	GH_A06G0724
GO:0004740	pyruvate dehydrogenase (acetyl-transferring) kinase activity	Molecular_Function	1	GH_D10G2023
GO:0019158	mannokinase activity	Molecular_Function	1	GH_A06G0729
GO:0022617	extracellular matrix disassembly	Biological_Process	1	GH_D08G0242
GO:0000178	exosome (RNase complex)	Cellular_Component	1	GH_D13G1848
GO:0031860	telomeric 3' overhang formation	Biological_Process	1	GH_D02G0230
GO:0035606	peptidyl-cysteine S-trans-nitrosylation	Biological_Process	1	GH_A03G1495
GO:0042581	specific granule	Cellular_Component	1	GH_D13G1859
GO:0006720	isoprenoid metabolic process	Biological_Process	1	GH_D13G2608
GO:0015882	L-ascorbic acid transport	Biological_Process	1	GH_D03G1190
GO:0046048	UDP metabolic process	Biological_Process	1	GH_D13G1886
GO:0000176	nuclear exosome (RNase complex)	Cellular_Component	1	GH_D13G1848
GO:0006824	cobalt ion transport	Biological_Process	1	GH_A02G1796
GO:0006656	phosphatidylcholine biosynthetic process	Biological_Process	1	GH_D01G2083
GO:0035307	positive regulation of protein dephosphorylation	Biological_Process	1	GH_A06G0719
GO:0006998	nuclear envelope organization	Biological_Process	1	GH_A10G1870
GO:0033549	MAP kinase phosphatase activity	Molecular_Function	1	GH_A10G2130
GO:0046427	positive regulation of JAK-STAT cascade	Biological_Process	1	GH_D03G1272
GO:1903272	positive regulation of cytoplasmic translational elongation through polyproline stretches	Biological_Process	1	GH_D03G1083
GO:0061158	3'-UTR-mediated mRNA destabilization	Biological_Process	1	GH_D13G1770
GO:0010976	positive regulation of neuron projection development	Biological_Process	1	GH_D03G0997
GO:0004733	pyridoxamine-phosphate oxidase activity	Molecular_Function	1	GH_D07G1480
GO:0030702	chromatin silencing at centromere	Biological_Process	1	GH_D03G1103
GO:0046854	phosphatidylinositol phosphorylation	Biological_Process	1	GH_D07G1488
GO:0007144	female meiosis I	Biological_Process	1	GH_D03G1251
GO:0061029	eyelid development in camera-type eye	Biological_Process	1	GH_D03G1193
GO:0018963	phthalate metabolic process	Biological_Process	1	GH_A10G2131
GO:0052096	formation by symbiont of syncytium involving giant cell for nutrient acquisition from host	Biological_Process	1	GH_A03G1474
GO:0019676	ammonia assimilation cycle	Biological_Process	1	GH_D11G1794
GO:0071526	semaphorin-plexin signaling pathway	Biological_Process	1	GH_D02G0176
GO:0031516	far-red light photoreceptor activity	Molecular_Function	1	GH_A10G1882
GO:0070286	axonemal dynein complex assembly	Biological_Process	1	GH_A10G1821
GO:0030981	cortical microtubule cytoskeleton	Cellular_Component	1	GH_D03G1053
GO:0045272	plasma membrane respiratory chain complex I	Cellular_Component	1	GH_D03G1204
GO:0007231	osmosensory signaling pathway	Biological_Process	1	GH_D03G1274
GO:0006627	protein processing involved in protein targeting to mitochondrion	Biological_Process	1	GH_D13G1733
GO:0001709	cell fate determination	Biological_Process	1	GH_D13G1770
GO:0045599	negative regulation of fat cell differentiation	Biological_Process	1	GH_D10G2048
GO:0060041	retina development in camera-type eye	Biological_Process	1	GH_D10G2029
GO:0043332	mating projection tip	Cellular_Component	1	GH_D03G1180
GO:1902446	regulation of shade avoidance	Biological_Process	1	GH_D03G1013
GO:1901349	glucosinolate transport	Biological_Process	1	GH_D03G1042
GO:0061578	Lys63-specific deubiquitinase activity	Molecular_Function	1	GH_A10G1838
GO:0006369	termination of RNA polymerase II transcription	Biological_Process	1	GH_A06G1933
GO:0009415	response to water	Biological_Process	1	GH_A05G0589
GO:0015491	cation:cation antiporter activity	Molecular_Function	1	GH_D13G1842
GO:0001078	transcriptional repressor activity, RNA polymerase II core promoter proximal region sequence-specific binding	Molecular_Function	1	GH_D01G2070
GO:0006348	chromatin silencing at telomere	Biological_Process	1	GH_D03G1103
GO:0000936	primary cell septum	Cellular_Component	1	GH_D03G1180
GO:0036465	synaptic vesicle recycling	Biological_Process	1	GH_A10G1825
[truncated: 2,111 more rows]

## Sheet: Table S10-2
Table S13-2. KAAS based KEGG pathway enrichment analyses
Pathway ID	Pathway Name	Gene Number
00010	Glycolysis / Gluconeogenesis	8
03010	Ribosome	8
04075	Plant hormone signal transduction	6
04141	Protein processing in endoplasmic reticulum	6
03018	RNA degradation	5
03040	Spliceosome	5
04066	HIF-1 signaling pathway	5
04144	Endocytosis	5
04213	Longevity regulating pathway - multiple species	5
00130	Ubiquinone and other terpenoid-quinone biosynthesis	4
00270	Cysteine and methionine metabolism	4
00620	Pyruvate metabolism	4
00940	Phenylpropanoid biosynthesis	4
04152	AMPK signaling pathway	4
04212	Longevity regulating pathway - worm	4
00020	Citrate cycle (TCA cycle)	3
00051	Fructose and mannose metabolism	3
00052	Galactose metabolism	3
00230	Purine metabolism	3
00410	beta-Alanine metabolism	3
00520	Amino sugar and nucleotide sugar metabolism	3
03013	RNA transport	3
03050	Proteasome	3
04016	MAPK signaling pathway - plant	3
04626	Plant-pathogen interaction	3
00030	Pentose phosphate pathway	2
00190	Oxidative phosphorylation	2
00240	Pyrimidine metabolism	2
00260	Glycine, serine and threonine metabolism	2
00350	Tyrosine metabolism	2
00360	Phenylalanine metabolism	2
00400	Phenylalanine, tyrosine and tryptophan biosynthesis	2
00480	Glutathione metabolism	2
00680	Methane metabolism	2
00750	Vitamin B6 metabolism	2
00770	Pantothenate and CoA biosynthesis	2
00860	Porphyrin and chlorophyll metabolism	2
00950	Isoquinoline alkaloid biosynthesis	2
00960	Tropane, piperidine and pyridine alkaloid biosynthesis	2
00970	Aminoacyl-tRNA biosynthesis	2
03008	Ribosome biogenesis in eukaryotes	2
03030	DNA replication	2
03420	Nucleotide excision repair	2
03430	Mismatch repair	2
03440	Homologous recombination	2
04013	MAPK signaling pathway - fly	2
04014	Ras signaling pathway	2
04015	Rap1 signaling pathway	2
04068	FoxO signaling pathway	2
04111	Cell cycle - yeast	2
04140	Autophagy - animal	2
04146	Peroxisome	2
04211	Longevity regulating pathway	2
04217	Necroptosis	2
04218	Cellular senescence	2
04330	Notch signaling pathway	2
04371	Apelin signaling pathway	2
04612	Antigen processing and presentation	2
04714	Thermogenesis	2
00040	Pentose and glucuronate interconversions	1
00053	Ascorbate and aldarate metabolism	1
00061	Fatty acid biosynthesis	1
00062	Fatty acid elongation	1
00071	Fatty acid degradation	1
00073	Cutin, suberine and wax biosynthesis	1
00100	Steroid biosynthesis	1
00220	Arginine biosynthesis	1
00250	Alanine, aspartate and glutamate metabolism	1
00280	Valine, leucine and isoleucine degradation	1
00310	Lysine degradation	1
00330	Arginine and proline metabolism	1
00380	Tryptophan metabolism	1
00401	Novobiocin biosynthesis	1
00450	Selenocompound metabolism	1
00471	D-Glutamine and D-glutamate metabolism	1
00500	Starch and sucrose metabolism	1
00510	N-Glycan biosynthesis	1
00511	Other glycan degradation	1
00513	Various types of N-glycan biosynthesis	1
00561	Glycerolipid metabolism	1
00592	alpha-Linolenic acid metabolism	1
00600	Sphingolipid metabolism	1
00603	Glycosphingolipid biosynthesis - globo and isoglobo series	1
00630	Glyoxylate and dicarboxylate metabolism	1
00640	Propanoate metabolism	1
00650	Butanoate metabolism	1
00710	Carbon fixation in photosynthetic organisms	1
00720	Carbon fixation pathways in prokaryotes	1
00730	Thiamine metabolism	1
00780	Biotin metabolism	1
00900	Terpenoid backbone biosynthesis	1
00902	Monoterpenoid biosynthesis	1
00904	Diterpenoid biosynthesis	1
00906	Carotenoid biosynthesis	1
00910	Nitrogen metabolism	1
00920	Sulfur metabolism	1
00941	Flavonoid biosynthesis	1
00945	Stilbenoid, diarylheptanoid and gingerol biosynthesis	1
00980	Metabolism of xenobiotics by cytochrome P450	1
00982	Drug metabolism - cytochrome P450	1
03015	mRNA surveillance pathway	1
03020	RNA polymerase	1
03060	Protein export	1
03410	Base excision repair	1
03450	Non-homologous end-joining	1
04010	MAPK signaling pathway	1
04012	ErbB signaling pathway	1
04020	Calcium signaling pathway	1
04022	cGMP-PKG signaling pathway	1
04024	cAMP signaling pathway	1
04070	Phosphatidylinositol signaling system	1
04110	Cell cycle	1
04120	Ubiquitin mediated proteolysis	1
04122	Sulfur relay system	1
04137	Mitophagy - animal	1
04145	Phagosome	1
04150	mTOR signaling pathway	1
04151	PI3K-Akt signaling pathway	1
04310	Wnt signaling pathway	1
04350	TGF-beta signaling pathway	1
04530	Tight junction	1
04621	NOD-like receptor signaling pathway	1
04623	Cytosolic DNA-sensing pathway	1
04625	C-type lectin receptor signaling pathway	1
04666	Fc gamma R-mediated phagocytosis	1
04712	Circadian rhythm - plant	1
04750	Inflammatory mediator regulation of TRP channels	1
04810	Regulation of actin cytoskeleton	1
04912	GnRH signaling pathway	1
